# Supplementary material for: Transposable Elements in the Genome of the Lichen-Forming Fungus Umbilicaria pustulata and Their Distribution in Different Climate Zones along Elevation
Source: Biology (Basel). 2021 Dec 24;11(1):24. doi: 10.3390/biology11010024 (PMC8773270; doi:10.3390/biology11010024)
Supplement: Supplementary file 1 [file biology-11-00024-s001.zip]

Archive with 8 entries (8 files):
- Supplementary_Materials/Additional_File_1_TEdenovo.txt
- Supplementary_Materials/Additional_File_2_TEannot.txt
- Supplementary_Materials/Additional_File_3_TEhierarchy.txt
- Supplementary_Materials/Figure_S1.pdf
- Supplementary_Materials/Table_S1.xlsx
- Supplementary_Materials/Table_S2.xlsx
- Supplementary_Materials/Table_S3.xlsx
- Supplementary_Materials/Table_S4.xlsx
