# Supplementary material for: Transposable Elements in the Genome of the Lichen-Forming Fungus Umbilicaria pustulata and Their Distribution in Different Climate Zones along Elevation
Source: Biology (Basel). 2021 Dec 24;11(1):24. doi: 10.3390/biology11010024 (PMC8773270; doi:10.3390/biology11010024)
Supplement: Supplementary file 1 [file biology-11-00024-s001.zip › Supplementary_Materials/Additional_File_3_TEhierarchy.txt]

id	family	order
DHX1	Helitron_01	DNA
DHX1_1	Helitron_01	DNA
DHX1_10	Helitron_01	DNA
DHX1_11	Helitron_01	DNA
DHX1_12	Helitron_01	DNA
DHX1_13	Helitron_01	DNA
DHX1_14	Helitron_01	DNA
DHX1_15	Helitron_01	DNA
DHX1_16	Helitron_01	DNA
DHX1_17	Helitron_01	DNA
DHX1_18	Helitron_01	DNA
DHX1_19	Helitron_01	DNA
DHX1_2	Helitron_01	DNA
DHX1_20	Helitron_01	DNA
DHX1_21	Helitron_01	DNA
DHX1_22	Helitron_01	DNA
DHX1_23	Helitron_01	DNA
DHX1_24	Helitron_01	DNA
DHX1_25	Helitron_01	DNA
DHX1_26	Helitron_01	DNA
DHX1_27	Helitron_01	DNA
DHX1_28	Helitron_01	DNA
DHX1_29	Helitron_01	DNA
DHX1_3	Helitron_01	DNA
DHX1_30	Helitron_01	DNA
DHX1_4	Helitron_01	DNA
DHX1_5	Helitron_01	DNA
DHX1_6	Helitron_01	DNA
DHX1_7	Helitron_01	DNA
DHX1_8	Helitron_01	DNA
DHX1_9	Helitron_01	DNA
DHX2	Helitron_02	DNA
DHX2_1	Helitron_02	DNA
DHX2_10	Helitron_02	DNA
DHX2_100	Helitron_02	DNA
DHX2_101	Helitron_02	DNA
DHX2_102	Helitron_02	DNA
DHX2_103	Helitron_02	DNA
DHX2_104	Helitron_02	DNA
DHX2_105	Helitron_02	DNA
DHX2_106	Helitron_02	DNA
DHX2_107	Helitron_02	DNA
DHX2_108	Helitron_02	DNA
DHX2_109	Helitron_02	DNA
DHX2_11	Helitron_02	DNA
DHX2_110	Helitron_02	DNA
DHX2_111	Helitron_02	DNA
DHX2_112	Helitron_02	DNA
DHX2_113	Helitron_02	DNA
DHX2_114	Helitron_02	DNA
DHX2_115	Helitron_02	DNA
DHX2_116	Helitron_02	DNA
DHX2_117	Helitron_02	DNA
DHX2_118	Helitron_02	DNA
DHX2_119	Helitron_02	DNA
DHX2_12	Helitron_02	DNA
DHX2_120	Helitron_02	DNA
DHX2_121	Helitron_02	DNA
DHX2_122	Helitron_02	DNA
DHX2_123	Helitron_02	DNA
DHX2_124	Helitron_02	DNA
DHX2_13	Helitron_02	DNA
DHX2_14	Helitron_02	DNA
DHX2_15	Helitron_02	DNA
DHX2_16	Helitron_02	DNA
DHX2_17	Helitron_02	DNA
DHX2_18	Helitron_02	DNA
DHX2_19	Helitron_02	DNA
DHX2_2	Helitron_02	DNA
DHX2_20	Helitron_02	DNA
DHX2_21	Helitron_02	DNA
DHX2_22	Helitron_02	DNA
DHX2_23	Helitron_02	DNA
DHX2_24	Helitron_02	DNA
DHX2_25	Helitron_02	DNA
DHX2_26	Helitron_02	DNA
DHX2_27	Helitron_02	DNA
DHX2_28	Helitron_02	DNA
DHX2_29	Helitron_02	DNA
DHX2_3	Helitron_02	DNA
DHX2_30	Helitron_02	DNA
DHX2_31	Helitron_02	DNA
DHX2_32	Helitron_02	DNA
DHX2_33	Helitron_02	DNA
DHX2_34	Helitron_02	DNA
DHX2_35	Helitron_02	DNA
DHX2_36	Helitron_02	DNA
DHX2_37	Helitron_02	DNA
DHX2_38	Helitron_02	DNA
DHX2_39	Helitron_02	DNA
DHX2_4	Helitron_02	DNA
DHX2_40	Helitron_02	DNA
DHX2_41	Helitron_02	DNA
DHX2_42	Helitron_02	DNA
DHX2_43	Helitron_02	DNA
DHX2_44	Helitron_02	DNA
DHX2_45	Helitron_02	DNA
DHX2_46	Helitron_02	DNA
DHX2_47	Helitron_02	DNA
DHX2_48	Helitron_02	DNA
DHX2_49	Helitron_02	DNA
DHX2_5	Helitron_02	DNA
DHX2_50	Helitron_02	DNA
DHX2_51	Helitron_02	DNA
DHX2_52	Helitron_02	DNA
DHX2_53	Helitron_02	DNA
DHX2_54	Helitron_02	DNA
DHX2_55	Helitron_02	DNA
DHX2_56	Helitron_02	DNA
DHX2_57	Helitron_02	DNA
DHX2_58	Helitron_02	DNA
DHX2_59	Helitron_02	DNA
DHX2_6	Helitron_02	DNA
DHX2_60	Helitron_02	DNA
DHX2_61	Helitron_02	DNA
DHX2_62	Helitron_02	DNA
DHX2_63	Helitron_02	DNA
DHX2_64	Helitron_02	DNA
DHX2_65	Helitron_02	DNA
DHX2_66	Helitron_02	DNA
DHX2_67	Helitron_02	DNA
DHX2_68	Helitron_02	DNA
DHX2_69	Helitron_02	DNA
DHX2_7	Helitron_02	DNA
DHX2_70	Helitron_02	DNA
DHX2_71	Helitron_02	DNA
DHX2_72	Helitron_02	DNA
DHX2_73	Helitron_02	DNA
DHX2_74	Helitron_02	DNA
DHX2_75	Helitron_02	DNA
DHX2_76	Helitron_02	DNA
DHX2_77	Helitron_02	DNA
DHX2_78	Helitron_02	DNA
DHX2_79	Helitron_02	DNA
DHX2_8	Helitron_02	DNA
DHX2_80	Helitron_02	DNA
DHX2_81	Helitron_02	DNA
DHX2_82	Helitron_02	DNA
DHX2_83	Helitron_02	DNA
DHX2_84	Helitron_02	DNA
DHX2_85	Helitron_02	DNA
DHX2_86	Helitron_02	DNA
DHX2_87	Helitron_02	DNA
DHX2_88	Helitron_02	DNA
DHX2_89	Helitron_02	DNA
DHX2_9	Helitron_02	DNA
DHX2_90	Helitron_02	DNA
DHX2_91	Helitron_02	DNA
DHX2_92	Helitron_02	DNA
DHX2_93	Helitron_02	DNA
DHX2_94	Helitron_02	DNA
DHX2_95	Helitron_02	DNA
DHX2_96	Helitron_02	DNA
DHX2_97	Helitron_02	DNA
DHX2_98	Helitron_02	DNA
DHX2_99	Helitron_02	DNA
DHX3	Helitron_03	DNA
DHX3_1	Helitron_03	DNA
DHX3_10	Helitron_03	DNA
DHX3_100	Helitron_03	DNA
DHX3_101	Helitron_03	DNA
DHX3_102	Helitron_03	DNA
DHX3_103	Helitron_03	DNA
DHX3_104	Helitron_03	DNA
DHX3_105	Helitron_03	DNA
DHX3_106	Helitron_03	DNA
DHX3_107	Helitron_03	DNA
DHX3_108	Helitron_03	DNA
DHX3_109	Helitron_03	DNA
DHX3_11	Helitron_03	DNA
DHX3_110	Helitron_03	DNA
DHX3_111	Helitron_03	DNA
DHX3_112	Helitron_03	DNA
DHX3_113	Helitron_03	DNA
DHX3_114	Helitron_03	DNA
DHX3_115	Helitron_03	DNA
DHX3_116	Helitron_03	DNA
DHX3_117	Helitron_03	DNA
DHX3_118	Helitron_03	DNA
DHX3_119	Helitron_03	DNA
DHX3_12	Helitron_03	DNA
DHX3_120	Helitron_03	DNA
DHX3_121	Helitron_03	DNA
DHX3_122	Helitron_03	DNA
DHX3_123	Helitron_03	DNA
DHX3_124	Helitron_03	DNA
DHX3_125	Helitron_03	DNA
DHX3_126	Helitron_03	DNA
DHX3_127	Helitron_03	DNA
DHX3_128	Helitron_03	DNA
DHX3_129	Helitron_03	DNA
DHX3_13	Helitron_03	DNA
DHX3_130	Helitron_03	DNA
DHX3_131	Helitron_03	DNA
DHX3_132	Helitron_03	DNA
DHX3_133	Helitron_03	DNA
DHX3_134	Helitron_03	DNA
DHX3_135	Helitron_03	DNA
DHX3_136	Helitron_03	DNA
DHX3_137	Helitron_03	DNA
DHX3_138	Helitron_03	DNA
DHX3_139	Helitron_03	DNA
DHX3_14	Helitron_03	DNA
DHX3_140	Helitron_03	DNA
DHX3_141	Helitron_03	DNA
DHX3_142	Helitron_03	DNA
DHX3_143	Helitron_03	DNA
DHX3_144	Helitron_03	DNA
DHX3_15	Helitron_03	DNA
DHX3_16	Helitron_03	DNA
DHX3_17	Helitron_03	DNA
DHX3_18	Helitron_03	DNA
DHX3_19	Helitron_03	DNA
DHX3_2	Helitron_03	DNA
DHX3_20	Helitron_03	DNA
DHX3_21	Helitron_03	DNA
DHX3_22	Helitron_03	DNA
DHX3_23	Helitron_03	DNA
DHX3_24	Helitron_03	DNA
DHX3_25	Helitron_03	DNA
DHX3_26	Helitron_03	DNA
DHX3_27	Helitron_03	DNA
DHX3_28	Helitron_03	DNA
DHX3_29	Helitron_03	DNA
DHX3_3	Helitron_03	DNA
DHX3_30	Helitron_03	DNA
DHX3_31	Helitron_03	DNA
DHX3_32	Helitron_03	DNA
DHX3_33	Helitron_03	DNA
DHX3_34	Helitron_03	DNA
DHX3_35	Helitron_03	DNA
DHX3_36	Helitron_03	DNA
DHX3_37	Helitron_03	DNA
DHX3_38	Helitron_03	DNA
DHX3_39	Helitron_03	DNA
DHX3_4	Helitron_03	DNA
DHX3_40	Helitron_03	DNA
DHX3_41	Helitron_03	DNA
DHX3_42	Helitron_03	DNA
DHX3_43	Helitron_03	DNA
DHX3_44	Helitron_03	DNA
DHX3_45	Helitron_03	DNA
DHX3_46	Helitron_03	DNA
DHX3_47	Helitron_03	DNA
DHX3_48	Helitron_03	DNA
DHX3_49	Helitron_03	DNA
DHX3_5	Helitron_03	DNA
DHX3_50	Helitron_03	DNA
DHX3_51	Helitron_03	DNA
DHX3_52	Helitron_03	DNA
DHX3_53	Helitron_03	DNA
DHX3_54	Helitron_03	DNA
DHX3_55	Helitron_03	DNA
DHX3_56	Helitron_03	DNA
DHX3_57	Helitron_03	DNA
DHX3_58	Helitron_03	DNA
DHX3_59	Helitron_03	DNA
DHX3_6	Helitron_03	DNA
DHX3_60	Helitron_03	DNA
DHX3_61	Helitron_03	DNA
DHX3_62	Helitron_03	DNA
DHX3_63	Helitron_03	DNA
DHX3_64	Helitron_03	DNA
DHX3_65	Helitron_03	DNA
DHX3_66	Helitron_03	DNA
DHX3_67	Helitron_03	DNA
DHX3_68	Helitron_03	DNA
DHX3_69	Helitron_03	DNA
DHX3_7	Helitron_03	DNA
DHX3_70	Helitron_03	DNA
DHX3_71	Helitron_03	DNA
DHX3_72	Helitron_03	DNA
DHX3_73	Helitron_03	DNA
DHX3_74	Helitron_03	DNA
DHX3_75	Helitron_03	DNA
DHX3_76	Helitron_03	DNA
DHX3_77	Helitron_03	DNA
DHX3_78	Helitron_03	DNA
DHX3_79	Helitron_03	DNA
DHX3_8	Helitron_03	DNA
DHX3_80	Helitron_03	DNA
DHX3_81	Helitron_03	DNA
DHX3_82	Helitron_03	DNA
DHX3_83	Helitron_03	DNA
DHX3_84	Helitron_03	DNA
DHX3_85	Helitron_03	DNA
DHX3_86	Helitron_03	DNA
DHX3_87	Helitron_03	DNA
DHX3_88	Helitron_03	DNA
DHX3_89	Helitron_03	DNA
DHX3_9	Helitron_03	DNA
DHX3_90	Helitron_03	DNA
DHX3_91	Helitron_03	DNA
DHX3_92	Helitron_03	DNA
DHX3_93	Helitron_03	DNA
DHX3_94	Helitron_03	DNA
DHX3_95	Helitron_03	DNA
DHX3_96	Helitron_03	DNA
DHX3_97	Helitron_03	DNA
DHX3_98	Helitron_03	DNA
DHX3_99	Helitron_03	DNA
DHX4	Helitron_04	DNA
DHX4_1	Helitron_04	DNA
DHX4_10	Helitron_04	DNA
DHX4_11	Helitron_04	DNA
DHX4_12	Helitron_04	DNA
DHX4_13	Helitron_04	DNA
DHX4_14	Helitron_04	DNA
DHX4_15	Helitron_04	DNA
DHX4_16	Helitron_04	DNA
DHX4_2	Helitron_04	DNA
DHX4_3	Helitron_04	DNA
DHX4_4	Helitron_04	DNA
DHX4_5	Helitron_04	DNA
DHX4_6	Helitron_04	DNA
DHX4_7	Helitron_04	DNA
DHX4_8	Helitron_04	DNA
DHX4_9	Helitron_04	DNA
DHX5	Helitron_05	DNA
DHX5_1	Helitron_05	DNA
DHX5_10	Helitron_05	DNA
DHX5_100	Helitron_05	DNA
DHX5_101	Helitron_05	DNA
DHX5_102	Helitron_05	DNA
DHX5_103	Helitron_05	DNA
DHX5_104	Helitron_05	DNA
DHX5_105	Helitron_05	DNA
DHX5_106	Helitron_05	DNA
DHX5_107	Helitron_05	DNA
DHX5_108	Helitron_05	DNA
DHX5_109	Helitron_05	DNA
DHX5_11	Helitron_05	DNA
DHX5_110	Helitron_05	DNA
DHX5_111	Helitron_05	DNA
DHX5_112	Helitron_05	DNA
DHX5_113	Helitron_05	DNA
DHX5_114	Helitron_05	DNA
DHX5_115	Helitron_05	DNA
DHX5_116	Helitron_05	DNA
DHX5_117	Helitron_05	DNA
DHX5_118	Helitron_05	DNA
DHX5_119	Helitron_05	DNA
DHX5_12	Helitron_05	DNA
DHX5_120	Helitron_05	DNA
DHX5_121	Helitron_05	DNA
DHX5_122	Helitron_05	DNA
DHX5_123	Helitron_05	DNA
DHX5_124	Helitron_05	DNA
DHX5_125	Helitron_05	DNA
DHX5_126	Helitron_05	DNA
DHX5_127	Helitron_05	DNA
DHX5_128	Helitron_05	DNA
DHX5_129	Helitron_05	DNA
DHX5_13	Helitron_05	DNA
DHX5_130	Helitron_05	DNA
DHX5_131	Helitron_05	DNA
DHX5_132	Helitron_05	DNA
DHX5_133	Helitron_05	DNA
DHX5_134	Helitron_05	DNA
DHX5_135	Helitron_05	DNA
DHX5_136	Helitron_05	DNA
DHX5_137	Helitron_05	DNA
DHX5_138	Helitron_05	DNA
DHX5_139	Helitron_05	DNA
DHX5_14	Helitron_05	DNA
DHX5_140	Helitron_05	DNA
DHX5_141	Helitron_05	DNA
DHX5_142	Helitron_05	DNA
DHX5_143	Helitron_05	DNA
DHX5_144	Helitron_05	DNA
DHX5_145	Helitron_05	DNA
DHX5_146	Helitron_05	DNA
DHX5_147	Helitron_05	DNA
DHX5_148	Helitron_05	DNA
DHX5_149	Helitron_05	DNA
DHX5_15	Helitron_05	DNA
DHX5_150	Helitron_05	DNA
DHX5_151	Helitron_05	DNA
DHX5_152	Helitron_05	DNA
DHX5_153	Helitron_05	DNA
DHX5_154	Helitron_05	DNA
DHX5_155	Helitron_05	DNA
DHX5_156	Helitron_05	DNA
DHX5_157	Helitron_05	DNA
DHX5_158	Helitron_05	DNA
DHX5_159	Helitron_05	DNA
DHX5_16	Helitron_05	DNA
DHX5_160	Helitron_05	DNA
DHX5_161	Helitron_05	DNA
DHX5_162	Helitron_05	DNA
DHX5_163	Helitron_05	DNA
DHX5_164	Helitron_05	DNA
DHX5_165	Helitron_05	DNA
DHX5_166	Helitron_05	DNA
DHX5_167	Helitron_05	DNA
DHX5_168	Helitron_05	DNA
DHX5_169	Helitron_05	DNA
DHX5_17	Helitron_05	DNA
DHX5_170	Helitron_05	DNA
DHX5_171	Helitron_05	DNA
DHX5_172	Helitron_05	DNA
DHX5_173	Helitron_05	DNA
DHX5_18	Helitron_05	DNA
DHX5_19	Helitron_05	DNA
DHX5_2	Helitron_05	DNA
DHX5_20	Helitron_05	DNA
DHX5_21	Helitron_05	DNA
DHX5_22	Helitron_05	DNA
DHX5_23	Helitron_05	DNA
DHX5_24	Helitron_05	DNA
DHX5_25	Helitron_05	DNA
DHX5_26	Helitron_05	DNA
DHX5_27	Helitron_05	DNA
DHX5_28	Helitron_05	DNA
DHX5_29	Helitron_05	DNA
DHX5_3	Helitron_05	DNA
DHX5_30	Helitron_05	DNA
DHX5_31	Helitron_05	DNA
DHX5_32	Helitron_05	DNA
DHX5_33	Helitron_05	DNA
DHX5_34	Helitron_05	DNA
DHX5_35	Helitron_05	DNA
DHX5_36	Helitron_05	DNA
DHX5_37	Helitron_05	DNA
DHX5_38	Helitron_05	DNA
DHX5_39	Helitron_05	DNA
DHX5_4	Helitron_05	DNA
DHX5_40	Helitron_05	DNA
DHX5_41	Helitron_05	DNA
DHX5_42	Helitron_05	DNA
DHX5_43	Helitron_05	DNA
DHX5_44	Helitron_05	DNA
DHX5_45	Helitron_05	DNA
DHX5_46	Helitron_05	DNA
DHX5_47	Helitron_05	DNA
DHX5_48	Helitron_05	DNA
DHX5_49	Helitron_05	DNA
DHX5_5	Helitron_05	DNA
DHX5_50	Helitron_05	DNA
DHX5_51	Helitron_05	DNA
DHX5_52	Helitron_05	DNA
DHX5_53	Helitron_05	DNA
DHX5_54	Helitron_05	DNA
DHX5_55	Helitron_05	DNA
DHX5_56	Helitron_05	DNA
DHX5_57	Helitron_05	DNA
DHX5_58	Helitron_05	DNA
DHX5_59	Helitron_05	DNA
DHX5_6	Helitron_05	DNA
DHX5_60	Helitron_05	DNA
DHX5_61	Helitron_05	DNA
DHX5_62	Helitron_05	DNA
DHX5_63	Helitron_05	DNA
DHX5_64	Helitron_05	DNA
DHX5_65	Helitron_05	DNA
DHX5_66	Helitron_05	DNA
DHX5_67	Helitron_05	DNA
DHX5_68	Helitron_05	DNA
DHX5_69	Helitron_05	DNA
DHX5_7	Helitron_05	DNA
DHX5_70	Helitron_05	DNA
DHX5_71	Helitron_05	DNA
DHX5_72	Helitron_05	DNA
DHX5_73	Helitron_05	DNA
DHX5_74	Helitron_05	DNA
DHX5_75	Helitron_05	DNA
DHX5_76	Helitron_05	DNA
DHX5_77	Helitron_05	DNA
DHX5_78	Helitron_05	DNA
DHX5_79	Helitron_05	DNA
DHX5_8	Helitron_05	DNA
DHX5_80	Helitron_05	DNA
DHX5_81	Helitron_05	DNA
DHX5_82	Helitron_05	DNA
DHX5_83	Helitron_05	DNA
DHX5_84	Helitron_05	DNA
DHX5_85	Helitron_05	DNA
DHX5_86	Helitron_05	DNA
DHX5_87	Helitron_05	DNA
DHX5_88	Helitron_05	DNA
DHX5_89	Helitron_05	DNA
DHX5_9	Helitron_05	DNA
DHX5_90	Helitron_05	DNA
DHX5_91	Helitron_05	DNA
DHX5_92	Helitron_05	DNA
DHX5_93	Helitron_05	DNA
DHX5_94	Helitron_05	DNA
DHX5_95	Helitron_05	DNA
DHX5_96	Helitron_05	DNA
DHX5_97	Helitron_05	DNA
DHX5_98	Helitron_05	DNA
DHX5_99	Helitron_05	DNA
DHX6	Helitron_06	DNA
DHX6_1	Helitron_06	DNA
DHX6_10	Helitron_06	DNA
DHX6_100	Helitron_06	DNA
DHX6_101	Helitron_06	DNA
DHX6_102	Helitron_06	DNA
DHX6_103	Helitron_06	DNA
DHX6_104	Helitron_06	DNA
DHX6_105	Helitron_06	DNA
DHX6_106	Helitron_06	DNA
DHX6_107	Helitron_06	DNA
DHX6_108	Helitron_06	DNA
DHX6_109	Helitron_06	DNA
DHX6_11	Helitron_06	DNA
DHX6_110	Helitron_06	DNA
DHX6_111	Helitron_06	DNA
DHX6_112	Helitron_06	DNA
DHX6_113	Helitron_06	DNA
DHX6_114	Helitron_06	DNA
DHX6_115	Helitron_06	DNA
DHX6_116	Helitron_06	DNA
DHX6_117	Helitron_06	DNA
DHX6_118	Helitron_06	DNA
DHX6_119	Helitron_06	DNA
DHX6_12	Helitron_06	DNA
DHX6_120	Helitron_06	DNA
DHX6_121	Helitron_06	DNA
DHX6_122	Helitron_06	DNA
DHX6_123	Helitron_06	DNA
DHX6_124	Helitron_06	DNA
DHX6_125	Helitron_06	DNA
DHX6_126	Helitron_06	DNA
DHX6_127	Helitron_06	DNA
DHX6_128	Helitron_06	DNA
DHX6_129	Helitron_06	DNA
DHX6_13	Helitron_06	DNA
DHX6_130	Helitron_06	DNA
DHX6_131	Helitron_06	DNA
DHX6_132	Helitron_06	DNA
DHX6_133	Helitron_06	DNA
DHX6_134	Helitron_06	DNA
DHX6_135	Helitron_06	DNA
DHX6_136	Helitron_06	DNA
DHX6_137	Helitron_06	DNA
DHX6_138	Helitron_06	DNA
DHX6_139	Helitron_06	DNA
DHX6_14	Helitron_06	DNA
DHX6_140	Helitron_06	DNA
DHX6_141	Helitron_06	DNA
DHX6_142	Helitron_06	DNA
DHX6_143	Helitron_06	DNA
DHX6_144	Helitron_06	DNA
DHX6_145	Helitron_06	DNA
DHX6_146	Helitron_06	DNA
DHX6_147	Helitron_06	DNA
DHX6_148	Helitron_06	DNA
DHX6_149	Helitron_06	DNA
DHX6_15	Helitron_06	DNA
DHX6_150	Helitron_06	DNA
DHX6_151	Helitron_06	DNA
DHX6_152	Helitron_06	DNA
DHX6_153	Helitron_06	DNA
DHX6_154	Helitron_06	DNA
DHX6_155	Helitron_06	DNA
DHX6_156	Helitron_06	DNA
DHX6_157	Helitron_06	DNA
DHX6_158	Helitron_06	DNA
DHX6_159	Helitron_06	DNA
DHX6_16	Helitron_06	DNA
DHX6_160	Helitron_06	DNA
DHX6_161	Helitron_06	DNA
DHX6_162	Helitron_06	DNA
DHX6_163	Helitron_06	DNA
DHX6_164	Helitron_06	DNA
DHX6_165	Helitron_06	DNA
DHX6_166	Helitron_06	DNA
DHX6_167	Helitron_06	DNA
DHX6_168	Helitron_06	DNA
DHX6_169	Helitron_06	DNA
DHX6_17	Helitron_06	DNA
DHX6_170	Helitron_06	DNA
DHX6_171	Helitron_06	DNA
DHX6_172	Helitron_06	DNA
DHX6_173	Helitron_06	DNA
DHX6_174	Helitron_06	DNA
DHX6_175	Helitron_06	DNA
DHX6_176	Helitron_06	DNA
DHX6_177	Helitron_06	DNA
DHX6_178	Helitron_06	DNA
DHX6_179	Helitron_06	DNA
DHX6_18	Helitron_06	DNA
DHX6_180	Helitron_06	DNA
DHX6_181	Helitron_06	DNA
DHX6_182	Helitron_06	DNA
DHX6_183	Helitron_06	DNA
DHX6_184	Helitron_06	DNA
DHX6_185	Helitron_06	DNA
DHX6_186	Helitron_06	DNA
DHX6_187	Helitron_06	DNA
DHX6_188	Helitron_06	DNA
DHX6_189	Helitron_06	DNA
DHX6_19	Helitron_06	DNA
DHX6_190	Helitron_06	DNA
DHX6_191	Helitron_06	DNA
DHX6_192	Helitron_06	DNA
DHX6_193	Helitron_06	DNA
DHX6_194	Helitron_06	DNA
DHX6_195	Helitron_06	DNA
DHX6_196	Helitron_06	DNA
DHX6_197	Helitron_06	DNA
DHX6_198	Helitron_06	DNA
DHX6_199	Helitron_06	DNA
DHX6_2	Helitron_06	DNA
DHX6_20	Helitron_06	DNA
DHX6_200	Helitron_06	DNA
DHX6_201	Helitron_06	DNA
DHX6_202	Helitron_06	DNA
DHX6_203	Helitron_06	DNA
DHX6_204	Helitron_06	DNA
DHX6_205	Helitron_06	DNA
DHX6_206	Helitron_06	DNA
DHX6_207	Helitron_06	DNA
DHX6_208	Helitron_06	DNA
DHX6_209	Helitron_06	DNA
DHX6_21	Helitron_06	DNA
DHX6_210	Helitron_06	DNA
DHX6_211	Helitron_06	DNA
DHX6_212	Helitron_06	DNA
DHX6_213	Helitron_06	DNA
DHX6_214	Helitron_06	DNA
DHX6_215	Helitron_06	DNA
DHX6_216	Helitron_06	DNA
DHX6_217	Helitron_06	DNA
DHX6_218	Helitron_06	DNA
DHX6_219	Helitron_06	DNA
DHX6_22	Helitron_06	DNA
DHX6_220	Helitron_06	DNA
DHX6_221	Helitron_06	DNA
DHX6_222	Helitron_06	DNA
DHX6_223	Helitron_06	DNA
DHX6_224	Helitron_06	DNA
DHX6_225	Helitron_06	DNA
DHX6_226	Helitron_06	DNA
DHX6_227	Helitron_06	DNA
DHX6_228	Helitron_06	DNA
DHX6_229	Helitron_06	DNA
DHX6_23	Helitron_06	DNA
DHX6_230	Helitron_06	DNA
DHX6_231	Helitron_06	DNA
DHX6_232	Helitron_06	DNA
DHX6_233	Helitron_06	DNA
DHX6_234	Helitron_06	DNA
DHX6_235	Helitron_06	DNA
DHX6_236	Helitron_06	DNA
DHX6_237	Helitron_06	DNA
DHX6_238	Helitron_06	DNA
DHX6_239	Helitron_06	DNA
DHX6_24	Helitron_06	DNA
DHX6_240	Helitron_06	DNA
DHX6_241	Helitron_06	DNA
DHX6_242	Helitron_06	DNA
DHX6_243	Helitron_06	DNA
DHX6_244	Helitron_06	DNA
DHX6_245	Helitron_06	DNA
DHX6_246	Helitron_06	DNA
DHX6_247	Helitron_06	DNA
DHX6_248	Helitron_06	DNA
DHX6_249	Helitron_06	DNA
DHX6_25	Helitron_06	DNA
DHX6_250	Helitron_06	DNA
DHX6_251	Helitron_06	DNA
DHX6_252	Helitron_06	DNA
DHX6_253	Helitron_06	DNA
DHX6_254	Helitron_06	DNA
DHX6_255	Helitron_06	DNA
DHX6_256	Helitron_06	DNA
DHX6_257	Helitron_06	DNA
DHX6_258	Helitron_06	DNA
DHX6_259	Helitron_06	DNA
DHX6_26	Helitron_06	DNA
DHX6_260	Helitron_06	DNA
DHX6_261	Helitron_06	DNA
DHX6_262	Helitron_06	DNA
DHX6_263	Helitron_06	DNA
DHX6_264	Helitron_06	DNA
DHX6_265	Helitron_06	DNA
DHX6_266	Helitron_06	DNA
DHX6_267	Helitron_06	DNA
DHX6_268	Helitron_06	DNA
DHX6_269	Helitron_06	DNA
DHX6_27	Helitron_06	DNA
DHX6_270	Helitron_06	DNA
DHX6_271	Helitron_06	DNA
DHX6_272	Helitron_06	DNA
DHX6_273	Helitron_06	DNA
DHX6_274	Helitron_06	DNA
DHX6_275	Helitron_06	DNA
DHX6_276	Helitron_06	DNA
DHX6_277	Helitron_06	DNA
DHX6_278	Helitron_06	DNA
DHX6_279	Helitron_06	DNA
DHX6_28	Helitron_06	DNA
DHX6_280	Helitron_06	DNA
DHX6_281	Helitron_06	DNA
DHX6_282	Helitron_06	DNA
DHX6_283	Helitron_06	DNA
DHX6_284	Helitron_06	DNA
DHX6_285	Helitron_06	DNA
DHX6_286	Helitron_06	DNA
DHX6_287	Helitron_06	DNA
DHX6_288	Helitron_06	DNA
DHX6_289	Helitron_06	DNA
DHX6_29	Helitron_06	DNA
DHX6_290	Helitron_06	DNA
DHX6_291	Helitron_06	DNA
DHX6_292	Helitron_06	DNA
DHX6_293	Helitron_06	DNA
DHX6_294	Helitron_06	DNA
DHX6_295	Helitron_06	DNA
DHX6_296	Helitron_06	DNA
DHX6_297	Helitron_06	DNA
DHX6_298	Helitron_06	DNA
DHX6_299	Helitron_06	DNA
DHX6_3	Helitron_06	DNA
DHX6_30	Helitron_06	DNA
DHX6_300	Helitron_06	DNA
DHX6_301	Helitron_06	DNA
DHX6_302	Helitron_06	DNA
DHX6_303	Helitron_06	DNA
DHX6_304	Helitron_06	DNA
DHX6_305	Helitron_06	DNA
DHX6_306	Helitron_06	DNA
DHX6_307	Helitron_06	DNA
DHX6_308	Helitron_06	DNA
DHX6_309	Helitron_06	DNA
DHX6_31	Helitron_06	DNA
DHX6_310	Helitron_06	DNA
DHX6_311	Helitron_06	DNA
DHX6_312	Helitron_06	DNA
DHX6_313	Helitron_06	DNA
DHX6_314	Helitron_06	DNA
DHX6_315	Helitron_06	DNA
DHX6_316	Helitron_06	DNA
DHX6_317	Helitron_06	DNA
DHX6_318	Helitron_06	DNA
DHX6_319	Helitron_06	DNA
DHX6_32	Helitron_06	DNA
DHX6_320	Helitron_06	DNA
DHX6_321	Helitron_06	DNA
DHX6_322	Helitron_06	DNA
DHX6_323	Helitron_06	DNA
DHX6_324	Helitron_06	DNA
DHX6_325	Helitron_06	DNA
DHX6_326	Helitron_06	DNA
DHX6_327	Helitron_06	DNA
DHX6_328	Helitron_06	DNA
DHX6_329	Helitron_06	DNA
DHX6_33	Helitron_06	DNA
DHX6_330	Helitron_06	DNA
DHX6_331	Helitron_06	DNA
DHX6_332	Helitron_06	DNA
DHX6_333	Helitron_06	DNA
DHX6_334	Helitron_06	DNA
DHX6_335	Helitron_06	DNA
DHX6_336	Helitron_06	DNA
DHX6_337	Helitron_06	DNA
DHX6_338	Helitron_06	DNA
DHX6_339	Helitron_06	DNA
DHX6_34	Helitron_06	DNA
DHX6_340	Helitron_06	DNA
DHX6_341	Helitron_06	DNA
DHX6_342	Helitron_06	DNA
DHX6_343	Helitron_06	DNA
DHX6_344	Helitron_06	DNA
DHX6_345	Helitron_06	DNA
DHX6_346	Helitron_06	DNA
DHX6_347	Helitron_06	DNA
DHX6_348	Helitron_06	DNA
DHX6_349	Helitron_06	DNA
DHX6_35	Helitron_06	DNA
DHX6_350	Helitron_06	DNA
DHX6_351	Helitron_06	DNA
DHX6_352	Helitron_06	DNA
DHX6_353	Helitron_06	DNA
DHX6_354	Helitron_06	DNA
DHX6_355	Helitron_06	DNA
DHX6_36	Helitron_06	DNA
DHX6_37	Helitron_06	DNA
DHX6_38	Helitron_06	DNA
DHX6_39	Helitron_06	DNA
DHX6_4	Helitron_06	DNA
DHX6_40	Helitron_06	DNA
DHX6_41	Helitron_06	DNA
DHX6_42	Helitron_06	DNA
DHX6_43	Helitron_06	DNA
DHX6_44	Helitron_06	DNA
DHX6_45	Helitron_06	DNA
DHX6_46	Helitron_06	DNA
DHX6_47	Helitron_06	DNA
DHX6_48	Helitron_06	DNA
DHX6_49	Helitron_06	DNA
DHX6_5	Helitron_06	DNA
DHX6_50	Helitron_06	DNA
DHX6_51	Helitron_06	DNA
DHX6_52	Helitron_06	DNA
DHX6_53	Helitron_06	DNA
DHX6_54	Helitron_06	DNA
DHX6_55	Helitron_06	DNA
DHX6_56	Helitron_06	DNA
DHX6_57	Helitron_06	DNA
DHX6_58	Helitron_06	DNA
DHX6_59	Helitron_06	DNA
DHX6_6	Helitron_06	DNA
DHX6_60	Helitron_06	DNA
DHX6_61	Helitron_06	DNA
DHX6_62	Helitron_06	DNA
DHX6_63	Helitron_06	DNA
DHX6_64	Helitron_06	DNA
DHX6_65	Helitron_06	DNA
DHX6_66	Helitron_06	DNA
DHX6_67	Helitron_06	DNA
DHX6_68	Helitron_06	DNA
DHX6_69	Helitron_06	DNA
DHX6_7	Helitron_06	DNA
DHX6_70	Helitron_06	DNA
DHX6_71	Helitron_06	DNA
DHX6_72	Helitron_06	DNA
DHX6_73	Helitron_06	DNA
DHX6_74	Helitron_06	DNA
DHX6_75	Helitron_06	DNA
DHX6_76	Helitron_06	DNA
DHX6_77	Helitron_06	DNA
DHX6_78	Helitron_06	DNA
DHX6_79	Helitron_06	DNA
DHX6_8	Helitron_06	DNA
DHX6_80	Helitron_06	DNA
DHX6_81	Helitron_06	DNA
DHX6_82	Helitron_06	DNA
DHX6_83	Helitron_06	DNA
DHX6_84	Helitron_06	DNA
DHX6_85	Helitron_06	DNA
DHX6_86	Helitron_06	DNA
DHX6_87	Helitron_06	DNA
DHX6_88	Helitron_06	DNA
DHX6_89	Helitron_06	DNA
DHX6_9	Helitron_06	DNA
DHX6_90	Helitron_06	DNA
DHX6_91	Helitron_06	DNA
DHX6_92	Helitron_06	DNA
DHX6_93	Helitron_06	DNA
DHX6_94	Helitron_06	DNA
DHX6_95	Helitron_06	DNA
DHX6_96	Helitron_06	DNA
DHX6_97	Helitron_06	DNA
DHX6_98	Helitron_06	DNA
DHX6_99	Helitron_06	DNA
DHX7	Helitron_07	DNA
DHX7_1	Helitron_07	DNA
DHX7_2	Helitron_07	DNA
DHX7_3	Helitron_07	DNA
DHX7_4	Helitron_07	DNA
DTA1	HAT_01	DNA
DTA1_1	HAT_01	DNA
DTA1_10	HAT_01	DNA
DTA1_100	HAT_01	DNA
DTA1_101	HAT_01	DNA
DTA1_102	HAT_01	DNA
DTA1_103	HAT_01	DNA
DTA1_104	HAT_01	DNA
DTA1_105	HAT_01	DNA
DTA1_106	HAT_01	DNA
DTA1_107	HAT_01	DNA
DTA1_108	HAT_01	DNA
DTA1_109	HAT_01	DNA
DTA1_11	HAT_01	DNA
DTA1_110	HAT_01	DNA
DTA1_111	HAT_01	DNA
DTA1_112	HAT_01	DNA
DTA1_113	HAT_01	DNA
DTA1_114	HAT_01	DNA
DTA1_115	HAT_01	DNA
DTA1_116	HAT_01	DNA
DTA1_117	HAT_01	DNA
DTA1_118	HAT_01	DNA
DTA1_119	HAT_01	DNA
DTA1_12	HAT_01	DNA
DTA1_120	HAT_01	DNA
DTA1_121	HAT_01	DNA
DTA1_122	HAT_01	DNA
DTA1_123	HAT_01	DNA
DTA1_124	HAT_01	DNA
DTA1_125	HAT_01	DNA
DTA1_126	HAT_01	DNA
DTA1_13	HAT_01	DNA
DTA1_14	HAT_01	DNA
DTA1_15	HAT_01	DNA
DTA1_16	HAT_01	DNA
DTA1_17	HAT_01	DNA
DTA1_18	HAT_01	DNA
DTA1_19	HAT_01	DNA
DTA1_2	HAT_01	DNA
DTA1_20	HAT_01	DNA
DTA1_21	HAT_01	DNA
DTA1_22	HAT_01	DNA
DTA1_23	HAT_01	DNA
DTA1_24	HAT_01	DNA
DTA1_25	HAT_01	DNA
DTA1_26	HAT_01	DNA
DTA1_27	HAT_01	DNA
DTA1_28	HAT_01	DNA
DTA1_29	HAT_01	DNA
DTA1_3	HAT_01	DNA
DTA1_30	HAT_01	DNA
DTA1_31	HAT_01	DNA
DTA1_32	HAT_01	DNA
DTA1_33	HAT_01	DNA
DTA1_34	HAT_01	DNA
DTA1_35	HAT_01	DNA
DTA1_36	HAT_01	DNA
DTA1_37	HAT_01	DNA
DTA1_38	HAT_01	DNA
DTA1_39	HAT_01	DNA
DTA1_4	HAT_01	DNA
DTA1_40	HAT_01	DNA
DTA1_41	HAT_01	DNA
DTA1_42	HAT_01	DNA
DTA1_43	HAT_01	DNA
DTA1_44	HAT_01	DNA
DTA1_45	HAT_01	DNA
DTA1_46	HAT_01	DNA
DTA1_47	HAT_01	DNA
DTA1_48	HAT_01	DNA
DTA1_49	HAT_01	DNA
DTA1_5	HAT_01	DNA
DTA1_50	HAT_01	DNA
DTA1_51	HAT_01	DNA
DTA1_52	HAT_01	DNA
DTA1_53	HAT_01	DNA
DTA1_54	HAT_01	DNA
DTA1_55	HAT_01	DNA
DTA1_56	HAT_01	DNA
DTA1_57	HAT_01	DNA
DTA1_58	HAT_01	DNA
DTA1_59	HAT_01	DNA
DTA1_6	HAT_01	DNA
DTA1_60	HAT_01	DNA
DTA1_61	HAT_01	DNA
DTA1_62	HAT_01	DNA
DTA1_63	HAT_01	DNA
DTA1_64	HAT_01	DNA
DTA1_65	HAT_01	DNA
DTA1_66	HAT_01	DNA
DTA1_67	HAT_01	DNA
DTA1_68	HAT_01	DNA
DTA1_69	HAT_01	DNA
DTA1_7	HAT_01	DNA
DTA1_70	HAT_01	DNA
DTA1_71	HAT_01	DNA
DTA1_72	HAT_01	DNA
DTA1_73	HAT_01	DNA
DTA1_74	HAT_01	DNA
DTA1_75	HAT_01	DNA
DTA1_76	HAT_01	DNA
DTA1_77	HAT_01	DNA
DTA1_78	HAT_01	DNA
DTA1_79	HAT_01	DNA
DTA1_8	HAT_01	DNA
DTA1_80	HAT_01	DNA
DTA1_81	HAT_01	DNA
DTA1_82	HAT_01	DNA
DTA1_83	HAT_01	DNA
DTA1_84	HAT_01	DNA
DTA1_85	HAT_01	DNA
DTA1_86	HAT_01	DNA
DTA1_87	HAT_01	DNA
DTA1_88	HAT_01	DNA
DTA1_89	HAT_01	DNA
DTA1_9	HAT_01	DNA
DTA1_90	HAT_01	DNA
DTA1_91	HAT_01	DNA
DTA1_92	HAT_01	DNA
DTA1_93	HAT_01	DNA
DTA1_94	HAT_01	DNA
DTA1_95	HAT_01	DNA
DTA1_96	HAT_01	DNA
DTA1_97	HAT_01	DNA
DTA1_98	HAT_01	DNA
DTA1_99	HAT_01	DNA
DTB1	PiggyBac_01	DNA
DTB1_1	PiggyBac_01	DNA
DTB1_10	PiggyBac_01	DNA
DTB1_2	PiggyBac_01	DNA
DTB1_3	PiggyBac_01	DNA
DTB1_4	PiggyBac_01	DNA
DTB1_5	PiggyBac_01	DNA
DTB1_6	PiggyBac_01	DNA
DTB1_7	PiggyBac_01	DNA
DTB1_8	PiggyBac_01	DNA
DTB1_9	PiggyBac_01	DNA
DTT1	Tc1Mar_01	DNA
DTT1_1	Tc1Mar_01	DNA
DTT1_10	Tc1Mar_01	DNA
DTT1_11	Tc1Mar_01	DNA
DTT1_12	Tc1Mar_01	DNA
DTT1_13	Tc1Mar_01	DNA
DTT1_14	Tc1Mar_01	DNA
DTT1_15	Tc1Mar_01	DNA
DTT1_16	Tc1Mar_01	DNA
DTT1_17	Tc1Mar_01	DNA
DTT1_18	Tc1Mar_01	DNA
DTT1_19	Tc1Mar_01	DNA
DTT1_2	Tc1Mar_01	DNA
DTT1_20	Tc1Mar_01	DNA
DTT1_21	Tc1Mar_01	DNA
DTT1_3	Tc1Mar_01	DNA
DTT1_4	Tc1Mar_01	DNA
DTT1_5	Tc1Mar_01	DNA
DTT1_6	Tc1Mar_01	DNA
DTT1_7	Tc1Mar_01	DNA
DTT1_8	Tc1Mar_01	DNA
DTT1_9	Tc1Mar_01	DNA
DTT2	Tc1Mar_02	DNA
DTT2_1	Tc1Mar_02	DNA
DTT2_10	Tc1Mar_02	DNA
DTT2_11	Tc1Mar_02	DNA
DTT2_12	Tc1Mar_02	DNA
DTT2_13	Tc1Mar_02	DNA
DTT2_14	Tc1Mar_02	DNA
DTT2_15	Tc1Mar_02	DNA
DTT2_16	Tc1Mar_02	DNA
DTT2_17	Tc1Mar_02	DNA
DTT2_18	Tc1Mar_02	DNA
DTT2_19	Tc1Mar_02	DNA
DTT2_2	Tc1Mar_02	DNA
DTT2_20	Tc1Mar_02	DNA
DTT2_21	Tc1Mar_02	DNA
DTT2_22	Tc1Mar_02	DNA
DTT2_23	Tc1Mar_02	DNA
DTT2_24	Tc1Mar_02	DNA
DTT2_25	Tc1Mar_02	DNA
DTT2_26	Tc1Mar_02	DNA
DTT2_27	Tc1Mar_02	DNA
DTT2_28	Tc1Mar_02	DNA
DTT2_29	Tc1Mar_02	DNA
DTT2_3	Tc1Mar_02	DNA
DTT2_30	Tc1Mar_02	DNA
DTT2_31	Tc1Mar_02	DNA
DTT2_32	Tc1Mar_02	DNA
DTT2_33	Tc1Mar_02	DNA
DTT2_34	Tc1Mar_02	DNA
DTT2_4	Tc1Mar_02	DNA
DTT2_5	Tc1Mar_02	DNA
DTT2_6	Tc1Mar_02	DNA
DTT2_7	Tc1Mar_02	DNA
DTT2_8	Tc1Mar_02	DNA
DTT2_9	Tc1Mar_02	DNA
DTT3	Tc1Mar_03	DNA
DTT3_1	Tc1Mar_03	DNA
DTT3_10	Tc1Mar_03	DNA
DTT3_11	Tc1Mar_03	DNA
DTT3_12	Tc1Mar_03	DNA
DTT3_13	Tc1Mar_03	DNA
DTT3_14	Tc1Mar_03	DNA
DTT3_15	Tc1Mar_03	DNA
DTT3_16	Tc1Mar_03	DNA
DTT3_17	Tc1Mar_03	DNA
DTT3_18	Tc1Mar_03	DNA
DTT3_19	Tc1Mar_03	DNA
DTT3_2	Tc1Mar_03	DNA
DTT3_20	Tc1Mar_03	DNA
DTT3_21	Tc1Mar_03	DNA
DTT3_22	Tc1Mar_03	DNA
DTT3_23	Tc1Mar_03	DNA
DTT3_24	Tc1Mar_03	DNA
DTT3_25	Tc1Mar_03	DNA
DTT3_26	Tc1Mar_03	DNA
DTT3_27	Tc1Mar_03	DNA
DTT3_28	Tc1Mar_03	DNA
DTT3_29	Tc1Mar_03	DNA
DTT3_3	Tc1Mar_03	DNA
DTT3_30	Tc1Mar_03	DNA
DTT3_31	Tc1Mar_03	DNA
DTT3_32	Tc1Mar_03	DNA
DTT3_33	Tc1Mar_03	DNA
DTT3_34	Tc1Mar_03	DNA
DTT3_35	Tc1Mar_03	DNA
DTT3_36	Tc1Mar_03	DNA
DTT3_37	Tc1Mar_03	DNA
DTT3_38	Tc1Mar_03	DNA
DTT3_39	Tc1Mar_03	DNA
DTT3_4	Tc1Mar_03	DNA
DTT3_40	Tc1Mar_03	DNA
DTT3_41	Tc1Mar_03	DNA
DTT3_42	Tc1Mar_03	DNA
DTT3_43	Tc1Mar_03	DNA
DTT3_44	Tc1Mar_03	DNA
DTT3_45	Tc1Mar_03	DNA
DTT3_46	Tc1Mar_03	DNA
DTT3_47	Tc1Mar_03	DNA
DTT3_48	Tc1Mar_03	DNA
DTT3_49	Tc1Mar_03	DNA
DTT3_5	Tc1Mar_03	DNA
DTT3_50	Tc1Mar_03	DNA
DTT3_51	Tc1Mar_03	DNA
DTT3_52	Tc1Mar_03	DNA
DTT3_53	Tc1Mar_03	DNA
DTT3_54	Tc1Mar_03	DNA
DTT3_55	Tc1Mar_03	DNA
DTT3_56	Tc1Mar_03	DNA
DTT3_57	Tc1Mar_03	DNA
DTT3_58	Tc1Mar_03	DNA
DTT3_59	Tc1Mar_03	DNA
DTT3_6	Tc1Mar_03	DNA
DTT3_60	Tc1Mar_03	DNA
DTT3_61	Tc1Mar_03	DNA
DTT3_62	Tc1Mar_03	DNA
DTT3_63	Tc1Mar_03	DNA
DTT3_64	Tc1Mar_03	DNA
DTT3_65	Tc1Mar_03	DNA
DTT3_66	Tc1Mar_03	DNA
DTT3_67	Tc1Mar_03	DNA
DTT3_68	Tc1Mar_03	DNA
DTT3_69	Tc1Mar_03	DNA
DTT3_7	Tc1Mar_03	DNA
DTT3_70	Tc1Mar_03	DNA
DTT3_71	Tc1Mar_03	DNA
DTT3_72	Tc1Mar_03	DNA
DTT3_73	Tc1Mar_03	DNA
DTT3_74	Tc1Mar_03	DNA
DTT3_75	Tc1Mar_03	DNA
DTT3_76	Tc1Mar_03	DNA
DTT3_77	Tc1Mar_03	DNA
DTT3_78	Tc1Mar_03	DNA
DTT3_79	Tc1Mar_03	DNA
DTT3_8	Tc1Mar_03	DNA
DTT3_80	Tc1Mar_03	DNA
DTT3_81	Tc1Mar_03	DNA
DTT3_82	Tc1Mar_03	DNA
DTT3_83	Tc1Mar_03	DNA
DTT3_84	Tc1Mar_03	DNA
DTT3_85	Tc1Mar_03	DNA
DTT3_86	Tc1Mar_03	DNA
DTT3_9	Tc1Mar_03	DNA
DTT4	Tc1Mar_04	DNA
DTT4_1	Tc1Mar_04	DNA
DTT4_2	Tc1Mar_04	DNA
DTT4_3	Tc1Mar_04	DNA
DTT4_4	Tc1Mar_04	DNA
DTX1	TIR_01	DNA
DTX1_1	TIR_01	DNA
DTX1_10	TIR_01	DNA
DTX1_11	TIR_01	DNA
DTX1_12	TIR_01	DNA
DTX1_13	TIR_01	DNA
DTX1_14	TIR_01	DNA
DTX1_15	TIR_01	DNA
DTX1_16	TIR_01	DNA
DTX1_17	TIR_01	DNA
DTX1_18	TIR_01	DNA
DTX1_19	TIR_01	DNA
DTX1_2	TIR_01	DNA
DTX1_20	TIR_01	DNA
DTX1_21	TIR_01	DNA
DTX1_22	TIR_01	DNA
DTX1_23	TIR_01	DNA
DTX1_24	TIR_01	DNA
DTX1_25	TIR_01	DNA
DTX1_3	TIR_01	DNA
DTX1_4	TIR_01	DNA
DTX1_5	TIR_01	DNA
DTX1_6	TIR_01	DNA
DTX1_7	TIR_01	DNA
DTX1_8	TIR_01	DNA
DTX1_9	TIR_01	DNA
DTX10	TIR_10	DNA
DTX10_1	TIR_10	DNA
DTX10_10	TIR_10	DNA
DTX10_11	TIR_10	DNA
DTX10_12	TIR_10	DNA
DTX10_13	TIR_10	DNA
DTX10_14	TIR_10	DNA
DTX10_15	TIR_10	DNA
DTX10_16	TIR_10	DNA
DTX10_17	TIR_10	DNA
DTX10_18	TIR_10	DNA
DTX10_19	TIR_10	DNA
DTX10_2	TIR_10	DNA
DTX10_20	TIR_10	DNA
DTX10_21	TIR_10	DNA
DTX10_22	TIR_10	DNA
DTX10_23	TIR_10	DNA
DTX10_24	TIR_10	DNA
DTX10_25	TIR_10	DNA
DTX10_26	TIR_10	DNA
DTX10_27	TIR_10	DNA
DTX10_28	TIR_10	DNA
DTX10_29	TIR_10	DNA
DTX10_3	TIR_10	DNA
DTX10_30	TIR_10	DNA
DTX10_31	TIR_10	DNA
DTX10_32	TIR_10	DNA
DTX10_33	TIR_10	DNA
DTX10_34	TIR_10	DNA
DTX10_35	TIR_10	DNA
DTX10_36	TIR_10	DNA
DTX10_37	TIR_10	DNA
DTX10_38	TIR_10	DNA
DTX10_39	TIR_10	DNA
DTX10_4	TIR_10	DNA
DTX10_40	TIR_10	DNA
DTX10_41	TIR_10	DNA
DTX10_42	TIR_10	DNA
DTX10_43	TIR_10	DNA
DTX10_44	TIR_10	DNA
DTX10_45	TIR_10	DNA
DTX10_46	TIR_10	DNA
DTX10_47	TIR_10	DNA
DTX10_48	TIR_10	DNA
DTX10_49	TIR_10	DNA
DTX10_5	TIR_10	DNA
DTX10_50	TIR_10	DNA
DTX10_51	TIR_10	DNA
DTX10_52	TIR_10	DNA
DTX10_53	TIR_10	DNA
DTX10_54	TIR_10	DNA
DTX10_55	TIR_10	DNA
DTX10_56	TIR_10	DNA
DTX10_57	TIR_10	DNA
DTX10_58	TIR_10	DNA
DTX10_59	TIR_10	DNA
DTX10_6	TIR_10	DNA
DTX10_60	TIR_10	DNA
DTX10_61	TIR_10	DNA
DTX10_62	TIR_10	DNA
DTX10_63	TIR_10	DNA
DTX10_64	TIR_10	DNA
DTX10_65	TIR_10	DNA
DTX10_66	TIR_10	DNA
DTX10_67	TIR_10	DNA
DTX10_68	TIR_10	DNA
DTX10_69	TIR_10	DNA
DTX10_7	TIR_10	DNA
DTX10_70	TIR_10	DNA
DTX10_71	TIR_10	DNA
DTX10_72	TIR_10	DNA
DTX10_73	TIR_10	DNA
DTX10_74	TIR_10	DNA
DTX10_75	TIR_10	DNA
DTX10_76	TIR_10	DNA
DTX10_77	TIR_10	DNA
DTX10_78	TIR_10	DNA
DTX10_79	TIR_10	DNA
DTX10_8	TIR_10	DNA
DTX10_80	TIR_10	DNA
DTX10_81	TIR_10	DNA
DTX10_82	TIR_10	DNA
DTX10_83	TIR_10	DNA
DTX10_84	TIR_10	DNA
DTX10_85	TIR_10	DNA
DTX10_86	TIR_10	DNA
DTX10_87	TIR_10	DNA
DTX10_88	TIR_10	DNA
DTX10_89	TIR_10	DNA
DTX10_9	TIR_10	DNA
DTX10_90	TIR_10	DNA
DTX10_91	TIR_10	DNA
DTX10_92	TIR_10	DNA
DTX11	TIR_11	DNA
DTX11_1	TIR_11	DNA
DTX11_2	TIR_11	DNA
DTX11_3	TIR_11	DNA
DTX11_4	TIR_11	DNA
DTX11_5	TIR_11	DNA
DTX11_6	TIR_11	DNA
DTX12	TIR_12	DNA
DTX12_1	TIR_12	DNA
DTX12_2	TIR_12	DNA
DTX12_3	TIR_12	DNA
DTX12_4	TIR_12	DNA
DTX12_5	TIR_12	DNA
DTX12_6	TIR_12	DNA
DTX12_7	TIR_12	DNA
DTX12_8	TIR_12	DNA
DTX13	TIR_13	DNA
DTX13_1	TIR_13	DNA
DTX13_10	TIR_13	DNA
DTX13_11	TIR_13	DNA
DTX13_12	TIR_13	DNA
DTX13_13	TIR_13	DNA
DTX13_14	TIR_13	DNA
DTX13_15	TIR_13	DNA
DTX13_16	TIR_13	DNA
DTX13_17	TIR_13	DNA
DTX13_18	TIR_13	DNA
DTX13_19	TIR_13	DNA
DTX13_2	TIR_13	DNA
DTX13_20	TIR_13	DNA
DTX13_21	TIR_13	DNA
DTX13_22	TIR_13	DNA
DTX13_23	TIR_13	DNA
DTX13_24	TIR_13	DNA
DTX13_25	TIR_13	DNA
DTX13_26	TIR_13	DNA
DTX13_27	TIR_13	DNA
DTX13_3	TIR_13	DNA
DTX13_4	TIR_13	DNA
DTX13_5	TIR_13	DNA
DTX13_6	TIR_13	DNA
DTX13_7	TIR_13	DNA
DTX13_8	TIR_13	DNA
DTX13_9	TIR_13	DNA
DTX14	TIR_14	DNA
DTX14_1	TIR_14	DNA
DTX14_10	TIR_14	DNA
DTX14_11	TIR_14	DNA
DTX14_12	TIR_14	DNA
DTX14_13	TIR_14	DNA
DTX14_14	TIR_14	DNA
DTX14_15	TIR_14	DNA
DTX14_16	TIR_14	DNA
DTX14_17	TIR_14	DNA
DTX14_18	TIR_14	DNA
DTX14_19	TIR_14	DNA
DTX14_2	TIR_14	DNA
DTX14_20	TIR_14	DNA
DTX14_21	TIR_14	DNA
DTX14_22	TIR_14	DNA
DTX14_23	TIR_14	DNA
DTX14_24	TIR_14	DNA
DTX14_25	TIR_14	DNA
DTX14_26	TIR_14	DNA
DTX14_3	TIR_14	DNA
DTX14_4	TIR_14	DNA
DTX14_5	TIR_14	DNA
DTX14_6	TIR_14	DNA
DTX14_7	TIR_14	DNA
DTX14_8	TIR_14	DNA
DTX14_9	TIR_14	DNA
DTX15	TIR_15	DNA
DTX15_1	TIR_15	DNA
DTX15_10	TIR_15	DNA
DTX15_11	TIR_15	DNA
DTX15_12	TIR_15	DNA
DTX15_13	TIR_15	DNA
DTX15_14	TIR_15	DNA
DTX15_15	TIR_15	DNA
DTX15_16	TIR_15	DNA
DTX15_17	TIR_15	DNA
DTX15_18	TIR_15	DNA
DTX15_19	TIR_15	DNA
DTX15_2	TIR_15	DNA
DTX15_20	TIR_15	DNA
DTX15_21	TIR_15	DNA
DTX15_22	TIR_15	DNA
DTX15_23	TIR_15	DNA
DTX15_24	TIR_15	DNA
DTX15_25	TIR_15	DNA
DTX15_26	TIR_15	DNA
DTX15_27	TIR_15	DNA
DTX15_28	TIR_15	DNA
DTX15_29	TIR_15	DNA
DTX15_3	TIR_15	DNA
DTX15_30	TIR_15	DNA
DTX15_31	TIR_15	DNA
DTX15_32	TIR_15	DNA
DTX15_33	TIR_15	DNA
DTX15_34	TIR_15	DNA
DTX15_35	TIR_15	DNA
DTX15_36	TIR_15	DNA
DTX15_37	TIR_15	DNA
DTX15_38	TIR_15	DNA
DTX15_39	TIR_15	DNA
DTX15_4	TIR_15	DNA
DTX15_40	TIR_15	DNA
DTX15_41	TIR_15	DNA
DTX15_42	TIR_15	DNA
DTX15_43	TIR_15	DNA
DTX15_44	TIR_15	DNA
DTX15_45	TIR_15	DNA
DTX15_46	TIR_15	DNA
DTX15_47	TIR_15	DNA
DTX15_48	TIR_15	DNA
DTX15_49	TIR_15	DNA
DTX15_5	TIR_15	DNA
DTX15_50	TIR_15	DNA
DTX15_51	TIR_15	DNA
DTX15_52	TIR_15	DNA
DTX15_53	TIR_15	DNA
DTX15_54	TIR_15	DNA
DTX15_6	TIR_15	DNA
DTX15_7	TIR_15	DNA
DTX15_8	TIR_15	DNA
DTX15_9	TIR_15	DNA
DTX16	TIR_16	DNA
DTX16_1	TIR_16	DNA
DTX16_10	TIR_16	DNA
DTX16_11	TIR_16	DNA
DTX16_12	TIR_16	DNA
DTX16_2	TIR_16	DNA
DTX16_3	TIR_16	DNA
DTX16_4	TIR_16	DNA
DTX16_5	TIR_16	DNA
DTX16_6	TIR_16	DNA
DTX16_7	TIR_16	DNA
DTX16_8	TIR_16	DNA
DTX16_9	TIR_16	DNA
DTX17	TIR_17	DNA
DTX17_1	TIR_17	DNA
DTX17_10	TIR_17	DNA
DTX17_100	TIR_17	DNA
DTX17_101	TIR_17	DNA
DTX17_102	TIR_17	DNA
DTX17_103	TIR_17	DNA
DTX17_104	TIR_17	DNA
DTX17_105	TIR_17	DNA
DTX17_106	TIR_17	DNA
DTX17_107	TIR_17	DNA
DTX17_108	TIR_17	DNA
DTX17_109	TIR_17	DNA
DTX17_11	TIR_17	DNA
DTX17_110	TIR_17	DNA
DTX17_111	TIR_17	DNA
DTX17_112	TIR_17	DNA
DTX17_113	TIR_17	DNA
DTX17_114	TIR_17	DNA
DTX17_115	TIR_17	DNA
DTX17_116	TIR_17	DNA
DTX17_117	TIR_17	DNA
DTX17_118	TIR_17	DNA
DTX17_119	TIR_17	DNA
DTX17_12	TIR_17	DNA
DTX17_120	TIR_17	DNA
DTX17_121	TIR_17	DNA
DTX17_122	TIR_17	DNA
DTX17_123	TIR_17	DNA
DTX17_124	TIR_17	DNA
DTX17_125	TIR_17	DNA
DTX17_126	TIR_17	DNA
DTX17_127	TIR_17	DNA
DTX17_128	TIR_17	DNA
DTX17_129	TIR_17	DNA
DTX17_13	TIR_17	DNA
DTX17_130	TIR_17	DNA
DTX17_131	TIR_17	DNA
DTX17_132	TIR_17	DNA
DTX17_133	TIR_17	DNA
DTX17_134	TIR_17	DNA
DTX17_135	TIR_17	DNA
DTX17_136	TIR_17	DNA
DTX17_137	TIR_17	DNA
DTX17_138	TIR_17	DNA
DTX17_139	TIR_17	DNA
DTX17_14	TIR_17	DNA
DTX17_140	TIR_17	DNA
DTX17_141	TIR_17	DNA
DTX17_142	TIR_17	DNA
DTX17_143	TIR_17	DNA
DTX17_144	TIR_17	DNA
DTX17_145	TIR_17	DNA
DTX17_146	TIR_17	DNA
DTX17_147	TIR_17	DNA
DTX17_148	TIR_17	DNA
DTX17_149	TIR_17	DNA
DTX17_15	TIR_17	DNA
DTX17_150	TIR_17	DNA
DTX17_151	TIR_17	DNA
DTX17_152	TIR_17	DNA
DTX17_153	TIR_17	DNA
DTX17_154	TIR_17	DNA
DTX17_155	TIR_17	DNA
DTX17_156	TIR_17	DNA
DTX17_157	TIR_17	DNA
DTX17_158	TIR_17	DNA
DTX17_159	TIR_17	DNA
DTX17_16	TIR_17	DNA
DTX17_160	TIR_17	DNA
DTX17_161	TIR_17	DNA
DTX17_162	TIR_17	DNA
DTX17_163	TIR_17	DNA
DTX17_164	TIR_17	DNA
DTX17_165	TIR_17	DNA
DTX17_166	TIR_17	DNA
DTX17_167	TIR_17	DNA
DTX17_168	TIR_17	DNA
DTX17_169	TIR_17	DNA
DTX17_17	TIR_17	DNA
DTX17_170	TIR_17	DNA
DTX17_171	TIR_17	DNA
DTX17_172	TIR_17	DNA
DTX17_173	TIR_17	DNA
DTX17_174	TIR_17	DNA
DTX17_175	TIR_17	DNA
DTX17_176	TIR_17	DNA
DTX17_177	TIR_17	DNA
DTX17_178	TIR_17	DNA
DTX17_179	TIR_17	DNA
DTX17_18	TIR_17	DNA
DTX17_180	TIR_17	DNA
DTX17_181	TIR_17	DNA
DTX17_182	TIR_17	DNA
DTX17_183	TIR_17	DNA
DTX17_184	TIR_17	DNA
DTX17_185	TIR_17	DNA
DTX17_186	TIR_17	DNA
DTX17_187	TIR_17	DNA
DTX17_188	TIR_17	DNA
DTX17_189	TIR_17	DNA
DTX17_19	TIR_17	DNA
DTX17_190	TIR_17	DNA
DTX17_191	TIR_17	DNA
DTX17_192	TIR_17	DNA
DTX17_193	TIR_17	DNA
DTX17_194	TIR_17	DNA
DTX17_195	TIR_17	DNA
DTX17_196	TIR_17	DNA
DTX17_197	TIR_17	DNA
DTX17_198	TIR_17	DNA
DTX17_199	TIR_17	DNA
DTX17_2	TIR_17	DNA
DTX17_20	TIR_17	DNA
DTX17_200	TIR_17	DNA
DTX17_201	TIR_17	DNA
DTX17_202	TIR_17	DNA
DTX17_203	TIR_17	DNA
DTX17_204	TIR_17	DNA
DTX17_205	TIR_17	DNA
DTX17_206	TIR_17	DNA
DTX17_207	TIR_17	DNA
DTX17_208	TIR_17	DNA
DTX17_209	TIR_17	DNA
DTX17_21	TIR_17	DNA
DTX17_210	TIR_17	DNA
DTX17_211	TIR_17	DNA
DTX17_212	TIR_17	DNA
DTX17_213	TIR_17	DNA
DTX17_214	TIR_17	DNA
DTX17_215	TIR_17	DNA
DTX17_216	TIR_17	DNA
DTX17_217	TIR_17	DNA
DTX17_218	TIR_17	DNA
DTX17_219	TIR_17	DNA
DTX17_22	TIR_17	DNA
DTX17_220	TIR_17	DNA
DTX17_221	TIR_17	DNA
DTX17_222	TIR_17	DNA
DTX17_223	TIR_17	DNA
DTX17_224	TIR_17	DNA
DTX17_225	TIR_17	DNA
DTX17_226	TIR_17	DNA
DTX17_227	TIR_17	DNA
DTX17_228	TIR_17	DNA
DTX17_229	TIR_17	DNA
DTX17_23	TIR_17	DNA
DTX17_230	TIR_17	DNA
DTX17_231	TIR_17	DNA
DTX17_232	TIR_17	DNA
DTX17_233	TIR_17	DNA
DTX17_234	TIR_17	DNA
DTX17_235	TIR_17	DNA
DTX17_236	TIR_17	DNA
DTX17_237	TIR_17	DNA
DTX17_238	TIR_17	DNA
DTX17_239	TIR_17	DNA
DTX17_24	TIR_17	DNA
DTX17_240	TIR_17	DNA
DTX17_241	TIR_17	DNA
DTX17_242	TIR_17	DNA
DTX17_243	TIR_17	DNA
DTX17_244	TIR_17	DNA
DTX17_245	TIR_17	DNA
DTX17_246	TIR_17	DNA
DTX17_247	TIR_17	DNA
DTX17_248	TIR_17	DNA
DTX17_249	TIR_17	DNA
DTX17_25	TIR_17	DNA
DTX17_250	TIR_17	DNA
DTX17_251	TIR_17	DNA
DTX17_252	TIR_17	DNA
DTX17_255	TIR_17	DNA
DTX17_256	TIR_17	DNA
DTX17_257	TIR_17	DNA
DTX17_258	TIR_17	DNA
DTX17_259	TIR_17	DNA
DTX17_26	TIR_17	DNA
DTX17_260	TIR_17	DNA
DTX17_261	TIR_17	DNA
DTX17_262	TIR_17	DNA
DTX17_263	TIR_17	DNA
DTX17_264	TIR_17	DNA
DTX17_265	TIR_17	DNA
DTX17_266	TIR_17	DNA
DTX17_267	TIR_17	DNA
DTX17_268	TIR_17	DNA
DTX17_269	TIR_17	DNA
DTX17_27	TIR_17	DNA
DTX17_270	TIR_17	DNA
DTX17_271	TIR_17	DNA
DTX17_272	TIR_17	DNA
DTX17_273	TIR_17	DNA
DTX17_274	TIR_17	DNA
DTX17_275	TIR_17	DNA
DTX17_276	TIR_17	DNA
DTX17_277	TIR_17	DNA
DTX17_278	TIR_17	DNA
DTX17_279	TIR_17	DNA
DTX17_28	TIR_17	DNA
DTX17_280	TIR_17	DNA
DTX17_281	TIR_17	DNA
DTX17_282	TIR_17	DNA
DTX17_283	TIR_17	DNA
DTX17_284	TIR_17	DNA
DTX17_285	TIR_17	DNA
DTX17_286	TIR_17	DNA
DTX17_287	TIR_17	DNA
DTX17_288	TIR_17	DNA
DTX17_289	TIR_17	DNA
DTX17_29	TIR_17	DNA
DTX17_290	TIR_17	DNA
DTX17_291	TIR_17	DNA
DTX17_292	TIR_17	DNA
DTX17_293	TIR_17	DNA
DTX17_294	TIR_17	DNA
DTX17_295	TIR_17	DNA
DTX17_296	TIR_17	DNA
DTX17_297	TIR_17	DNA
DTX17_298	TIR_17	DNA
DTX17_299	TIR_17	DNA
DTX17_3	TIR_17	DNA
DTX17_30	TIR_17	DNA
DTX17_300	TIR_17	DNA
DTX17_301	TIR_17	DNA
DTX17_302	TIR_17	DNA
DTX17_303	TIR_17	DNA
DTX17_304	TIR_17	DNA
DTX17_305	TIR_17	DNA
DTX17_306	TIR_17	DNA
DTX17_307	TIR_17	DNA
DTX17_308	TIR_17	DNA
DTX17_309	TIR_17	DNA
DTX17_31	TIR_17	DNA
DTX17_310	TIR_17	DNA
DTX17_311	TIR_17	DNA
DTX17_312	TIR_17	DNA
DTX17_313	TIR_17	DNA
DTX17_314	TIR_17	DNA
DTX17_315	TIR_17	DNA
DTX17_316	TIR_17	DNA
DTX17_317	TIR_17	DNA
DTX17_318	TIR_17	DNA
DTX17_319	TIR_17	DNA
DTX17_32	TIR_17	DNA
DTX17_320	TIR_17	DNA
DTX17_321	TIR_17	DNA
DTX17_322	TIR_17	DNA
DTX17_323	TIR_17	DNA
DTX17_324	TIR_17	DNA
DTX17_325	TIR_17	DNA
DTX17_326	TIR_17	DNA
DTX17_327	TIR_17	DNA
DTX17_328	TIR_17	DNA
DTX17_329	TIR_17	DNA
DTX17_33	TIR_17	DNA
DTX17_330	TIR_17	DNA
DTX17_331	TIR_17	DNA
DTX17_332	TIR_17	DNA
DTX17_333	TIR_17	DNA
DTX17_334	TIR_17	DNA
DTX17_335	TIR_17	DNA
DTX17_336	TIR_17	DNA
DTX17_337	TIR_17	DNA
DTX17_338	TIR_17	DNA
DTX17_339	TIR_17	DNA
DTX17_34	TIR_17	DNA
DTX17_340	TIR_17	DNA
DTX17_341	TIR_17	DNA
DTX17_342	TIR_17	DNA
DTX17_343	TIR_17	DNA
DTX17_344	TIR_17	DNA
DTX17_345	TIR_17	DNA
DTX17_346	TIR_17	DNA
DTX17_347	TIR_17	DNA
DTX17_348	TIR_17	DNA
DTX17_349	TIR_17	DNA
DTX17_35	TIR_17	DNA
DTX17_350	TIR_17	DNA
DTX17_351	TIR_17	DNA
DTX17_352	TIR_17	DNA
DTX17_353	TIR_17	DNA
DTX17_354	TIR_17	DNA
DTX17_355	TIR_17	DNA
DTX17_356	TIR_17	DNA
DTX17_357	TIR_17	DNA
DTX17_358	TIR_17	DNA
DTX17_359	TIR_17	DNA
DTX17_36	TIR_17	DNA
DTX17_360	TIR_17	DNA
DTX17_361	TIR_17	DNA
DTX17_362	TIR_17	DNA
DTX17_363	TIR_17	DNA
DTX17_364	TIR_17	DNA
DTX17_365	TIR_17	DNA
DTX17_366	TIR_17	DNA
DTX17_367	TIR_17	DNA
DTX17_368	TIR_17	DNA
DTX17_37	TIR_17	DNA
DTX17_38	TIR_17	DNA
DTX17_39	TIR_17	DNA
DTX17_4	TIR_17	DNA
DTX17_40	TIR_17	DNA
DTX17_41	TIR_17	DNA
DTX17_42	TIR_17	DNA
DTX17_43	TIR_17	DNA
DTX17_44	TIR_17	DNA
DTX17_45	TIR_17	DNA
DTX17_46	TIR_17	DNA
DTX17_47	TIR_17	DNA
DTX17_48	TIR_17	DNA
DTX17_49	TIR_17	DNA
DTX17_5	TIR_17	DNA
DTX17_50	TIR_17	DNA
DTX17_51	TIR_17	DNA
DTX17_52	TIR_17	DNA
DTX17_53	TIR_17	DNA
DTX17_54	TIR_17	DNA
DTX17_55	TIR_17	DNA
DTX17_56	TIR_17	DNA
DTX17_57	TIR_17	DNA
DTX17_58	TIR_17	DNA
DTX17_59	TIR_17	DNA
DTX17_6	TIR_17	DNA
DTX17_60	TIR_17	DNA
DTX17_61	TIR_17	DNA
DTX17_62	TIR_17	DNA
DTX17_63	TIR_17	DNA
DTX17_64	TIR_17	DNA
DTX17_65	TIR_17	DNA
DTX17_66	TIR_17	DNA
DTX17_67	TIR_17	DNA
DTX17_68	TIR_17	DNA
DTX17_69	TIR_17	DNA
DTX17_7	TIR_17	DNA
DTX17_70	TIR_17	DNA
DTX17_71	TIR_17	DNA
DTX17_72	TIR_17	DNA
DTX17_73	TIR_17	DNA
DTX17_74	TIR_17	DNA
DTX17_75	TIR_17	DNA
DTX17_76	TIR_17	DNA
DTX17_77	TIR_17	DNA
DTX17_78	TIR_17	DNA
DTX17_79	TIR_17	DNA
DTX17_8	TIR_17	DNA
DTX17_80	TIR_17	DNA
DTX17_81	TIR_17	DNA
DTX17_82	TIR_17	DNA
DTX17_83	TIR_17	DNA
DTX17_84	TIR_17	DNA
DTX17_85	TIR_17	DNA
DTX17_86	TIR_17	DNA
DTX17_87	TIR_17	DNA
DTX17_88	TIR_17	DNA
DTX17_89	TIR_17	DNA
DTX17_9	TIR_17	DNA
DTX17_90	TIR_17	DNA
DTX17_91	TIR_17	DNA
DTX17_92	TIR_17	DNA
DTX17_93	TIR_17	DNA
DTX17_94	TIR_17	DNA
DTX17_95	TIR_17	DNA
DTX17_96	TIR_17	DNA
DTX17_97	TIR_17	DNA
DTX17_98	TIR_17	DNA
DTX17_99	TIR_17	DNA
DTX18	TIR_18	DNA
DTX18_1	TIR_18	DNA
DTX18_10	TIR_18	DNA
DTX18_11	TIR_18	DNA
DTX18_12	TIR_18	DNA
DTX18_13	TIR_18	DNA
DTX18_14	TIR_18	DNA
DTX18_15	TIR_18	DNA
DTX18_16	TIR_18	DNA
DTX18_17	TIR_18	DNA
DTX18_18	TIR_18	DNA
DTX18_19	TIR_18	DNA
DTX18_2	TIR_18	DNA
DTX18_20	TIR_18	DNA
DTX18_21	TIR_18	DNA
DTX18_22	TIR_18	DNA
DTX18_23	TIR_18	DNA
DTX18_24	TIR_18	DNA
DTX18_25	TIR_18	DNA
DTX18_26	TIR_18	DNA
DTX18_27	TIR_18	DNA
DTX18_28	TIR_18	DNA
DTX18_29	TIR_18	DNA
DTX18_3	TIR_18	DNA
DTX18_30	TIR_18	DNA
DTX18_31	TIR_18	DNA
DTX18_32	TIR_18	DNA
DTX18_33	TIR_18	DNA
DTX18_34	TIR_18	DNA
DTX18_35	TIR_18	DNA
DTX18_36	TIR_18	DNA
DTX18_37	TIR_18	DNA
DTX18_38	TIR_18	DNA
DTX18_39	TIR_18	DNA
DTX18_4	TIR_18	DNA
DTX18_40	TIR_18	DNA
DTX18_41	TIR_18	DNA
DTX18_42	TIR_18	DNA
DTX18_43	TIR_18	DNA
DTX18_44	TIR_18	DNA
DTX18_45	TIR_18	DNA
DTX18_46	TIR_18	DNA
DTX18_47	TIR_18	DNA
DTX18_48	TIR_18	DNA
DTX18_49	TIR_18	DNA
DTX18_5	TIR_18	DNA
DTX18_50	TIR_18	DNA
DTX18_51	TIR_18	DNA
DTX18_52	TIR_18	DNA
DTX18_53	TIR_18	DNA
DTX18_54	TIR_18	DNA
DTX18_55	TIR_18	DNA
DTX18_56	TIR_18	DNA
DTX18_57	TIR_18	DNA
DTX18_58	TIR_18	DNA
DTX18_59	TIR_18	DNA
DTX18_6	TIR_18	DNA
DTX18_60	TIR_18	DNA
DTX18_61	TIR_18	DNA
DTX18_62	TIR_18	DNA
DTX18_63	TIR_18	DNA
DTX18_64	TIR_18	DNA
DTX18_65	TIR_18	DNA
DTX18_66	TIR_18	DNA
DTX18_67	TIR_18	DNA
DTX18_68	TIR_18	DNA
DTX18_69	TIR_18	DNA
DTX18_7	TIR_18	DNA
DTX18_70	TIR_18	DNA
DTX18_71	TIR_18	DNA
DTX18_72	TIR_18	DNA
DTX18_73	TIR_18	DNA
DTX18_74	TIR_18	DNA
DTX18_75	TIR_18	DNA
DTX18_76	TIR_18	DNA
DTX18_77	TIR_18	DNA
DTX18_78	TIR_18	DNA
DTX18_79	TIR_18	DNA
DTX18_8	TIR_18	DNA
DTX18_80	TIR_18	DNA
DTX18_81	TIR_18	DNA
DTX18_82	TIR_18	DNA
DTX18_83	TIR_18	DNA
DTX18_84	TIR_18	DNA
DTX18_85	TIR_18	DNA
DTX18_86	TIR_18	DNA
DTX18_9	TIR_18	DNA
DTX2	TIR_02	DNA
DTX2_1	TIR_02	DNA
DTX2_10	TIR_02	DNA
DTX2_11	TIR_02	DNA
DTX2_12	TIR_02	DNA
DTX2_13	TIR_02	DNA
DTX2_2	TIR_02	DNA
DTX2_3	TIR_02	DNA
DTX2_4	TIR_02	DNA
DTX2_5	TIR_02	DNA
DTX2_6	TIR_02	DNA
DTX2_7	TIR_02	DNA
DTX2_8	TIR_02	DNA
DTX2_9	TIR_02	DNA
DTX3	TIR_03	DNA
DTX3_1	TIR_03	DNA
DTX3_10	TIR_03	DNA
DTX3_11	TIR_03	DNA
DTX3_12	TIR_03	DNA
DTX3_13	TIR_03	DNA
DTX3_14	TIR_03	DNA
DTX3_15	TIR_03	DNA
DTX3_16	TIR_03	DNA
DTX3_17	TIR_03	DNA
DTX3_18	TIR_03	DNA
DTX3_19	TIR_03	DNA
DTX3_2	TIR_03	DNA
DTX3_20	TIR_03	DNA
DTX3_21	TIR_03	DNA
DTX3_22	TIR_03	DNA
DTX3_23	TIR_03	DNA
DTX3_24	TIR_03	DNA
DTX3_25	TIR_03	DNA
DTX3_26	TIR_03	DNA
DTX3_27	TIR_03	DNA
DTX3_28	TIR_03	DNA
DTX3_29	TIR_03	DNA
DTX3_3	TIR_03	DNA
DTX3_30	TIR_03	DNA
DTX3_31	TIR_03	DNA
DTX3_32	TIR_03	DNA
DTX3_33	TIR_03	DNA
DTX3_34	TIR_03	DNA
DTX3_35	TIR_03	DNA
DTX3_36	TIR_03	DNA
DTX3_37	TIR_03	DNA
DTX3_38	TIR_03	DNA
DTX3_39	TIR_03	DNA
DTX3_4	TIR_03	DNA
DTX3_40	TIR_03	DNA
DTX3_41	TIR_03	DNA
DTX3_42	TIR_03	DNA
DTX3_43	TIR_03	DNA
DTX3_44	TIR_03	DNA
DTX3_45	TIR_03	DNA
DTX3_46	TIR_03	DNA
DTX3_47	TIR_03	DNA
DTX3_48	TIR_03	DNA
DTX3_49	TIR_03	DNA
DTX3_5	TIR_03	DNA
DTX3_50	TIR_03	DNA
DTX3_6	TIR_03	DNA
DTX3_7	TIR_03	DNA
DTX3_8	TIR_03	DNA
DTX3_9	TIR_03	DNA
DTX4	TIR_04	DNA
DTX4_1	TIR_04	DNA
DTX4_10	TIR_04	DNA
DTX4_11	TIR_04	DNA
DTX4_12	TIR_04	DNA
DTX4_13	TIR_04	DNA
DTX4_14	TIR_04	DNA
DTX4_15	TIR_04	DNA
DTX4_16	TIR_04	DNA
DTX4_17	TIR_04	DNA
DTX4_18	TIR_04	DNA
DTX4_19	TIR_04	DNA
DTX4_2	TIR_04	DNA
DTX4_20	TIR_04	DNA
DTX4_21	TIR_04	DNA
DTX4_22	TIR_04	DNA
DTX4_23	TIR_04	DNA
DTX4_24	TIR_04	DNA
DTX4_25	TIR_04	DNA
DTX4_26	TIR_04	DNA
DTX4_27	TIR_04	DNA
DTX4_28	TIR_04	DNA
DTX4_29	TIR_04	DNA
DTX4_3	TIR_04	DNA
DTX4_30	TIR_04	DNA
DTX4_31	TIR_04	DNA
DTX4_32	TIR_04	DNA
DTX4_33	TIR_04	DNA
DTX4_34	TIR_04	DNA
DTX4_35	TIR_04	DNA
DTX4_36	TIR_04	DNA
DTX4_37	TIR_04	DNA
DTX4_4	TIR_04	DNA
DTX4_5	TIR_04	DNA
DTX4_6	TIR_04	DNA
DTX4_7	TIR_04	DNA
DTX4_8	TIR_04	DNA
DTX4_9	TIR_04	DNA
DTX5	TIR_05	DNA
DTX5_1	TIR_05	DNA
DTX5_10	TIR_05	DNA
DTX5_11	TIR_05	DNA
DTX5_12	TIR_05	DNA
DTX5_13	TIR_05	DNA
DTX5_14	TIR_05	DNA
DTX5_15	TIR_05	DNA
DTX5_16	TIR_05	DNA
DTX5_2	TIR_05	DNA
DTX5_3	TIR_05	DNA
DTX5_4	TIR_05	DNA
DTX5_5	TIR_05	DNA
DTX5_6	TIR_05	DNA
DTX5_7	TIR_05	DNA
DTX5_8	TIR_05	DNA
DTX5_9	TIR_05	DNA
DTX6	TIR_06	DNA
DTX6_1	TIR_06	DNA
DTX6_10	TIR_06	DNA
DTX6_11	TIR_06	DNA
DTX6_12	TIR_06	DNA
DTX6_13	TIR_06	DNA
DTX6_14	TIR_06	DNA
DTX6_15	TIR_06	DNA
DTX6_16	TIR_06	DNA
DTX6_17	TIR_06	DNA
DTX6_18	TIR_06	DNA
DTX6_19	TIR_06	DNA
DTX6_2	TIR_06	DNA
DTX6_20	TIR_06	DNA
DTX6_21	TIR_06	DNA
DTX6_22	TIR_06	DNA
DTX6_23	TIR_06	DNA
DTX6_24	TIR_06	DNA
DTX6_25	TIR_06	DNA
DTX6_26	TIR_06	DNA
DTX6_27	TIR_06	DNA
DTX6_28	TIR_06	DNA
DTX6_29	TIR_06	DNA
DTX6_3	TIR_06	DNA
DTX6_30	TIR_06	DNA
DTX6_31	TIR_06	DNA
DTX6_32	TIR_06	DNA
[truncated: 4,876 more rows]
