# Supplementary material for: Transposable Elements in the Genome of the Lichen-Forming Fungus Umbilicaria pustulata and Their Distribution in Different Climate Zones along Elevation
Source: Biology (Basel). 2021 Dec 24;11(1):24. doi: 10.3390/biology11010024 (PMC8773270; doi:10.3390/biology11010024)
Supplement: Supplementary file 1 [file biology-11-00024-s001.zip › Supplementary_Materials/Table_S1.xlsx]

## Sheet: Sheet1
Table S1. Description of each TE fragment in the U. pustulata genome (‘match_part’ output from TEannot).
scaffold	start	end	orientation	ID	Parent	Fragment_ID	Consensus	overlap_start	overlap_end	Identity
scaffold_1	253619	253657	+	mp4631-1_scaffold_1_DHX_Lpus_4nov_DN-B-G400-Map7_reversed	ms4631_scaffold_1_DHX_DN-B-G400-Map7_reversed	DHX1_1	DHX_DN-B-G400-Map7_reversed	5109	5145	86.8
scaffold_2	2314685	2315225	+	mp6527-1_scaffold_2_DHX_DN-B-G400-Map7_reversed	ms6527_scaffold_2_DHX_DN-B-G400-Map7_reversed	DHX1_2	DHX_DN-B-G400-Map7_reversed	4605	5145	98.2
scaffold_2	2309865	2314345	+	mp3499-1_scaffold_2_DHX_DN-B-G400-Map7_reversed	ms3499_scaffold_2_DHX_DN-B-G400-Map7_reversed	DHX1_3	DHX_DN-B-G400-Map7_reversed	3	4609	96.4
scaffold_2	1930733	1930780	+	mp3563-1_scaffold_2_DHX_DN-B-G400-Map7_reversed	ms3563_scaffold_2_DHX_DN-B-G400-Map7_reversed	DHX1_4	DHX_DN-B-G400-Map7_reversed	5096	5144	81.6
scaffold_2	1871483	1871602	-	mp3570-1_scaffold_2_DHX_DN-B-G400-Map7_reversed	ms3570_scaffold_2_DHX_DN-B-G400-Map7_reversed	DHX1_5	DHX_DN-B-G400-Map7_reversed	5020	5144	71.2
scaffold_2	964673	964800	-	mp3730-1_scaffold_2_DHX_DN-B-G400-Map7_reversed	ms3730_scaffold_2_DHX_DN-B-G400-Map7_reversed	DHX1_6	DHX_DN-B-G400-Map7_reversed	4994	5145	76.8
scaffold_3	1320655	1321693	+	mp3121-1_scaffold_3_DHX_DN-B-G400-Map7_reversed	ms3121_scaffold_3_DHX_DN-B-G400-Map7_reversed	DHX1_7	DHX_DN-B-G400-Map7_reversed	4107	5145	97.6
scaffold_3	249563	249688	+	mp1500-1_scaffold_3_DHX_DN-B-G400-Map7_reversed	ms1500_scaffold_3_DHX_DN-B-G400-Map7_reversed	DHX1_8	DHX_DN-B-G400-Map7_reversed	5011	5141	73.4
scaffold_4	98997	99117	-	mp2921-1_scaffold_4_DHX_DN-B-G400-Map7_reversed	ms2921_scaffold_4_DHX_DN-B-G400-Map7_reversed	DHX1_9	DHX_DN-B-G400-Map7_reversed	5019	5144	71.8
scaffold_4	99391	99441	-	mp2922-1_scaffold_4_DHX_DN-B-G400-Map7_reversed	ms2922_scaffold_4_DHX_DN-B-G400-Map7_reversed	DHX1_10	DHX_DN-B-G400-Map7_reversed	6	56	82.3
scaffold_6	1622291	1622412	+	mp1849-1_scaffold_6_DHX_DN-B-G400-Map7_reversed	ms1849_scaffold_6_DHX_DN-B-G400-Map7_reversed	DHX1_11	DHX_DN-B-G400-Map7_reversed	5019	5144	73
scaffold_7	1018266	1018551	+	mp1682-1_scaffold_7_DHX_DN-B-G400-Map7_reversed	ms1682_scaffold_7_DHX_DN-B-G400-Map7_reversed	DHX1_12	DHX_DN-B-G400-Map7_reversed	2451	2736	57.7
scaffold_7	1107429	1112513	-	mp1683-1_scaffold_7_DHX_DN-B-G400-Map7_reversed	ms1683_scaffold_7_DHX_DN-B-G400-Map7_reversed	DHX1_13	DHX_DN-B-G400-Map7_reversed	1	5144	98.8
scaffold_8	387503	387544	-	mp1527-1_scaffold_8_DHX_DN-B-G400-Map7_reversed	ms1527_scaffold_8_DHX_DN-B-G400-Map7_reversed	DHX1_14	DHX_DN-B-G400-Map7_reversed	3	44	90.5
scaffold_9	1150131	1155275	+	mp1015-1_scaffold_9_DHX_DN-B-G400-Map7_reversed	ms1015_scaffold_9_DHX_DN-B-G400-Map7_reversed	DHX1_15	DHX_DN-B-G400-Map7_reversed	1	5145	97.6
scaffold_10	69405	69440	-	mp887-1_scaffold_10_DHX_DN-B-G400-Map7_reversed	ms887_scaffold_10_DHX_DN-B-G400-Map7_reversed	DHX1_16	DHX_DN-B-G400-Map7_reversed	5107	5141	91.7
scaffold_11	228218	230772	+	mp1272-1_scaffold_11_DHX_DN-B-G400-Map7_reversed	ms1272_scaffold_11_DHX_DN-B-G400-Map7_reversed	DHX1_17	DHX_DN-B-G400-Map7_reversed	2506	5144	95.9
scaffold_11	1002404	1007501	+	mp6377-1_scaffold_11_DHX_DN-B-G400-Map7_reversed	ms6377_scaffold_11_DHX_DN-B-G400-Map7_reversed	DHX1_18	DHX_DN-B-G400-Map7_reversed	2	5145	95.8
scaffold_12	1361429	1361472	+	mp4915-1_scaffold_12_DHX_DN-B-G400-Map7_reversed	ms4915_scaffold_12_DHX_DN-B-G400-Map7_reversed	DHX1_19	DHX_DN-B-G400-Map7_reversed	4829	4873	67.5
scaffold_12	1357518	1361428	+	mp4914-1_scaffold_12_DHX_DN-B-G400-Map7_reversed	ms4914_scaffold_12_DHX_DN-B-G400-Map7_reversed	DHX1_20	DHX_DN-B-G400-Map7_reversed	855	4824	59.2
scaffold_15	556288	556466	+	mp5443-1_scaffold_15_DHX_DN-B-G400-Map7_reversed	ms5443_scaffold_15_DHX_DN-B-G400-Map7_reversed	DHX1_21	DHX_DN-B-G400-Map7_reversed	2	180	98.3
scaffold_15	557541	557691	+	mp5444-1_scaffold_15_DHX_DN-B-G400-Map7_reversed	ms5444_scaffold_15_DHX_DN-B-G400-Map7_reversed	DHX1_22	DHX_DN-B-G400-Map7_reversed	4994	5144	97.3
scaffold_17	91391	91425	+	mp4127-1_scaffold_17_DHX_DN-B-G400-Map7_reversed	ms4127_scaffold_17_DHX_DN-B-G400-Map7_reversed	DHX1_23	DHX_DN-B-G400-Map7_reversed	5107	5140	88.6
scaffold_18	48325	48367	-	mp5276-1_scaffold_18_DHX_DN-B-G400-Map7_reversed	ms5276_scaffold_18_DHX_DN-B-G400-Map7_reversed	DHX1_24	DHX_DN-B-G400-Map7_reversed	1	43	88.4
scaffold_21	338602	343685	-	mp3949-1_scaffold_21_DHX_DN-B-G400-Map7_reversed	ms3949_scaffold_21_DHX_DN-B-G400-Map7_reversed	DHX1_25	DHX_DN-B-G400-Map7_reversed	3	5145	98.3
scaffold_21	199322	204405	-	mp2010-1_scaffold_21_DHX_DN-B-G400-Map7_reversed	ms2010_scaffold_21_DHX_DN-B-G400-Map7_reversed	DHX1_26	DHX_DN-B-G400-Map7_reversed	3	5145	97.4
scaffold_23	284805	284845	-	mp58-1_scaffold_23_DHX_DN-B-G400-Map7_reversed	ms58_scaffold_23_DHX_DN-B-G400-Map7_reversed	DHX1_27	DHX_DN-B-G400-Map7_reversed	2	46	88.4
scaffold_24	52627	52709	+	mp34-1_scaffold_24_DHX_DN-B-G400-Map7_reversed	ms34_scaffold_24_DHX_DN-B-G400-Map7_reversed	DHX1_28	DHX_DN-B-G400-Map7_reversed	5019	5105	77
scaffold_24	324178	324832	+	mp4769-1_scaffold_24_DHX_DN-B-G400-Map7_reversed	ms4769_scaffold_24_DHX_DN-B-G400-Map7_reversed	DHX1_29	DHX_DN-B-G400-Map7_reversed	812	1470	57.4
scaffold_24	326551	329119	+	mp4769-2_scaffold_24_DHX_DN-B-G400-Map7_reversed	ms4769_scaffold_24_DHX_DN-B-G400-Map7_reversed	DHX1_30	DHX_DN-B-G400-Map7_reversed	1616	4191	61.9
scaffold_1	2364736	2364961	-	mp4226-1_scaffold_1_DHX_DN-B-R219-Map20_reversed	ms4226_scaffold_1_DHX_DN-B-R219-Map20_reversed	DHX2_1	DHX_DN-B-R219-Map20_reversed	5776	6009	81.2
scaffold_1	2364967	2366098	-	mp4227-1_scaffold_1_DHX_DN-B-R219-Map20_reversed	ms4227_scaffold_1_DHX_DN-B-R219-Map20_reversed	DHX2_2	DHX_DN-B-R219-Map20_reversed	41	1124	86.3
scaffold_1	85557	86464	+	mp4618-1_scaffold_1_DHX_DN-B-R219-Map20_reversed	ms4618_scaffold_1_DHX_DN-B-R219-Map20_reversed	DHX2_3	DHX_DN-B-R219-Map20_reversed	5022	6008	91.5
scaffold_2	2164318	2164415	-	mp5205-1_scaffold_2_DHX_DN-B-R219-Map20_reversed	ms5205_scaffold_2_DHX_DN-B-R219-Map20_reversed	DHX2_4	DHX_DN-B-R219-Map20_reversed	5912	6009	92.9
scaffold_2	2164409	2169534	-	mp5205-2_scaffold_2_DHX_DN-B-R219-Map20_reversed	ms5205_scaffold_2_DHX_DN-B-R219-Map20_reversed	DHX2_5	DHX_DN-B-R219-Map20_reversed	298	5447	95.9
scaffold_2	2174715	2174929	-	mp5206-1_scaffold_2_DHX_DN-B-R219-Map20_reversed	ms5206_scaffold_2_DHX_DN-B-R219-Map20_reversed	DHX2_6	DHX_DN-B-R219-Map20_reversed	89	281	82.7
scaffold_2	2174930	2175051	-	mp5207-1_scaffold_2_DHX_DN-B-R219-Map20_reversed	ms5207_scaffold_2_DHX_DN-B-R219-Map20_reversed	DHX2_7	DHX_DN-B-R219-Map20_reversed	20	131	75.2
scaffold_2	2048585	2048813	-	mp3532-1_scaffold_2_DHX_DN-B-R219-Map20_reversed	ms3532_scaffold_2_DHX_DN-B-R219-Map20_reversed	DHX2_8	DHX_DN-B-R219-Map20_reversed	5776	6009	80.4
scaffold_2	2048819	2049870	-	mp3533-1_scaffold_2_DHX_DN-B-R219-Map20_reversed	ms3533_scaffold_2_DHX_DN-B-R219-Map20_reversed	DHX2_9	DHX_DN-B-R219-Map20_reversed	1	1124	89
scaffold_2	933960	934059	-	mp3708-1_scaffold_2_DHX_DN-B-R219-Map20_reversed	ms3708_scaffold_2_DHX_DN-B-R219-Map20_reversed	DHX2_10	DHX_DN-B-R219-Map20_reversed	305	407	86.4
scaffold_2	934198	934515	-	mp3708-2_scaffold_2_DHX_DN-B-R219-Map20_reversed	ms3708_scaffold_2_DHX_DN-B-R219-Map20_reversed	DHX2_11	DHX_DN-B-R219-Map20_reversed	1	326	96.6
scaffold_2	536122	538062	+	mp3765-1_scaffold_2_DHX_DN-B-R219-Map20_reversed	ms3765_scaffold_2_DHX_DN-B-R219-Map20_reversed	DHX2_12	DHX_DN-B-R219-Map20_reversed	2096	4030	70.1
scaffold_2	545449	546854	+	mp3765-2_scaffold_2_DHX_DN-B-R219-Map20_reversed	ms3765_scaffold_2_DHX_DN-B-R219-Map20_reversed	DHX2_13	DHX_DN-B-R219-Map20_reversed	4022	5419	73
scaffold_2	370837	375591	-	mp3857-1_scaffold_2_DHX_DN-B-R219-Map20_reversed	ms3857_scaffold_2_DHX_DN-B-R219-Map20_reversed	DHX2_14	DHX_DN-B-R219-Map20_reversed	704	5418	72.5
scaffold_2	375807	375999	-	mp3857-2_scaffold_2_DHX_DN-B-R219-Map20_reversed	ms3857_scaffold_2_DHX_DN-B-R219-Map20_reversed	DHX2_15	DHX_DN-B-R219-Map20_reversed	435	627	62.2
scaffold_2	110029	110068	-	mp3899-1_scaffold_2_DHX_DN-B-R219-Map20_reversed	ms3899_scaffold_2_DHX_DN-B-R219-Map20_reversed	DHX2_16	DHX_DN-B-R219-Map20_reversed	4017	4055	87.5
scaffold_3	2047596	2047775	+	mp2983-1_scaffold_3_DHX_DN-B-R219-Map20_reversed	ms2983_scaffold_3_DHX_DN-B-R219-Map20_reversed	DHX2_17	DHX_DN-B-R219-Map20_reversed	945	1124	90
scaffold_3	2047819	2048106	+	mp2984-1_scaffold_3_DHX_DN-B-R219-Map20_reversed	ms2984_scaffold_3_DHX_DN-B-R219-Map20_reversed	DHX2_18	DHX_DN-B-R219-Map20_reversed	5776	6008	82.6
scaffold_3	1320477	1320654	+	mp3128-1_scaffold_3_DHX_DN-B-R219-Map20_reversed	ms3128_scaffold_3_DHX_DN-B-R219-Map20_reversed	DHX2_19	DHX_DN-B-R219-Map20_reversed	5830	6007	91.1
scaffold_3	734662	734693	+	mp3262-1_scaffold_3_DHX_DN-B-R219-Map20_reversed	ms3262_scaffold_3_DHX_DN-B-R219-Map20_reversed	DHX2_20	DHX_DN-B-R219-Map20_reversed	326	357	82.7
scaffold_3	734694	735809	+	mp3263-1_scaffold_3_DHX_DN-B-R219-Map20_reversed	ms3263_scaffold_3_DHX_DN-B-R219-Map20_reversed	DHX2_21	DHX_DN-B-R219-Map20_reversed	424	1494	88.5
scaffold_3	735931	736159	+	mp3264-1_scaffold_3_DHX_DN-B-R219-Map20_reversed	ms3264_scaffold_3_DHX_DN-B-R219-Map20_reversed	DHX2_22	DHX_DN-B-R219-Map20_reversed	5757	6008	79.5
scaffold_3	738024	738161	+	mp3265-1_scaffold_3_DHX_DN-B-R219-Map20_reversed	ms3265_scaffold_3_DHX_DN-B-R219-Map20_reversed	DHX2_23	DHX_DN-B-R219-Map20_reversed	5131	5264	89.6
scaffold_3	1314467	1320456	+	mp6023-1_scaffold_3_DHX_DN-B-R219-Map20_reversed	ms6023_scaffold_3_DHX_DN-B-R219-Map20_reversed	DHX2_24	DHX_DN-B-R219-Map20_reversed	1	5925	92.8
scaffold_5	1036573	1041127	-	mp4856-1_scaffold_5_DHX_DN-B-R219-Map20_reversed	ms4856_scaffold_5_DHX_DN-B-R219-Map20_reversed	DHX2_25	DHX_DN-B-R219-Map20_reversed	1453	6008	96.9
scaffold_5	1053218	1054572	-	mp4857-1_scaffold_5_DHX_DN-B-R219-Map20_reversed	ms4857_scaffold_5_DHX_DN-B-R219-Map20_reversed	DHX2_26	DHX_DN-B-R219-Map20_reversed	1	1457	96.1
scaffold_6	1313994	1315507	+	mp1855-1_scaffold_6_DHX_DN-B-R219-Map20_reversed	ms1855_scaffold_6_DHX_DN-B-R219-Map20_reversed	DHX2_27	DHX_DN-B-R219-Map20_reversed	4578	6008	89.3
scaffold_6	1114765	1117012	+	mp1893-1_scaffold_6_DHX_DN-B-R219-Map20_reversed	ms1893_scaffold_6_DHX_DN-B-R219-Map20_reversed	DHX2_28	DHX_DN-B-R219-Map20_reversed	15	2394	95
scaffold_6	1124003	1127604	+	mp1894-1_scaffold_6_DHX_DN-B-R219-Map20_reversed	ms1894_scaffold_6_DHX_DN-B-R219-Map20_reversed	DHX2_29	DHX_DN-B-R219-Map20_reversed	2389	6009	93.5
scaffold_6	1313922	1313962	+	mp1854-1_scaffold_6_DHX_DN-B-R219-Map20_reversed	ms1854_scaffold_6_DHX_DN-B-R219-Map20_reversed	DHX2_30	DHX_DN-B-R219-Map20_reversed	1	41	92.7
scaffold_7	1687149	1688423	+	mp5286-1_scaffold_7_DHX_DN-B-R219-Map20_reversed	ms5286_scaffold_7_DHX_DN-B-R219-Map20_reversed	DHX2_31	DHX_DN-B-R219-Map20_reversed	4715	6009	90.6
scaffold_7	1642570	1643819	-	mp1235-1_scaffold_7_DHX_DN-B-R219-Map20_reversed	ms1235_scaffold_7_DHX_DN-B-R219-Map20_reversed	DHX2_32	DHX_DN-B-R219-Map20_reversed	4597	5983	92.8
scaffold_7	84796	85116	-	mp1787-1_scaffold_7_DHX_DN-B-R219-Map20_reversed	ms1787_scaffold_7_DHX_DN-B-R219-Map20_reversed	DHX2_33	DHX_DN-B-R219-Map20_reversed	5644	6009	88
scaffold_7	93798	94345	-	mp1787-2_scaffold_7_DHX_DN-B-R219-Map20_reversed	ms1787_scaffold_7_DHX_DN-B-R219-Map20_reversed	DHX2_34	DHX_DN-B-R219-Map20_reversed	5085	5632	90.2
scaffold_7	1679455	1680056	+	mp5285-1_scaffold_7_DHX_DN-B-R219-Map20_reversed	ms5285_scaffold_7_DHX_DN-B-R219-Map20_reversed	DHX2_35	DHX_DN-B-R219-Map20_reversed	4116	4720	91.9
scaffold_8	1683362	1683907	+	mp5120-1_scaffold_8_DHX_DN-B-R219-Map20_reversed	ms5120_scaffold_8_DHX_DN-B-R219-Map20_reversed	DHX2_36	DHX_DN-B-R219-Map20_reversed	556	1124	87.5
scaffold_8	1683913	1684068	+	mp5121-1_scaffold_8_DHX_DN-B-R219-Map20_reversed	ms5121_scaffold_8_DHX_DN-B-R219-Map20_reversed	DHX2_37	DHX_DN-B-R219-Map20_reversed	5776	5930	75.8
scaffold_8	1604670	1604767	-	mp1199-1_scaffold_8_DHX_DN-B-R219-Map20_reversed	ms1199_scaffold_8_DHX_DN-B-R219-Map20_reversed	DHX2_38	DHX_DN-B-R219-Map20_reversed	5912	6009	94.9
scaffold_8	1604761	1606483	-	mp1199-2_scaffold_8_DHX_DN-B-R219-Map20_reversed	ms1199_scaffold_8_DHX_DN-B-R219-Map20_reversed	DHX2_39	DHX_DN-B-R219-Map20_reversed	3719	5447	95.7
scaffold_8	1615014	1617445	-	mp1200-1_scaffold_8_DHX_DN-B-R219-Map20_reversed	ms1200_scaffold_8_DHX_DN-B-R219-Map20_reversed	DHX2_40	DHX_DN-B-R219-Map20_reversed	1292	3723	95.8
scaffold_8	1630536	1631993	-	mp1201-1_scaffold_8_DHX_DN-B-R219-Map20_reversed	ms1201_scaffold_8_DHX_DN-B-R219-Map20_reversed	DHX2_41	DHX_DN-B-R219-Map20_reversed	1	1300	91.5
scaffold_8	1146049	1146351	-	mp1352-1_scaffold_8_DHX_DN-B-R219-Map20_reversed	ms1352_scaffold_8_DHX_DN-B-R219-Map20_reversed	DHX2_42	DHX_DN-B-R219-Map20_reversed	5580	5920	89.6
scaffold_8	1226208	1227925	-	mp3639-1_scaffold_8_DHX_DN-B-R219-Map20_reversed	ms3639_scaffold_8_DHX_DN-B-R219-Map20_reversed	DHX2_43	DHX_DN-B-R219-Map20_reversed	2680	4397	94.5
scaffold_8	807333	809436	+	mp1395-1_scaffold_8_DHX_DN-B-R219-Map20_reversed	ms1395_scaffold_8_DHX_DN-B-R219-Map20_reversed	DHX2_44	DHX_DN-B-R219-Map20_reversed	8	2014	88.6
scaffold_8	821824	824199	+	mp1396-1_scaffold_8_DHX_DN-B-R219-Map20_reversed	ms1396_scaffold_8_DHX_DN-B-R219-Map20_reversed	DHX2_45	DHX_DN-B-R219-Map20_reversed	2011	4392	94.2
scaffold_8	864246	865447	+	mp1397-1_scaffold_8_DHX_DN-B-R219-Map20_reversed	ms1397_scaffold_8_DHX_DN-B-R219-Map20_reversed	DHX2_46	DHX_DN-B-R219-Map20_reversed	4379	5585	94.1
scaffold_8	881342	881763	+	mp1398-1_scaffold_8_DHX_DN-B-R219-Map20_reversed	ms1398_scaffold_8_DHX_DN-B-R219-Map20_reversed	DHX2_47	DHX_DN-B-R219-Map20_reversed	5580	6001	86.7
scaffold_8	53263	53593	+	mp1616-1_scaffold_8_DHX_DN-B-R219-Map20_reversed	ms1616_scaffold_8_DHX_DN-B-R219-Map20_reversed	DHX2_48	DHX_DN-B-R219-Map20_reversed	1	326	89.8
scaffold_9	1692992	1698896	-	mp946-1_scaffold_9_DHX_DN-B-R219-Map20_reversed	ms946_scaffold_9_DHX_DN-B-R219-Map20_reversed	DHX2_49	DHX_DN-B-R219-Map20_reversed	1	6009	96.8
scaffold_9	1456802	1457097	-	mp971-1_scaffold_9_DHX_DN-B-R219-Map20_reversed	ms971_scaffold_9_DHX_DN-B-R219-Map20_reversed	DHX2_50	DHX_DN-B-R219-Map20_reversed	5675	6008	92.3
scaffold_9	974476	975188	-	mp1020-1_scaffold_9_DHX_DN-B-R219-Map20_reversed	ms1020_scaffold_9_DHX_DN-B-R219-Map20_reversed	DHX2_51	DHX_DN-B-R219-Map20_reversed	4312	5027	94.1
scaffold_9	975662	979969	-	mp1020-2_scaffold_9_DHX_DN-B-R219-Map20_reversed	ms1020_scaffold_9_DHX_DN-B-R219-Map20_reversed	DHX2_52	DHX_DN-B-R219-Map20_reversed	1	4318	93.1
scaffold_9	1158455	1158498	+	mp1021-1_scaffold_9_DHX_DN-B-R219-Map20_reversed	ms1021_scaffold_9_DHX_DN-B-R219-Map20_reversed	DHX2_53	DHX_DN-B-R219-Map20_reversed	429	472	88.6
scaffold_10	1445176	1445873	-	mp548-1_scaffold_10_DHX_DN-B-R219-Map20_reversed	ms548_scaffold_10_DHX_DN-B-R219-Map20_reversed	DHX2_54	DHX_DN-B-R219-Map20_reversed	744	1441	90.3
scaffold_10	1444941	1445173	-	mp547-1_scaffold_10_DHX_DN-B-R219-Map20_reversed	ms547_scaffold_10_DHX_DN-B-R219-Map20_reversed	DHX2_55	DHX_DN-B-R219-Map20_reversed	5793	6009	82.2
scaffold_11	127089	128269	-	mp351-1_scaffold_11_DHX_DN-B-R219-Map20_reversed	ms351_scaffold_11_DHX_DN-B-R219-Map20_reversed	DHX2_56	DHX_DN-B-R219-Map20_reversed	3	1063	86.5
scaffold_11	206422	206700	-	mp4187-1_scaffold_11_DHX_DN-B-R219-Map20_reversed	ms4187_scaffold_11_DHX_DN-B-R219-Map20_reversed	DHX2_57	DHX_DN-B-R219-Map20_reversed	5725	6009	78
scaffold_11	206733	207733	-	mp4188-1_scaffold_11_DHX_DN-B-R219-Map20_reversed	ms4188_scaffold_11_DHX_DN-B-R219-Map20_reversed	DHX2_58	DHX_DN-B-R219-Map20_reversed	1	1124	88
scaffold_11	840704	841564	-	mp208-1_scaffold_11_DHX_DN-B-R219-Map20_reversed	ms208_scaffold_11_DHX_DN-B-R219-Map20_reversed	DHX2_59	DHX_DN-B-R219-Map20_reversed	5148	6009	90.6
scaffold_11	853314	858612	-	mp209-1_scaffold_11_DHX_DN-B-R219-Map20_reversed	ms209_scaffold_11_DHX_DN-B-R219-Map20_reversed	DHX2_60	DHX_DN-B-R219-Map20_reversed	1	5151	92.7
scaffold_11	899491	900539	+	mp210-1_scaffold_11_DHX_DN-B-R219-Map20_reversed	ms210_scaffold_11_DHX_DN-B-R219-Map20_reversed	DHX2_61	DHX_DN-B-R219-Map20_reversed	1	970	89.8
scaffold_11	935908	937735	+	mp6379-1_scaffold_11_DHX_DN-B-R219-Map20_reversed	ms6379_scaffold_11_DHX_DN-B-R219-Map20_reversed	DHX2_62	DHX_DN-B-R219-Map20_reversed	326	2169	90
scaffold_11	945945	946011	+	mp6380-1_scaffold_11_DHX_DN-B-R219-Map20_reversed	ms6380_scaffold_11_DHX_DN-B-R219-Map20_reversed	DHX2_63	DHX_DN-B-R219-Map20_reversed	2165	2231	95.5
scaffold_11	951929	955718	+	mp6381-1_scaffold_11_DHX_DN-B-R219-Map20_reversed	ms6381_scaffold_11_DHX_DN-B-R219-Map20_reversed	DHX2_64	DHX_DN-B-R219-Map20_reversed	2227	6009	93.9
scaffold_11	955962	956189	+	mp6382-1_scaffold_11_DHX_DN-B-R219-Map20_reversed	ms6382_scaffold_11_DHX_DN-B-R219-Map20_reversed	DHX2_65	DHX_DN-B-R219-Map20_reversed	3	238	85.7
scaffold_11	956613	956699	+	mp6382-2_scaffold_11_DHX_DN-B-R219-Map20_reversed	ms6382_scaffold_11_DHX_DN-B-R219-Map20_reversed	DHX2_66	DHX_DN-B-R219-Map20_reversed	233	326	85.1
scaffold_11	956828	957565	+	mp6382-3_scaffold_11_DHX_DN-B-R219-Map20_reversed	ms6382_scaffold_11_DHX_DN-B-R219-Map20_reversed	DHX2_67	DHX_DN-B-R219-Map20_reversed	290	1066	83.4
scaffold_11	640336	640940	+	mp275-1_scaffold_11_DHX_DN-B-R219-Map20_reversed	ms275_scaffold_11_DHX_DN-B-R219-Map20_reversed	DHX2_68	DHX_DN-B-R219-Map20_reversed	380	996	85.2
scaffold_11	641191	641335	+	mp275-2_scaffold_11_DHX_DN-B-R219-Map20_reversed	ms275_scaffold_11_DHX_DN-B-R219-Map20_reversed	DHX2_69	DHX_DN-B-R219-Map20_reversed	980	1124	89.7
scaffold_11	641341	641627	+	mp275-3_scaffold_11_DHX_DN-B-R219-Map20_reversed	ms275_scaffold_11_DHX_DN-B-R219-Map20_reversed	DHX2_70	DHX_DN-B-R219-Map20_reversed	5776	6008	83
scaffold_11	388396	388694	+	mp293-1_scaffold_11_DHX_DN-B-R219-Map20_reversed	ms293_scaffold_11_DHX_DN-B-R219-Map20_reversed	DHX2_71	DHX_DN-B-R219-Map20_reversed	3839	4139	86
scaffold_11	397496	398956	+	mp294-1_scaffold_11_DHX_DN-B-R219-Map20_reversed	ms294_scaffold_11_DHX_DN-B-R219-Map20_reversed	DHX2_72	DHX_DN-B-R219-Map20_reversed	4135	5601	88.8
scaffold_11	419780	420165	+	mp295-1_scaffold_11_DHX_DN-B-R219-Map20_reversed	ms295_scaffold_11_DHX_DN-B-R219-Map20_reversed	DHX2_73	DHX_DN-B-R219-Map20_reversed	5597	6009	83.7
scaffold_11	1013	1054	-	mp349-1_scaffold_11_DHX_DN-B-R219-Map20_reversed	ms349_scaffold_11_DHX_DN-B-R219-Map20_reversed	DHX2_74	DHX_DN-B-R219-Map20_reversed	5679	5720	95.2
scaffold_11	125840	125871	-	mp350-1_scaffold_11_DHX_DN-B-R219-Map20_reversed	ms350_scaffold_11_DHX_DN-B-R219-Map20_reversed	DHX2_75	DHX_DN-B-R219-Map20_reversed	5974	6005	93.8
scaffold_11	257997	258127	-	mp1273-1_scaffold_11_DHX_DN-B-R219-Map20_reversed	ms1273_scaffold_11_DHX_DN-B-R219-Map20_reversed	DHX2_76	DHX_DN-B-R219-Map20_reversed	5878	6008	91.8
scaffold_11	275375	275746	-	mp1275-1_scaffold_11_DHX_DN-B-R219-Map20_reversed	ms1275_scaffold_11_DHX_DN-B-R219-Map20_reversed	DHX2_77	DHX_DN-B-R219-Map20_reversed	5589	6007	88.4
scaffold_11	295178	295297	+	mp1276-1_scaffold_11_DHX_DN-B-R219-Map20_reversed	ms1276_scaffold_11_DHX_DN-B-R219-Map20_reversed	DHX2_78	DHX_DN-B-R219-Map20_reversed	5210	5329	96.7
scaffold_11	303270	303914	+	mp1277-1_scaffold_11_DHX_DN-B-R219-Map20_reversed	ms1277_scaffold_11_DHX_DN-B-R219-Map20_reversed	DHX2_79	DHX_DN-B-R219-Map20_reversed	5326	6009	90.1
scaffold_11	311950	312383	-	mp1278-1_scaffold_11_DHX_DN-B-R219-Map20_reversed	ms1278_scaffold_11_DHX_DN-B-R219-Map20_reversed	DHX2_80	DHX_DN-B-R219-Map20_reversed	5631	6007	87.3
scaffold_11	967626	968340	-	mp6383-1_scaffold_11_DHX_DN-B-R219-Map20_reversed	ms6383_scaffold_11_DHX_DN-B-R219-Map20_reversed	DHX2_81	DHX_DN-B-R219-Map20_reversed	5332	6009	87.7
scaffold_12	263829	264542	-	mp6202-1_scaffold_12_DHX_DN-B-R219-Map20_reversed	ms6202_scaffold_12_DHX_DN-B-R219-Map20_reversed	DHX2_82	DHX_DN-B-R219-Map20_reversed	5276	6009	86.2
scaffold_12	264873	265984	-	mp6202-2_scaffold_12_DHX_DN-B-R219-Map20_reversed	ms6202_scaffold_12_DHX_DN-B-R219-Map20_reversed	DHX2_83	DHX_DN-B-R219-Map20_reversed	4167	5281	88.3
scaffold_12	1326284	1327419	+	mp4917-1_scaffold_12_DHX_DN-B-R219-Map20_reversed	ms4917_scaffold_12_DHX_DN-B-R219-Map20_reversed	DHX2_84	DHX_DN-B-R219-Map20_reversed	4423	5577	92
scaffold_12	1329229	1329396	-	mp4918-1_scaffold_12_DHX_DN-B-R219-Map20_reversed	ms4918_scaffold_12_DHX_DN-B-R219-Map20_reversed	DHX2_85	DHX_DN-B-R219-Map20_reversed	5811	5978	88.1
scaffold_12	1338972	1339596	-	mp4919-1_scaffold_12_DHX_DN-B-R219-Map20_reversed	ms4919_scaffold_12_DHX_DN-B-R219-Map20_reversed	DHX2_86	DHX_DN-B-R219-Map20_reversed	406	1067	84.8
scaffold_12	492959	496712	-	mp5130-1_scaffold_12_DHX_DN-B-R219-Map20_reversed	ms5130_scaffold_12_DHX_DN-B-R219-Map20_reversed	DHX2_87	DHX_DN-B-R219-Map20_reversed	2331	6006	94.1
scaffold_12	524738	525759	-	mp5131-1_scaffold_12_DHX_DN-B-R219-Map20_reversed	ms5131_scaffold_12_DHX_DN-B-R219-Map20_reversed	DHX2_88	DHX_DN-B-R219-Map20_reversed	1313	2334	93
scaffold_13	953995	955403	-	mp5725-1_scaffold_13_DHX_DN-B-R219-Map20_reversed	ms5725_scaffold_13_DHX_DN-B-R219-Map20_reversed	DHX2_89	DHX_DN-B-R219-Map20_reversed	4213	5635	91.2
scaffold_13	988009	988326	-	mp5726-1_scaffold_13_DHX_DN-B-R219-Map20_reversed	ms5726_scaffold_13_DHX_DN-B-R219-Map20_reversed	DHX2_90	DHX_DN-B-R219-Map20_reversed	5738	6008	78.4
scaffold_13	988448	989652	-	mp5726-2_scaffold_13_DHX_DN-B-R219-Map20_reversed	ms5726_scaffold_13_DHX_DN-B-R219-Map20_reversed	DHX2_91	DHX_DN-B-R219-Map20_reversed	19	1084	85.2
scaffold_13	989653	990846	+	mp5727-1_scaffold_13_DHX_DN-B-R219-Map20_reversed	ms5727_scaffold_13_DHX_DN-B-R219-Map20_reversed	DHX2_92	DHX_DN-B-R219-Map20_reversed	4	1084	87.4
scaffold_13	990968	991285	+	mp5728-1_scaffold_13_DHX_DN-B-R219-Map20_reversed	ms5728_scaffold_13_DHX_DN-B-R219-Map20_reversed	DHX2_93	DHX_DN-B-R219-Map20_reversed	5738	6008	78.4
scaffold_13	849875	849909	+	mp5788-1_scaffold_13_DHX_DN-B-R219-Map20_reversed	ms5788_scaffold_13_DHX_DN-B-R219-Map20_reversed	DHX2_94	DHX_DN-B-R219-Map20_reversed	5974	6008	91.4
scaffold_13	471910	472007	-	mp5885-1_scaffold_13_DHX_DN-B-R219-Map20_reversed	ms5885_scaffold_13_DHX_DN-B-R219-Map20_reversed	DHX2_95	DHX_DN-B-R219-Map20_reversed	5912	6009	95.9
scaffold_13	472001	476011	-	mp5885-2_scaffold_13_DHX_DN-B-R219-Map20_reversed	ms5885_scaffold_13_DHX_DN-B-R219-Map20_reversed	DHX2_96	DHX_DN-B-R219-Map20_reversed	1397	5447	96.7
scaffold_13	476012	476405	-	mp5885-3_scaffold_13_DHX_DN-B-R219-Map20_reversed	ms5885_scaffold_13_DHX_DN-B-R219-Map20_reversed	DHX2_97	DHX_DN-B-R219-Map20_reversed	3	322	82.3
scaffold_13	517904	519108	+	mp5886-1_scaffold_13_DHX_DN-B-R219-Map20_reversed	ms5886_scaffold_13_DHX_DN-B-R219-Map20_reversed	DHX2_98	DHX_DN-B-R219-Map20_reversed	1	1084	87.8
scaffold_13	519231	519528	+	mp5887-1_scaffold_13_DHX_DN-B-R219-Map20_reversed	ms5887_scaffold_13_DHX_DN-B-R219-Map20_reversed	DHX2_99	DHX_DN-B-R219-Map20_reversed	5757	6009	83.6
scaffold_14	812981	813019	+	mp1989-1_scaffold_14_DHX_DN-B-R219-Map20_reversed	ms1989_scaffold_14_DHX_DN-B-R219-Map20_reversed	DHX2_100	DHX_DN-B-R219-Map20_reversed	1	39	92.3
scaffold_15	612945	613151	-	mp5445-1_scaffold_15_DHX_DN-B-R219-Map20_reversed	ms5445_scaffold_15_DHX_DN-B-R219-Map20_reversed	DHX2_101	DHX_DN-B-R219-Map20_reversed	5791	6006	74.8
scaffold_15	613152	613936	-	mp5446-1_scaffold_15_DHX_DN-B-R219-Map20_reversed	ms5446_scaffold_15_DHX_DN-B-R219-Map20_reversed	DHX2_102	DHX_DN-B-R219-Map20_reversed	359	1139	86.5
scaffold_15	620917	620966	-	mp5447-1_scaffold_15_DHX_DN-B-R219-Map20_reversed	ms5447_scaffold_15_DHX_DN-B-R219-Map20_reversed	DHX2_103	DHX_DN-B-R219-Map20_reversed	428	479	85.3
scaffold_15	620967	621621	-	mp5448-1_scaffold_15_DHX_DN-B-R219-Map20_reversed	ms5448_scaffold_15_DHX_DN-B-R219-Map20_reversed	DHX2_104	DHX_DN-B-R219-Map20_reversed	1	494	88.6
scaffold_15	94488	94799	+	mp5545-1_scaffold_15_DHX_DN-B-R219-Map20_reversed	ms5545_scaffold_15_DHX_DN-B-R219-Map20_reversed	DHX2_105	DHX_DN-B-R219-Map20_reversed	5678	6008	88.8
scaffold_18	401796	401865	+	mp4274-1_scaffold_18_DHX_DN-B-R219-Map20_reversed	ms4274_scaffold_18_DHX_DN-B-R219-Map20_reversed	DHX2_106	DHX_DN-B-R219-Map20_reversed	1055	1124	91.8
scaffold_18	401871	401970	+	mp4275-1_scaffold_18_DHX_DN-B-R219-Map20_reversed	ms4275_scaffold_18_DHX_DN-B-R219-Map20_reversed	DHX2_107	DHX_DN-B-R219-Map20_reversed	5776	5873	77
scaffold_18	402272	402401	+	mp4276-1_scaffold_18_DHX_DN-B-R219-Map20_reversed	ms4276_scaffold_18_DHX_DN-B-R219-Map20_reversed	DHX2_108	DHX_DN-B-R219-Map20_reversed	5869	6008	82.7
scaffold_18	420952	422291	-	mp4277-1_scaffold_18_DHX_DN-B-R219-Map20_reversed	ms4277_scaffold_18_DHX_DN-B-R219-Map20_reversed	DHX2_109	DHX_DN-B-R219-Map20_reversed	1	1056	87.2
scaffold_19	287989	288625	-	mp2184-1_scaffold_19_DHX_DN-B-R219-Map20_reversed	ms2184_scaffold_19_DHX_DN-B-R219-Map20_reversed	DHX2_110	DHX_DN-B-R219-Map20_reversed	5282	6009	91.6
scaffold_19	387422	387588	+	mp2185-1_scaffold_19_DHX_DN-B-R219-Map20_reversed	ms2185_scaffold_19_DHX_DN-B-R219-Map20_reversed	DHX2_111	DHX_DN-B-R219-Map20_reversed	1	160	88.3
scaffold_19	387786	387988	+	mp2186-1_scaffold_19_DHX_DN-B-R219-Map20_reversed	ms2186_scaffold_19_DHX_DN-B-R219-Map20_reversed	DHX2_112	DHX_DN-B-R219-Map20_reversed	5757	5961	80.7
scaffold_19	388487	388522	+	mp2186-2_scaffold_19_DHX_DN-B-R219-Map20_reversed	ms2186_scaffold_19_DHX_DN-B-R219-Map20_reversed	DHX2_113	DHX_DN-B-R219-Map20_reversed	5974	6009	91.7
scaffold_23	390067	392060	+	mp2240-1_scaffold_23_DHX_DN-B-R219-Map20_reversed	ms2240_scaffold_23_DHX_DN-B-R219-Map20_reversed	DHX2_114	DHX_DN-B-R219-Map20_reversed	3448	5447	96.1
scaffold_23	392054	392150	+	mp2240-2_scaffold_23_DHX_DN-B-R219-Map20_reversed	ms2240_scaffold_23_DHX_DN-B-R219-Map20_reversed	DHX2_115	DHX_DN-B-R219-Map20_reversed	5912	6008	95.9
scaffold_24	317202	323198	+	mp4772-1_scaffold_24_DHX_DN-B-R219-Map20_reversed	ms4772_scaffold_24_DHX_DN-B-R219-Map20_reversed	DHX2_116	DHX_DN-B-R219-Map20_reversed	1	6009	92
scaffold_24	350140	352892	-	mp4773-1_scaffold_24_DHX_DN-B-R219-Map20_reversed	ms4773_scaffold_24_DHX_DN-B-R219-Map20_reversed	DHX2_117	DHX_DN-B-R219-Map20_reversed	3259	6009	92.3
scaffold_24	353597	355697	-	mp4773-2_scaffold_24_DHX_DN-B-R219-Map20_reversed	ms4773_scaffold_24_DHX_DN-B-R219-Map20_reversed	DHX2_118	DHX_DN-B-R219-Map20_reversed	1173	3273	94.1
scaffold_24	362788	367344	+	mp4774-1_scaffold_24_DHX_DN-B-R219-Map20_reversed	ms4774_scaffold_24_DHX_DN-B-R219-Map20_reversed	DHX2_119	DHX_DN-B-R219-Map20_reversed	98	4582	92.1
scaffold_29	48988	50846	+	mp459-1_scaffold_29_DHX_DN-B-R219-Map20_reversed	ms459_scaffold_29_DHX_DN-B-R219-Map20_reversed	DHX2_120	DHX_DN-B-R219-Map20_reversed	4147	6008	95.7
scaffold_31	32111	32519	+	mp6261-1_scaffold_31_DHX_DN-B-R219-Map20_reversed	ms6261_scaffold_31_DHX_DN-B-R219-Map20_reversed	DHX2_121	DHX_DN-B-R219-Map20_reversed	41	490	82.9
scaffold_31	32520	32657	+	mp6262-1_scaffold_31_DHX_DN-B-R219-Map20_reversed	ms6262_scaffold_31_DHX_DN-B-R219-Map20_reversed	DHX2_122	DHX_DN-B-R219-Map20_reversed	359	496	89.2
scaffold_31	32658	32997	+	mp6263-1_scaffold_31_DHX_DN-B-R219-Map20_reversed	ms6263_scaffold_31_DHX_DN-B-R219-Map20_reversed	DHX2_123	DHX_DN-B-R219-Map20_reversed	365	732	74.7
scaffold_31	32998	38579	+	mp6264-1_scaffold_31_DHX_DN-B-R219-Map20_reversed	ms6264_scaffold_31_DHX_DN-B-R219-Map20_reversed	DHX2_124	DHX_DN-B-R219-Map20_reversed	367	6008	93.3
scaffold_1	2264925	2266184	+	mp4245-1_scaffold_1_DHX_DN-B-R331-Map4	ms4245_scaffold_1_DHX_DN-B-R331-Map4	DHX3_1	DHX_DN-B-R331-Map4	812	1945	92.5
scaffold_1	1861259	1861412	+	mp4364-1_scaffold_1_DHX_DN-B-R331-Map4	ms4364_scaffold_1_DHX_DN-B-R331-Map4	DHX3_2	DHX_DN-B-R331-Map4	1330	1478	93.9
scaffold_1	1922315	1922443	-	mp4365-1_scaffold_1_DHX_DN-B-R331-Map4	ms4365_scaffold_1_DHX_DN-B-R331-Map4	DHX3_3	DHX_DN-B-R331-Map4	701	814	75.2
scaffold_1	1927400	1927530	+	mp4366-1_scaffold_1_DHX_DN-B-R331-Map4	ms4366_scaffold_1_DHX_DN-B-R331-Map4	DHX3_4	DHX_DN-B-R331-Map4	703	830	72.9
scaffold_1	1675869	1676248	+	mp4373-1_scaffold_1_DHX_DN-B-R331-Map4	ms4373_scaffold_1_DHX_DN-B-R331-Map4	DHX3_5	DHX_DN-B-R331-Map4	1142	1526	91.9
scaffold_1	1054607	1054909	+	mp4455-1_scaffold_1_DHX_DN-B-R331-Map4	ms4455_scaffold_1_DHX_DN-B-R331-Map4	DHX3_6	DHX_DN-B-R331-Map4	1258	1559	91.1
scaffold_1	1055038	1055209	+	mp4455-2_scaffold_1_DHX_DN-B-R331-Map4	ms4455_scaffold_1_DHX_DN-B-R331-Map4	DHX3_7	DHX_DN-B-R331-Map4	1752	1938	75.5
scaffold_1	2427049	2427077	-	mp4221-1_scaffold_1_DHX_DN-B-R331-Map4	ms4221_scaffold_1_DHX_DN-B-R331-Map4	DHX3_8	DHX_DN-B-R331-Map4	52	80	91.2
scaffold_1	3029876	3031057	+	mp3934-1_scaffold_1_DHX_DN-B-R331-Map4	ms3934_scaffold_1_DHX_DN-B-R331-Map4	DHX3_9	DHX_DN-B-R331-Map4	812	1945	93.5
scaffold_2	1061946	1062401	-	mp6523-1_scaffold_2_DHX_DN-B-R331-Map4	ms6523_scaffold_2_DHX_DN-B-R331-Map4	DHX3_10	DHX_DN-B-R331-Map4	1157	1623	82.3
scaffold_2	2125073	2125183	+	mp5201-1_scaffold_2_DHX_DN-B-R331-Map4	ms5201_scaffold_2_DHX_DN-B-R331-Map4	DHX3_11	DHX_DN-B-R331-Map4	1232	1342	92.8
scaffold_2	2125281	2125389	+	mp5202-1_scaffold_2_DHX_DN-B-R331-Map4	ms5202_scaffold_2_DHX_DN-B-R331-Map4	DHX3_12	DHX_DN-B-R331-Map4	1232	1340	92.8
scaffold_2	2181515	2182092	+	mp5204-1_scaffold_2_DHX_DN-B-R331-Map4	ms5204_scaffold_2_DHX_DN-B-R331-Map4	DHX3_13	DHX_DN-B-R331-Map4	1350	1945	83.9
scaffold_2	2425453	2425481	+	mp3483-1_scaffold_2_DHX_DN-B-R331-Map4	ms3483_scaffold_2_DHX_DN-B-R331-Map4	DHX3_14	DHX_DN-B-R331-Map4	52	80	92.5
scaffold_2	1849451	1849601	-	mp3565-1_scaffold_2_DHX_DN-B-R331-Map4	ms3565_scaffold_2_DHX_DN-B-R331-Map4	DHX3_15	DHX_DN-B-R331-Map4	697	835	73.8
scaffold_2	1690103	1690173	-	mp3579-1_scaffold_2_DHX_DN-B-R331-Map4	ms3579_scaffold_2_DHX_DN-B-R331-Map4	DHX3_16	DHX_DN-B-R331-Map4	1875	1945	95.8
scaffold_2	1326927	1326966	-	mp3607-1_scaffold_2_DHX_DN-B-R331-Map4	ms3607_scaffold_2_DHX_DN-B-R331-Map4	DHX3_17	DHX_DN-B-R331-Map4	1905	1944	100
scaffold_2	1326927	1326968	-	mp3607-2_scaffold_2_DHX_DN-B-R331-Map4	ms3607_scaffold_2_DHX_DN-B-R331-Map4	DHX3_18	DHX_DN-B-R331-Map4	1903	1944	100
scaffold_2	1327519	1327926	-	mp3607-3_scaffold_2_DHX_DN-B-R331-Map4	ms3607_scaffold_2_DHX_DN-B-R331-Map4	DHX3_19	DHX_DN-B-R331-Map4	1496	1882	94.1
scaffold_2	1328266	1328325	-	mp3608-1_scaffold_2_DHX_DN-B-R331-Map4	ms3608_scaffold_2_DHX_DN-B-R331-Map4	DHX3_20	DHX_DN-B-R331-Map4	653	712	94.7
scaffold_2	1468898	1469380	+	mp3609-1_scaffold_2_DHX_DN-B-R331-Map4	ms3609_scaffold_2_DHX_DN-B-R331-Map4	DHX3_21	DHX_DN-B-R331-Map4	1517	1945	83.1
scaffold_2	1061632	1061740	-	mp3707-1_scaffold_2_DHX_DN-B-R331-Map4	ms3707_scaffold_2_DHX_DN-B-R331-Map4	DHX3_22	DHX_DN-B-R331-Map4	1833	1944	82.3
scaffold_2	836059	836117	-	mp3746-1_scaffold_2_DHX_DN-B-R331-Map4	ms3746_scaffold_2_DHX_DN-B-R331-Map4	DHX3_23	DHX_DN-B-R331-Map4	1860	1922	66
scaffold_3	2081690	2081769	-	mp2942-1_scaffold_3_DHX_DN-B-R331-Map4	ms2942_scaffold_3_DHX_DN-B-R331-Map4	DHX3_24	DHX_DN-B-R331-Map4	1867	1945	97.5
scaffold_3	2082164	2083403	-	mp2942-2_scaffold_3_DHX_DN-B-R331-Map4	ms2942_scaffold_3_DHX_DN-B-R331-Map4	DHX3_25	DHX_DN-B-R331-Map4	663	1882	94.2
scaffold_3	2083341	2083403	-	mp2943-1_scaffold_3_DHX_DN-B-R331-Map4	ms2943_scaffold_3_DHX_DN-B-R331-Map4	DHX3_26	DHX_DN-B-R331-Map4	663	724	94.2
scaffold_3	2230776	2230861	-	mp2944-1_scaffold_3_DHX_DN-B-R331-Map4	ms2944_scaffold_3_DHX_DN-B-R331-Map4	DHX3_27	DHX_DN-B-R331-Map4	721	794	80.8
scaffold_3	2074109	2074830	-	mp2969-1_scaffold_3_DHX_DN-B-R331-Map4	ms2969_scaffold_3_DHX_DN-B-R331-Map4	DHX3_28	DHX_DN-B-R331-Map4	1293	1945	92.4
scaffold_3	1540886	1540944	+	mp3045-1_scaffold_3_DHX_DN-B-R331-Map4	ms3045_scaffold_3_DHX_DN-B-R331-Map4	DHX3_29	DHX_DN-B-R331-Map4	1863	1922	73.2
scaffold_3	1343386	1343938	-	mp3124-1_scaffold_3_DHX_DN-B-R331-Map4	ms3124_scaffold_3_DHX_DN-B-R331-Map4	DHX3_30	DHX_DN-B-R331-Map4	1316	1861	94.1
scaffold_3	1345165	1345271	-	mp3125-1_scaffold_3_DHX_DN-B-R331-Map4	ms3125_scaffold_3_DHX_DN-B-R331-Map4	DHX3_31	DHX_DN-B-R331-Map4	1	106	94.1
scaffold_3	1425283	1425406	+	mp3126-1_scaffold_3_DHX_DN-B-R331-Map4	ms3126_scaffold_3_DHX_DN-B-R331-Map4	DHX3_32	DHX_DN-B-R331-Map4	1	101	79.9
scaffold_3	1425489	1426506	+	mp3127-1_scaffold_3_DHX_DN-B-R331-Map4	ms3127_scaffold_3_DHX_DN-B-R331-Map4	DHX3_33	DHX_DN-B-R331-Map4	920	1945	96.7
scaffold_3	1022614	1023848	-	mp3300-1_scaffold_3_DHX_DN-B-R331-Map4	ms3300_scaffold_3_DHX_DN-B-R331-Map4	DHX3_34	DHX_DN-B-R331-Map4	578	1716	70.2
scaffold_4	1985638	1985938	-	mp2657-1_scaffold_4_DHX_DN-B-R331-Map4	ms2657_scaffold_4_DHX_DN-B-R331-Map4	DHX3_35	DHX_DN-B-R331-Map4	1668	1944	84
scaffold_4	1986278	1986377	-	mp2657-2_scaffold_4_DHX_DN-B-R331-Map4	ms2657_scaffold_4_DHX_DN-B-R331-Map4	DHX3_36	DHX_DN-B-R331-Map4	1264	1355	84
scaffold_4	1244595	1244653	+	mp2724-1_scaffold_4_DHX_DN-B-R331-Map4	ms2724_scaffold_4_DHX_DN-B-R331-Map4	DHX3_37	DHX_DN-B-R331-Map4	1865	1923	66.8
scaffold_4	879191	879328	+	mp2738-1_scaffold_4_DHX_DN-B-R331-Map4	ms2738_scaffold_4_DHX_DN-B-R331-Map4	DHX3_38	DHX_DN-B-R331-Map4	715	840	75.4
scaffold_4	2057442	2058204	-	mp2761-1_scaffold_4_DHX_DN-B-R331-Map4	ms2761_scaffold_4_DHX_DN-B-R331-Map4	DHX3_39	DHX_DN-B-R331-Map4	1215	1945	94.9
scaffold_4	2063493	2063855	-	mp2762-1_scaffold_4_DHX_DN-B-R331-Map4	ms2762_scaffold_4_DHX_DN-B-R331-Map4	DHX3_40	DHX_DN-B-R331-Map4	817	1164	90.3
scaffold_4	575124	575228	-	mp2803-1_scaffold_4_DHX_DN-B-R331-Map4	ms2803_scaffold_4_DHX_DN-B-R331-Map4	DHX3_41	DHX_DN-B-R331-Map4	1841	1945	94.3
scaffold_4	575233	575390	-	mp2803-2_scaffold_4_DHX_DN-B-R331-Map4	ms2803_scaffold_4_DHX_DN-B-R331-Map4	DHX3_42	DHX_DN-B-R331-Map4	813	965	84.3
scaffold_4	663828	663915	-	mp2804-1_scaffold_4_DHX_DN-B-R331-Map4	ms2804_scaffold_4_DHX_DN-B-R331-Map4	DHX3_43	DHX_DN-B-R331-Map4	1828	1922	73.2
scaffold_4	664090	664433	-	mp2804-2_scaffold_4_DHX_DN-B-R331-Map4	ms2804_scaffold_4_DHX_DN-B-R331-Map4	DHX3_44	DHX_DN-B-R331-Map4	1272	1641	73.2
scaffold_4	64231	65384	+	mp2872-1_scaffold_4_DHX_DN-B-R331-Map4	ms2872_scaffold_4_DHX_DN-B-R331-Map4	DHX3_45	DHX_DN-B-R331-Map4	817	1945	93.1
scaffold_4	69916	69971	-	mp2873-1_scaffold_4_DHX_DN-B-R331-Map4	ms2873_scaffold_4_DHX_DN-B-R331-Map4	DHX3_46	DHX_DN-B-R331-Map4	1886	1945	82.8
scaffold_4	77523	78285	-	mp2874-1_scaffold_4_DHX_DN-B-R331-Map4	ms2874_scaffold_4_DHX_DN-B-R331-Map4	DHX3_47	DHX_DN-B-R331-Map4	1142	1903	78.9
scaffold_4	407540	408135	+	mp906-1_scaffold_4_DHX_DN-B-R331-Map4	ms906_scaffold_4_DHX_DN-B-R331-Map4	DHX3_48	DHX_DN-B-R331-Map4	1346	1945	93.3
scaffold_4	432494	432533	-	mp907-1_scaffold_4_DHX_DN-B-R331-Map4	ms907_scaffold_4_DHX_DN-B-R331-Map4	DHX3_49	DHX_DN-B-R331-Map4	1824	1866	79
scaffold_4	432696	432723	-	mp908-1_scaffold_4_DHX_DN-B-R331-Map4	ms908_scaffold_4_DHX_DN-B-R331-Map4	DHX3_50	DHX_DN-B-R331-Map4	53	80	82.5
scaffold_5	1483999	1484158	+	mp2373-1_scaffold_5_DHX_DN-B-R331-Map4	ms2373_scaffold_5_DHX_DN-B-R331-Map4	DHX3_51	DHX_DN-B-R331-Map4	1168	1349	86.6
scaffold_5	1533468	1533526	-	mp2374-1_scaffold_5_DHX_DN-B-R331-Map4	ms2374_scaffold_5_DHX_DN-B-R331-Map4	DHX3_52	DHX_DN-B-R331-Map4	1862	1922	66.2
scaffold_5	1233918	1234466	-	mp2417-1_scaffold_5_DHX_DN-B-R331-Map4	ms2417_scaffold_5_DHX_DN-B-R331-Map4	DHX3_53	DHX_DN-B-R331-Map4	1388	1945	85.5
scaffold_5	954787	954898	+	mp2516-1_scaffold_5_DHX_DN-B-R331-Map4	ms2516_scaffold_5_DHX_DN-B-R331-Map4	DHX3_54	DHX_DN-B-R331-Map4	703	799	77
scaffold_5	272490	272541	+	mp2622-1_scaffold_5_DHX_DN-B-R331-Map4	ms2622_scaffold_5_DHX_DN-B-R331-Map4	DHX3_55	DHX_DN-B-R331-Map4	782	839	75
scaffold_5	1169735	1170268	-	mp4855-1_scaffold_5_DHX_DN-B-R331-Map4	ms4855_scaffold_5_DHX_DN-B-R331-Map4	DHX3_56	DHX_DN-B-R331-Map4	1369	1945	87.6
scaffold_5	1925723	1925800	+	mp5481-1_scaffold_5_DHX_DN-B-R331-Map4	ms5481_scaffold_5_DHX_DN-B-R331-Map4	DHX3_57	DHX_DN-B-R331-Map4	724	794	79.7
scaffold_5	1944212	1944367	-	mp5482-1_scaffold_5_DHX_DN-B-R331-Map4	ms5482_scaffold_5_DHX_DN-B-R331-Map4	DHX3_58	DHX_DN-B-R331-Map4	1792	1944	87.8
scaffold_5	563537	563781	-	mp1637-1_scaffold_5_DHX_DN-B-R331-Map4	ms1637_scaffold_5_DHX_DN-B-R331-Map4	DHX3_59	DHX_DN-B-R331-Map4	813	1055	89.8
scaffold_6	1318184	1318234	-	mp1852-1_scaffold_6_DHX_DN-B-R331-Map4	ms1852_scaffold_6_DHX_DN-B-R331-Map4	DHX3_60	DHX_DN-B-R331-Map4	1867	1921	65.8
scaffold_6	984314	984936	-	mp4394-1_scaffold_6_DHX_DN-B-R331-Map4	ms4394_scaffold_6_DHX_DN-B-R331-Map4	DHX3_61	DHX_DN-B-R331-Map4	1335	1945	94.4
scaffold_6	1325609	1325720	-	mp1853-1_scaffold_6_DHX_DN-B-R331-Map4	ms1853_scaffold_6_DHX_DN-B-R331-Map4	DHX3_62	DHX_DN-B-R331-Map4	639	747	85.1
scaffold_6	814741	814830	+	mp1936-1_scaffold_6_DHX_DN-B-R331-Map4	ms1936_scaffold_6_DHX_DN-B-R331-Map4	DHX3_63	DHX_DN-B-R331-Map4	1824	1921	76.8
scaffold_6	719659	719851	-	mp1952-1_scaffold_6_DHX_DN-B-R331-Map4	ms1952_scaffold_6_DHX_DN-B-R331-Map4	DHX3_64	DHX_DN-B-R331-Map4	703	870	73.6
scaffold_7	1490639	1490761	-	mp1623-1_scaffold_7_DHX_DN-B-R331-Map4	ms1623_scaffold_7_DHX_DN-B-R331-Map4	DHX3_65	DHX_DN-B-R331-Map4	710	844	74.6
scaffold_7	790213	792099	+	mp4687-1_scaffold_7_DHX_DN-B-R331-Map4	ms4687_scaffold_7_DHX_DN-B-R331-Map4	DHX3_66	DHX_DN-B-R331-Map4	1	1944	89
scaffold_7	794265	794419	+	mp4688-1_scaffold_7_DHX_DN-B-R331-Map4	ms4688_scaffold_7_DHX_DN-B-R331-Map4	DHX3_67	DHX_DN-B-R331-Map4	1271	1424	90.4
scaffold_7	1805230	1805704	+	mp5284-1_scaffold_7_DHX_DN-B-R331-Map4	ms5284_scaffold_7_DHX_DN-B-R331-Map4	DHX3_68	DHX_DN-B-R331-Map4	1142	1638	78.5
scaffold_8	1516031	1516170	-	mp1166-1_scaffold_8_DHX_DN-B-R331-Map4	ms1166_scaffold_8_DHX_DN-B-R331-Map4	DHX3_69	DHX_DN-B-R331-Map4	718	865	72.7
scaffold_8	1581982	1582120	-	mp1167-1_scaffold_8_DHX_DN-B-R331-Map4	ms1167_scaffold_8_DHX_DN-B-R331-Map4	DHX3_70	DHX_DN-B-R331-Map4	689	820	72.5
scaffold_8	1436685	1436808	+	mp1312-1_scaffold_8_DHX_DN-B-R331-Map4	ms1312_scaffold_8_DHX_DN-B-R331-Map4	DHX3_71	DHX_DN-B-R331-Map4	1	101	78.2
scaffold_8	1436952	1438096	+	mp1313-1_scaffold_8_DHX_DN-B-R331-Map4	ms1313_scaffold_8_DHX_DN-B-R331-Map4	DHX3_72	DHX_DN-B-R331-Map4	841	1945	94.8
scaffold_8	952667	952736	-	mp1340-1_scaffold_8_DHX_DN-B-R331-Map4	ms1340_scaffold_8_DHX_DN-B-R331-Map4	DHX3_73	DHX_DN-B-R331-Map4	1705	1777	86.3
scaffold_8	952737	953221	-	mp1340-2_scaffold_8_DHX_DN-B-R331-Map4	ms1340_scaffold_8_DHX_DN-B-R331-Map4	DHX3_74	DHX_DN-B-R331-Map4	1068	1559	92.4
scaffold_8	415936	415965	+	mp1504-1_scaffold_8_DHX_DN-B-R331-Map4	ms1504_scaffold_8_DHX_DN-B-R331-Map4	DHX3_75	DHX_DN-B-R331-Map4	1291	1320	100
scaffold_9	565693	567635	+	mp1127-1_scaffold_9_DHX_DN-B-R331-Map4	ms1127_scaffold_9_DHX_DN-B-R331-Map4	DHX3_76	DHX_DN-B-R331-Map4	1	1945	96.7
scaffold_9	1372811	1372922	+	mp970-1_scaffold_9_DHX_DN-B-R331-Map4	ms970_scaffold_9_DHX_DN-B-R331-Map4	DHX3_77	DHX_DN-B-R331-Map4	713	817	77.8
scaffold_9	153145	153229	+	mp5044-1_scaffold_9_DHX_DN-B-R331-Map4	ms5044_scaffold_9_DHX_DN-B-R331-Map4	DHX3_78	DHX_DN-B-R331-Map4	721	807	68.2
scaffold_9	874277	874736	-	mp6582-1_scaffold_9_DHX_DN-B-R331-Map4	ms6582_scaffold_9_DHX_DN-B-R331-Map4	DHX3_79	DHX_DN-B-R331-Map4	1141	1609	78.8
scaffold_9	873947	874048	-	mp5081-1_scaffold_9_DHX_DN-B-R331-Map4	ms5081_scaffold_9_DHX_DN-B-R331-Map4	DHX3_80	DHX_DN-B-R331-Map4	1842	1945	78.8
scaffold_9	940737	940906	-	mp5082-1_scaffold_9_DHX_DN-B-R331-Map4	ms5082_scaffold_9_DHX_DN-B-R331-Map4	DHX3_81	DHX_DN-B-R331-Map4	692	871	74.4
scaffold_9	1061357	1061444	-	mp1018-1_scaffold_9_DHX_DN-B-R331-Map4	ms1018_scaffold_9_DHX_DN-B-R331-Map4	DHX3_82	DHX_DN-B-R331-Map4	1827	1921	82.4
scaffold_9	1061661	1061769	-	mp1019-1_scaffold_9_DHX_DN-B-R331-Map4	ms1019_scaffold_9_DHX_DN-B-R331-Map4	DHX3_83	DHX_DN-B-R331-Map4	1330	1435	90.7
scaffold_10	1428783	1429246	-	mp546-1_scaffold_10_DHX_DN-B-R331-Map4	ms546_scaffold_10_DHX_DN-B-R331-Map4	DHX3_84	DHX_DN-B-R331-Map4	1142	1622	81.6
scaffold_10	1340460	1340518	-	mp560-1_scaffold_10_DHX_DN-B-R331-Map4	ms560_scaffold_10_DHX_DN-B-R331-Map4	DHX3_85	DHX_DN-B-R331-Map4	1860	1922	65.4
scaffold_10	1127682	1128335	-	mp590-1_scaffold_10_DHX_DN-B-R331-Map4	ms590_scaffold_10_DHX_DN-B-R331-Map4	DHX3_86	DHX_DN-B-R331-Map4	1292	1945	94.1
scaffold_10	832768	833370	+	mp635-1_scaffold_10_DHX_DN-B-R331-Map4	ms635_scaffold_10_DHX_DN-B-R331-Map4	DHX3_87	DHX_DN-B-R331-Map4	1258	1938	83.4
scaffold_10	611374	611832	+	mp732-1_scaffold_10_DHX_DN-B-R331-Map4	ms732_scaffold_10_DHX_DN-B-R331-Map4	DHX3_88	DHX_DN-B-R331-Map4	1142	1606	80.8
scaffold_10	99063	100670	-	mp858-1_scaffold_10_DHX_DN-B-R331-Map4	ms858_scaffold_10_DHX_DN-B-R331-Map4	DHX3_89	DHX_DN-B-R331-Map4	371	1945	95.2
scaffold_10	100701	100821	-	mp859-1_scaffold_10_DHX_DN-B-R331-Map4	ms859_scaffold_10_DHX_DN-B-R331-Map4	DHX3_90	DHX_DN-B-R331-Map4	2	101	71.1
scaffold_10	1302986	1303113	+	mp559-1_scaffold_10_DHX_DN-B-R331-Map4	ms559_scaffold_10_DHX_DN-B-R331-Map4	DHX3_91	DHX_DN-B-R331-Map4	720	844	73.1
scaffold_10	612058	612167	+	mp6485-1_scaffold_10_DHX_DN-B-R331-Map4	ms6485_scaffold_10_DHX_DN-B-R331-Map4	DHX3_92	DHX_DN-B-R331-Map4	1835	1945	80.8
scaffold_11	1425019	1425060	-	mp6315-1_scaffold_11_DHX_DN-B-R331-Map4	ms6315_scaffold_11_DHX_DN-B-R331-Map4	DHX3_93	DHX_DN-B-R331-Map4	1872	1920	69.8
scaffold_11	54242	54262	+	mp346-1_scaffold_11_DHX_DN-B-R331-Map4	ms346_scaffold_11_DHX_DN-B-R331-Map4	DHX3_94	DHX_DN-B-R331-Map4	898	918	88.7
scaffold_11	69512	69577	+	mp348-1_scaffold_11_DHX_DN-B-R331-Map4	ms348_scaffold_11_DHX_DN-B-R331-Map4	DHX3_95	DHX_DN-B-R331-Map4	1728	1799	88.4
scaffold_11	69860	69964	+	mp348-2_scaffold_11_DHX_DN-B-R331-Map4	ms348_scaffold_11_DHX_DN-B-R331-Map4	DHX3_96	DHX_DN-B-R331-Map4	1792	1895	84.8
scaffold_11	54681	55093	+	mp6498-1_scaffold_11_DHX_DN-B-R331-Map4	ms6498_scaffold_11_DHX_DN-B-R331-Map4	DHX3_97	DHX_DN-B-R331-Map4	1339	1753	88.7
scaffold_11	1476186	1476290	-	mp3073-1_scaffold_11_DHX_DN-B-R331-Map4	ms3073_scaffold_11_DHX_DN-B-R331-Map4	DHX3_98	DHX_DN-B-R331-Map4	697	792	75
scaffold_11	704422	704519	+	mp274-1_scaffold_11_DHX_DN-B-R331-Map4	ms274_scaffold_11_DHX_DN-B-R331-Map4	DHX3_99	DHX_DN-B-R331-Map4	722	819	76.3
scaffold_12	1435700	1435885	+	mp4916-1_scaffold_12_DHX_DN-B-R331-Map4	ms4916_scaffold_12_DHX_DN-B-R331-Map4	DHX3_100	DHX_DN-B-R331-Map4	700	874	73.9
scaffold_12	547574	547647	+	mp6504-1_scaffold_12_DHX_DN-B-R331-Map4	ms6504_scaffold_12_DHX_DN-B-R331-Map4	DHX3_101	DHX_DN-B-R331-Map4	1830	1907	77.4
scaffold_12	1011894	1011952	-	mp6055-1_scaffold_12_DHX_DN-B-R331-Map4	ms6055_scaffold_12_DHX_DN-B-R331-Map4	DHX3_102	DHX_DN-B-R331-Map4	1856	1921	73.5
scaffold_12	1075383	1075456	-	mp6056-1_scaffold_12_DHX_DN-B-R331-Map4	ms6056_scaffold_12_DHX_DN-B-R331-Map4	DHX3_103	DHX_DN-B-R331-Map4	1875	1944	94.4
scaffold_12	546917	547384	+	mp5129-1_scaffold_12_DHX_DN-B-R331-Map4	ms5129_scaffold_12_DHX_DN-B-R331-Map4	DHX3_104	DHX_DN-B-R331-Map4	1142	1631	77.4
scaffold_12	937150	937236	-	mp6072-1_scaffold_12_DHX_DN-B-R331-Map4	ms6072_scaffold_12_DHX_DN-B-R331-Map4	DHX3_105	DHX_DN-B-R331-Map4	1831	1922	85
scaffold_13	955423	955767	-	mp5718-1_scaffold_13_DHX_DN-B-R331-Map4	ms5718_scaffold_13_DHX_DN-B-R331-Map4	DHX3_106	DHX_DN-B-R331-Map4	673	998	69.8
scaffold_13	770872	771498	+	mp5776-1_scaffold_13_DHX_DN-B-R331-Map4	ms5776_scaffold_13_DHX_DN-B-R331-Map4	DHX3_107	DHX_DN-B-R331-Map4	1333	1945	86.7
scaffold_13	560106	560243	-	mp5884-1_scaffold_13_DHX_DN-B-R331-Map4	ms5884_scaffold_13_DHX_DN-B-R331-Map4	DHX3_108	DHX_DN-B-R331-Map4	696	832	73.2
scaffold_13	234608	235245	-	mp5912-1_scaffold_13_DHX_DN-B-R331-Map4	ms5912_scaffold_13_DHX_DN-B-R331-Map4	DHX3_109	DHX_DN-B-R331-Map4	1287	1945	72.2
scaffold_14	217025	217293	-	mp5655-1_scaffold_14_DHX_DN-B-R331-Map4	ms5655_scaffold_14_DHX_DN-B-R331-Map4	DHX3_110	DHX_DN-B-R331-Map4	1692	1945	93.7
scaffold_14	123522	123741	+	mp5680-1_scaffold_14_DHX_DN-B-R331-Map4	ms5680_scaffold_14_DHX_DN-B-R331-Map4	DHX3_111	DHX_DN-B-R331-Map4	662	867	73.1
scaffold_14	155120	155178	+	mp5681-1_scaffold_14_DHX_DN-B-R331-Map4	ms5681_scaffold_14_DHX_DN-B-R331-Map4	DHX3_112	DHX_DN-B-R331-Map4	1862	1922	76.1
scaffold_14	170376	170421	-	mp5682-1_scaffold_14_DHX_DN-B-R331-Map4	ms5682_scaffold_14_DHX_DN-B-R331-Map4	DHX3_113	DHX_DN-B-R331-Map4	1877	1923	95.7
scaffold_15	527581	527609	+	mp5636-1_scaffold_15_DHX_DN-B-R331-Map4	ms5636_scaffold_15_DHX_DN-B-R331-Map4	DHX3_114	DHX_DN-B-R331-Map4	52	80	86.2
scaffold_15	800875	801375	+	mp1776-1_scaffold_15_DHX_DN-B-R331-Map4	ms1776_scaffold_15_DHX_DN-B-R331-Map4	DHX3_115	DHX_DN-B-R331-Map4	1	501	97
scaffold_15	463179	463350	-	mp1884-1_scaffold_15_DHX_DN-B-R331-Map4	ms1884_scaffold_15_DHX_DN-B-R331-Map4	DHX3_116	DHX_DN-B-R331-Map4	688	857	75
scaffold_15	801742	802867	+	mp6514-1_scaffold_15_DHX_DN-B-R331-Map4	ms6514_scaffold_15_DHX_DN-B-R331-Map4	DHX3_117	DHX_DN-B-R331-Map4	495	1615	96.2
scaffold_15	803122	803478	+	mp6514-2_scaffold_15_DHX_DN-B-R331-Map4	ms6514_scaffold_15_DHX_DN-B-R331-Map4	DHX3_118	DHX_DN-B-R331-Map4	1613	1945	94.3
scaffold_15	57403	57879	-	mp5532-1_scaffold_15_DHX_DN-B-R331-Map4	ms5532_scaffold_15_DHX_DN-B-R331-Map4	DHX3_119	DHX_DN-B-R331-Map4	1410	1944	84.5
scaffold_16	393855	394497	+	mp5369-1_scaffold_16_DHX_DN-B-R331-Map4	ms5369_scaffold_16_DHX_DN-B-R331-Map4	DHX3_120	DHX_DN-B-R331-Map4	1327	1945	91.2
scaffold_16	409753	409781	-	mp5370-1_scaffold_16_DHX_DN-B-R331-Map4	ms5370_scaffold_16_DHX_DN-B-R331-Map4	DHX3_121	DHX_DN-B-R331-Map4	52	80	90
scaffold_16	52500	52887	-	mp5394-1_scaffold_16_DHX_DN-B-R331-Map4	ms5394_scaffold_16_DHX_DN-B-R331-Map4	DHX3_122	DHX_DN-B-R331-Map4	951	1345	91.6
scaffold_16	60474	60640	-	mp5395-1_scaffold_16_DHX_DN-B-R331-Map4	ms5395_scaffold_16_DHX_DN-B-R331-Map4	DHX3_123	DHX_DN-B-R331-Map4	1752	1945	70.6
scaffold_16	61947	62673	-	mp5396-1_scaffold_16_DHX_DN-B-R331-Map4	ms5396_scaffold_16_DHX_DN-B-R331-Map4	DHX3_124	DHX_DN-B-R331-Map4	1013	1723	91.2
scaffold_16	118408	119010	+	mp5397-1_scaffold_16_DHX_DN-B-R331-Map4	ms5397_scaffold_16_DHX_DN-B-R331-Map4	DHX3_125	DHX_DN-B-R331-Map4	1258	1938	82.5
scaffold_17	77592	77669	+	mp4121-1_scaffold_17_DHX_DN-B-R331-Map4	ms4121_scaffold_17_DHX_DN-B-R331-Map4	DHX3_126	DHX_DN-B-R331-Map4	1829	1919	73.3
scaffold_17	82048	82947	+	mp4122-1_scaffold_17_DHX_DN-B-R331-Map4	ms4122_scaffold_17_DHX_DN-B-R331-Map4	DHX3_127	DHX_DN-B-R331-Map4	1059	1945	94.9
scaffold_17	132678	133317	+	mp4123-1_scaffold_17_DHX_DN-B-R331-Map4	ms4123_scaffold_17_DHX_DN-B-R331-Map4	DHX3_128	DHX_DN-B-R331-Map4	1253	1782	92.3
scaffold_17	133456	133634	+	mp4124-1_scaffold_17_DHX_DN-B-R331-Map4	ms4124_scaffold_17_DHX_DN-B-R331-Map4	DHX3_129	DHX_DN-B-R331-Map4	1755	1945	81.8
scaffold_17	158030	158175	-	mp4125-1_scaffold_17_DHX_DN-B-R331-Map4	ms4125_scaffold_17_DHX_DN-B-R331-Map4	DHX3_130	DHX_DN-B-R331-Map4	694	827	75.5
scaffold_19	112020	112105	+	mp2224-1_scaffold_19_DHX_DN-B-R331-Map4	ms2224_scaffold_19_DHX_DN-B-R331-Map4	DHX3_131	DHX_DN-B-R331-Map4	721	794	79.5
scaffold_20	21944	22035	-	mp3840-1_scaffold_20_DHX_DN-B-R331-Map4	ms3840_scaffold_20_DHX_DN-B-R331-Map4	DHX3_132	DHX_DN-B-R331-Map4	1844	1945	84.5
scaffold_20	22166	22230	-	mp3840-2_scaffold_20_DHX_DN-B-R331-Map4	ms3840_scaffold_20_DHX_DN-B-R331-Map4	DHX3_133	DHX_DN-B-R331-Map4	1705	1772	83.8
scaffold_20	22233	22316	-	mp3840-3_scaffold_20_DHX_DN-B-R331-Map4	ms3840_scaffold_20_DHX_DN-B-R331-Map4	DHX3_134	DHX_DN-B-R331-Map4	1475	1557	92.9
scaffold_21	211099	211243	+	mp714-1_scaffold_21_DHX_DN-B-R331-Map4	ms714_scaffold_21_DHX_DN-B-R331-Map4	DHX3_135	DHX_DN-B-R331-Map4	703	842	75
scaffold_21	357885	357914	+	mp3950-1_scaffold_21_DHX_DN-B-R331-Map4	ms3950_scaffold_21_DHX_DN-B-R331-Map4	DHX3_136	DHX_DN-B-R331-Map4	1291	1320	96.7
scaffold_21	177630	177677	-	mp2012-1_scaffold_21_DHX_DN-B-R331-Map4	ms2012_scaffold_21_DHX_DN-B-R331-Map4	DHX3_137	DHX_DN-B-R331-Map4	1898	1945	91.7
scaffold_21	194814	194856	-	mp2013-1_scaffold_21_DHX_DN-B-R331-Map4	ms2013_scaffold_21_DHX_DN-B-R331-Map4	DHX3_138	DHX_DN-B-R331-Map4	1857	1899	97.7
scaffold_21	197993	198557	-	mp2014-1_scaffold_21_DHX_DN-B-R331-Map4	ms2014_scaffold_21_DHX_DN-B-R331-Map4	DHX3_139	DHX_DN-B-R331-Map4	1321	1865	88.1
scaffold_23	246699	247833	+	mp35-1_scaffold_23_DHX_DN-B-R331-Map4	ms35_scaffold_23_DHX_DN-B-R331-Map4	DHX3_140	DHX_DN-B-R331-Map4	804	1945	83.5
scaffold_24	84514	85173	+	mp2-1_scaffold_24_DHX_DN-B-R331-Map4	ms2_scaffold_24_DHX_DN-B-R331-Map4	DHX3_141	DHX_DN-B-R331-Map4	1297	1945	90.4
scaffold_26	31944	32004	-	mp5017-1_scaffold_26_DHX_DN-B-R331-Map4	ms5017_scaffold_26_DHX_DN-B-R331-Map4	DHX3_142	DHX_DN-B-R331-Map4	1885	1945	88.5
scaffold_27	75193	75652	+	mp6425-1_scaffold_27_DHX_DN-B-R331-Map4	ms6425_scaffold_27_DHX_DN-B-R331-Map4	DHX3_143	DHX_DN-B-R331-Map4	1327	1786	92.5
scaffold_28	95715	95824	+	mp2925-1_scaffold_28_DHX_DN-B-R331-Map4	ms2925_scaffold_28_DHX_DN-B-R331-Map4	DHX3_144	DHX_DN-B-R331-Map4	917	1026	91.2
scaffold_2	1391471	1391504	-	mp3636-1_scaffold_2_DHX_DN-B-R513-Map8	ms3636_scaffold_2_DHX_DN-B-R513-Map8	DHX4_1	DHX_DN-B-R513-Map8	616	649	88.2
scaffold_2	16104	16166	+	mp5842-1_scaffold_2_DHX_DN-B-R513-Map8	ms5842_scaffold_2_DHX_DN-B-R513-Map8	DHX4_2	DHX_DN-B-R513-Map8	4953	5015	90.5
scaffold_6	325621	325812	+	mp2280-1_scaffold_6_DHX_DN-B-R513-Map8	ms2280_scaffold_6_DHX_DN-B-R513-Map8	DHX4_3	DHX_DN-B-R513-Map8	3	193	87.5
scaffold_6	325777	326597	+	mp2280-2_scaffold_6_DHX_DN-B-R513-Map8	ms2280_scaffold_6_DHX_DN-B-R513-Map8	DHX4_4	DHX_DN-B-R513-Map8	3413	4231	97
scaffold_6	335185	335644	+	mp2281-1_scaffold_6_DHX_DN-B-R513-Map8	ms2281_scaffold_6_DHX_DN-B-R513-Map8	DHX4_5	DHX_DN-B-R513-Map8	4227	4692	95.7
scaffold_6	335606	335684	+	mp2281-2_scaffold_6_DHX_DN-B-R513-Map8	ms2281_scaffold_6_DHX_DN-B-R513-Map8	DHX4_6	DHX_DN-B-R513-Map8	4936	5015	87.5
scaffold_6	335647	335684	+	mp2281-3_scaffold_6_DHX_DN-B-R513-Map8	ms2281_scaffold_6_DHX_DN-B-R513-Map8	DHX4_7	DHX_DN-B-R513-Map8	4978	5015	92.1
scaffold_12	916255	916317	-	mp6079-1_scaffold_12_DHX_DN-B-R513-Map8	ms6079_scaffold_12_DHX_DN-B-R513-Map8	DHX4_8	DHX_DN-B-R513-Map8	4953	5015	90.5
scaffold_13	580856	583344	-	mp5863-1_scaffold_13_DHX_DN-B-R513-Map8	ms5863_scaffold_13_DHX_DN-B-R513-Map8	DHX4_9	DHX_DN-B-R513-Map8	2528	5015	95.5
scaffold_13	591971	594509	-	mp5864-1_scaffold_13_DHX_DN-B-R513-Map8	ms5864_scaffold_13_DHX_DN-B-R513-Map8	DHX4_10	DHX_DN-B-R513-Map8	1	2538	95.3
scaffold_13	595313	600400	+	mp5865-1_scaffold_13_DHX_DN-B-R513-Map8	ms5865_scaffold_13_DHX_DN-B-R513-Map8	DHX4_11	DHX_DN-B-R513-Map8	1	5015	95.4
scaffold_13	477763	479368	-	mp5882-1_scaffold_13_DHX_DN-B-R513-Map8	ms5882_scaffold_13_DHX_DN-B-R513-Map8	DHX4_12	DHX_DN-B-R513-Map8	3411	5015	96.8
scaffold_13	487700	490315	-	mp5883-1_scaffold_13_DHX_DN-B-R513-Map8	ms5883_scaffold_13_DHX_DN-B-R513-Map8	DHX4_13	DHX_DN-B-R513-Map8	800	3415	94.8
scaffold_19	315391	319953	-	mp2183-1_scaffold_19_DHX_DN-B-R513-Map8	ms2183_scaffold_19_DHX_DN-B-R513-Map8	DHX4_14	DHX_DN-B-R513-Map8	445	5013	96
scaffold_19	322129	322221	-	mp2183-2_scaffold_19_DHX_DN-B-R513-Map8	ms2183_scaffold_19_DHX_DN-B-R513-Map8	DHX4_15	DHX_DN-B-R513-Map8	355	447	97.8
scaffold_19	327949	328303	-	mp2183-3_scaffold_19_DHX_DN-B-R513-Map8	ms2183_scaffold_19_DHX_DN-B-R513-Map8	DHX4_16	DHX_DN-B-R513-Map8	5	359	89.6
scaffold_1	2688603	2689213	+	mp4194-1_scaffold_1_DHX_DN-B-R522-Map7	ms4194_scaffold_1_DHX_DN-B-R522-Map7	DHX5_1	DHX_DN-B-R522-Map7	1	591	89.1
scaffold_1	2515267	2515358	-	mp4208-1_scaffold_1_DHX_DN-B-R522-Map7	ms4208_scaffold_1_DHX_DN-B-R522-Map7	DHX5_2	DHX_DN-B-R522-Map7	5544	5646	77.7
scaffold_1	961644	961937	-	mp6269-1_scaffold_1_DHX_DN-B-R522-Map7	ms6269_scaffold_1_DHX_DN-B-R522-Map7	DHX5_3	DHX_DN-B-R522-Map7	70	363	95.9
scaffold_1	2264358	2264922	+	mp4244-1_scaffold_1_DHX_DN-B-R522-Map7	ms4244_scaffold_1_DHX_DN-B-R522-Map7	DHX5_4	DHX_DN-B-R522-Map7	841	1407	92.4
scaffold_1	1860251	1860726	+	mp4368-1_scaffold_1_DHX_DN-B-R522-Map7	ms4368_scaffold_1_DHX_DN-B-R522-Map7	DHX5_5	DHX_DN-B-R522-Map7	933	1410	91.6
scaffold_1	1860731	1861258	+	mp4368-2_scaffold_1_DHX_DN-B-R522-Map7	ms4368_scaffold_1_DHX_DN-B-R522-Map7	DHX5_6	DHX_DN-B-R522-Map7	5604	6150	81.7
scaffold_1	1182069	1188609	-	mp4445-1_scaffold_1_DHX_DN-B-R522-Map7	ms4445_scaffold_1_DHX_DN-B-R522-Map7	DHX5_7	DHX_DN-B-R522-Map7	1	6540	99.6
scaffold_1	1053791	1054585	+	mp4454-1_scaffold_1_DHX_DN-B-R522-Map7	ms4454_scaffold_1_DHX_DN-B-R522-Map7	DHX5_8	DHX_DN-B-R522-Map7	108	972	92
scaffold_1	846539	846590	-	mp4490-1_scaffold_1_DHX_DN-B-R522-Map7	ms4490_scaffold_1_DHX_DN-B-R522-Map7	DHX5_9	DHX_DN-B-R522-Map7	310	356	80.5
scaffold_1	846591	847203	-	mp4491-1_scaffold_1_DHX_DN-B-R522-Map7	ms4491_scaffold_1_DHX_DN-B-R522-Map7	DHX5_10	DHX_DN-B-R522-Map7	1	591	87
scaffold_1	367717	367949	-	mp4589-1_scaffold_1_DHX_DN-B-R522-Map7	ms4589_scaffold_1_DHX_DN-B-R522-Map7	DHX5_11	DHX_DN-B-R522-Map7	1	241	91.9
scaffold_2	2124540	2125072	+	mp5197-1_scaffold_2_DHX_DN-B-R522-Map7	ms5197_scaffold_2_DHX_DN-B-R522-Map7	DHX5_12	DHX_DN-B-R522-Map7	1	557	92.5
scaffold_2	2125184	2125280	+	mp5198-1_scaffold_2_DHX_DN-B-R522-Map7	ms5198_scaffold_2_DHX_DN-B-R522-Map7	DHX5_13	DHX_DN-B-R522-Map7	461	557	90.9
scaffold_2	2125390	2125663	+	mp5199-1_scaffold_2_DHX_DN-B-R522-Map7	ms5199_scaffold_2_DHX_DN-B-R522-Map7	DHX5_14	DHX_DN-B-R522-Map7	459	732	87.6
scaffold_2	2179640	2180989	+	mp5200-1_scaffold_2_DHX_DN-B-R522-Map7	ms5200_scaffold_2_DHX_DN-B-R522-Map7	DHX5_15	DHX_DN-B-R522-Map7	1	1316	91
scaffold_2	2180992	2181514	+	mp5200-2_scaffold_2_DHX_DN-B-R522-Map7	ms5200_scaffold_2_DHX_DN-B-R522-Map7	DHX5_16	DHX_DN-B-R522-Map7	5598	6148	87.2
scaffold_2	1963384	1963637	+	mp3531-1_scaffold_2_DHX_DN-B-R522-Map7	ms3531_scaffold_2_DHX_DN-B-R522-Map7	DHX5_17	DHX_DN-B-R522-Map7	109	352	87.9
scaffold_2	1790109	1795463	-	mp3564-1_scaffold_2_DHX_DN-B-R522-Map7	ms3564_scaffold_2_DHX_DN-B-R522-Map7	DHX5_18	DHX_DN-B-R522-Map7	1	5382	94.9
scaffold_2	1528514	1528649	+	mp3577-1_scaffold_2_DHX_DN-B-R522-Map7	ms3577_scaffold_2_DHX_DN-B-R522-Map7	DHX5_19	DHX_DN-B-R522-Map7	4	138	94.1
scaffold_2	1634699	1634789	-	mp3578-1_scaffold_2_DHX_DN-B-R522-Map7	ms3578_scaffold_2_DHX_DN-B-R522-Map7	DHX5_20	DHX_DN-B-R522-Map7	5557	5640	77
scaffold_2	1327933	1328265	-	mp3605-1_scaffold_2_DHX_DN-B-R522-Map7	ms3605_scaffold_2_DHX_DN-B-R522-Map7	DHX5_21	DHX_DN-B-R522-Map7	5518	5862	74.6
scaffold_2	1328327	1329366	-	mp3605-2_scaffold_2_DHX_DN-B-R522-Map7	ms3605_scaffold_2_DHX_DN-B-R522-Map7	DHX5_22	DHX_DN-B-R522-Map7	3	1026	90.2
scaffold_2	1461091	1461291	+	mp3606-1_scaffold_2_DHX_DN-B-R522-Map7	ms3606_scaffold_2_DHX_DN-B-R522-Map7	DHX5_23	DHX_DN-B-R522-Map7	31	227	88
scaffold_2	756757	756785	+	mp3743-1_scaffold_2_DHX_DN-B-R522-Map7	ms3743_scaffold_2_DHX_DN-B-R522-Map7	DHX5_24	DHX_DN-B-R522-Map7	1	29	93.1
scaffold_2	756786	757160	+	mp3743-2_scaffold_2_DHX_DN-B-R522-Map7	ms3743_scaffold_2_DHX_DN-B-R522-Map7	DHX5_25	DHX_DN-B-R522-Map7	359	732	92
scaffold_2	842493	842935	-	mp3744-1_scaffold_2_DHX_DN-B-R522-Map7	ms3744_scaffold_2_DHX_DN-B-R522-Map7	DHX5_26	DHX_DN-B-R522-Map7	310	728	84.7
scaffold_2	843171	843488	-	mp3745-1_scaffold_2_DHX_DN-B-R522-Map7	ms3745_scaffold_2_DHX_DN-B-R522-Map7	DHX5_27	DHX_DN-B-R522-Map7	46	359	86.5
scaffold_2	303081	303592	+	mp3855-1_scaffold_2_DHX_DN-B-R522-Map7	ms3855_scaffold_2_DHX_DN-B-R522-Map7	DHX5_28	DHX_DN-B-R522-Map7	90	587	87.4
scaffold_2	303595	303649	+	mp3856-1_scaffold_2_DHX_DN-B-R522-Map7	ms3856_scaffold_2_DHX_DN-B-R522-Map7	DHX5_29	DHX_DN-B-R522-Map7	308	359	84.9
scaffold_3	1425407	1425488	+	mp6546-1_scaffold_3_DHX_DN-B-R522-Map7	ms6546_scaffold_3_DHX_DN-B-R522-Map7	DHX5_30	DHX_DN-B-R522-Map7	884	958	87
scaffold_3	2082736	2083340	-	mp2941-1_scaffold_3_DHX_DN-B-R522-Map7	ms2941_scaffold_3_DHX_DN-B-R522-Map7	DHX5_31	DHX_DN-B-R522-Map7	5527	6151	79.2
scaffold_3	2083411	2084404	-	mp2941-2_scaffold_3_DHX_DN-B-R522-Map7	ms2941_scaffold_3_DHX_DN-B-R522-Map7	DHX5_32	DHX_DN-B-R522-Map7	1	1026	91.4
scaffold_3	2045271	2045533	+	mp2966-1_scaffold_3_DHX_DN-B-R522-Map7	ms2966_scaffold_3_DHX_DN-B-R522-Map7	DHX5_33	DHX_DN-B-R522-Map7	1	260	93.9
scaffold_3	2074831	2075357	-	mp2967-1_scaffold_3_DHX_DN-B-R522-Map7	ms2967_scaffold_3_DHX_DN-B-R522-Map7	DHX5_34	DHX_DN-B-R522-Map7	5604	6150	82
scaffold_3	2075366	2075644	-	mp2967-2_scaffold_3_DHX_DN-B-R522-Map7	ms2967_scaffold_3_DHX_DN-B-R522-Map7	DHX5_35	DHX_DN-B-R522-Map7	1099	1406	90.4
scaffold_3	1704300	1704400	-	mp3019-1_scaffold_3_DHX_DN-B-R522-Map7	ms3019_scaffold_3_DHX_DN-B-R522-Map7	DHX5_36	DHX_DN-B-R522-Map7	1223	1321	96
scaffold_3	1532616	1533205	+	mp3043-1_scaffold_3_DHX_DN-B-R522-Map7	ms3043_scaffold_3_DHX_DN-B-R522-Map7	DHX5_37	DHX_DN-B-R522-Map7	1	587	86.6
scaffold_3	1343939	1345164	-	mp3122-1_scaffold_3_DHX_DN-B-R522-Map7	ms3122_scaffold_3_DHX_DN-B-R522-Map7	DHX5_38	DHX_DN-B-R522-Map7	4905	6151	82.2
scaffold_3	1345274	1346154	-	mp3122-2_scaffold_3_DHX_DN-B-R522-Map7	ms3122_scaffold_3_DHX_DN-B-R522-Map7	DHX5_39	DHX_DN-B-R522-Map7	8	874	88.7
scaffold_3	1425010	1425218	+	mp3123-1_scaffold_3_DHX_DN-B-R522-Map7	ms3123_scaffold_3_DHX_DN-B-R522-Map7	DHX5_40	DHX_DN-B-R522-Map7	1	238	94.8
scaffold_3	1425217	1425282	+	mp3123-2_scaffold_3_DHX_DN-B-R522-Map7	ms3123_scaffold_3_DHX_DN-B-R522-Map7	DHX5_41	DHX_DN-B-R522-Map7	709	769	87
scaffold_3	727413	727896	+	mp3259-1_scaffold_3_DHX_DN-B-R522-Map7	ms3259_scaffold_3_DHX_DN-B-R522-Map7	DHX5_42	DHX_DN-B-R522-Map7	62	533	88.8
scaffold_3	734086	734363	+	mp3260-1_scaffold_3_DHX_DN-B-R522-Map7	ms3260_scaffold_3_DHX_DN-B-R522-Map7	DHX5_43	DHX_DN-B-R522-Map7	4014	4291	92.5
scaffold_3	746236	746777	+	mp3261-1_scaffold_3_DHX_DN-B-R522-Map7	ms3261_scaffold_3_DHX_DN-B-R522-Map7	DHX5_44	DHX_DN-B-R522-Map7	1	561	87.1
scaffold_3	957718	958135	+	mp3298-1_scaffold_3_DHX_DN-B-R522-Map7	ms3298_scaffold_3_DHX_DN-B-R522-Map7	DHX5_45	DHX_DN-B-R522-Map7	82	500	93.6
scaffold_3	1024290	1024356	-	mp3299-1_scaffold_3_DHX_DN-B-R522-Map7	ms3299_scaffold_3_DHX_DN-B-R522-Map7	DHX5_46	DHX_DN-B-R522-Map7	5209	5275	60.9
scaffold_4	1986378	1987109	-	mp2655-1_scaffold_4_DHX_DN-B-R522-Map7	ms2655_scaffold_4_DHX_DN-B-R522-Map7	DHX5_47	DHX_DN-B-R522-Map7	5416	6150	84.2
scaffold_4	1987111	1988780	-	mp2655-2_scaffold_4_DHX_DN-B-R522-Map7	ms2655_scaffold_4_DHX_DN-B-R522-Map7	DHX5_48	DHX_DN-B-R522-Map7	18	1774	92.7
scaffold_4	1236286	1236893	+	mp2723-1_scaffold_4_DHX_DN-B-R522-Map7	ms2723_scaffold_4_DHX_DN-B-R522-Map7	DHX5_49	DHX_DN-B-R522-Map7	1	590	87.2
scaffold_4	677345	677384	+	mp2787-1_scaffold_4_DHX_DN-B-R522-Map7	ms2787_scaffold_4_DHX_DN-B-R522-Map7	DHX5_50	DHX_DN-B-R522-Map7	5849	5888	92.5
scaffold_4	677385	677407	+	mp2787-2_scaffold_4_DHX_DN-B-R522-Map7	ms2787_scaffold_4_DHX_DN-B-R522-Map7	DHX5_51	DHX_DN-B-R522-Map7	5998	6021	87.7
scaffold_4	677408	677597	+	mp2788-1_scaffold_4_DHX_DN-B-R522-Map7	ms2788_scaffold_4_DHX_DN-B-R522-Map7	DHX5_52	DHX_DN-B-R522-Map7	443	671	89.5
scaffold_4	836349	837702	+	mp2789-1_scaffold_4_DHX_DN-B-R522-Map7	ms2789_scaffold_4_DHX_DN-B-R522-Map7	DHX5_53	DHX_DN-B-R522-Map7	59	1522	92.7
scaffold_4	576653	577014	-	mp2799-1_scaffold_4_DHX_DN-B-R522-Map7	ms2799_scaffold_4_DHX_DN-B-R522-Map7	DHX5_54	DHX_DN-B-R522-Map7	222	592	89.6
scaffold_4	579532	579616	-	mp2799-2_scaffold_4_DHX_DN-B-R522-Map7	ms2799_scaffold_4_DHX_DN-B-R522-Map7	DHX5_55	DHX_DN-B-R522-Map7	148	230	91.7
scaffold_4	62860	62928	+	mp2868-1_scaffold_4_DHX_DN-B-R522-Map7	ms2868_scaffold_4_DHX_DN-B-R522-Map7	DHX5_56	DHX_DN-B-R522-Map7	1	69	95.7
scaffold_4	62929	64226	+	mp2868-2_scaffold_4_DHX_DN-B-R522-Map7	ms2868_scaffold_4_DHX_DN-B-R522-Map7	DHX5_57	DHX_DN-B-R522-Map7	161	1410	91.7
scaffold_4	73779	75541	+	mp2869-1_scaffold_4_DHX_DN-B-R522-Map7	ms2869_scaffold_4_DHX_DN-B-R522-Map7	DHX5_58	DHX_DN-B-R522-Map7	1800	3526	58
scaffold_4	75992	77303	+	mp2869-2_scaffold_4_DHX_DN-B-R522-Map7	ms2869_scaffold_4_DHX_DN-B-R522-Map7	DHX5_59	DHX_DN-B-R522-Map7	3956	5270	60.3
scaffold_4	78286	79343	-	mp2871-1_scaffold_4_DHX_DN-B-R522-Map7	ms2871_scaffold_4_DHX_DN-B-R522-Map7	DHX5_60	DHX_DN-B-R522-Map7	724	1838	87.4
scaffold_4	405576	407009	+	mp904-1_scaffold_4_DHX_DN-B-R522-Map7	ms904_scaffold_4_DHX_DN-B-R522-Map7	DHX5_61	DHX_DN-B-R522-Map7	1	1411	91.8
scaffold_4	407014	407539	+	mp904-2_scaffold_4_DHX_DN-B-R522-Map7	ms904_scaffold_4_DHX_DN-B-R522-Map7	DHX5_62	DHX_DN-B-R522-Map7	5604	6151	80.4
scaffold_4	432696	432723	-	mp905-1_scaffold_4_DHX_DN-B-R522-Map7	ms905_scaffold_4_DHX_DN-B-R522-Map7	DHX5_63	DHX_DN-B-R522-Map7	827	854	81.7
scaffold_5	1484159	1484192	+	mp2370-1_scaffold_5_DHX_DN-B-R522-Map7	ms2370_scaffold_5_DHX_DN-B-R522-Map7	DHX5_64	DHX_DN-B-R522-Map7	469	502	97.1
scaffold_5	1484487	1484601	+	mp2370-2_scaffold_5_DHX_DN-B-R522-Map7	ms2370_scaffold_5_DHX_DN-B-R522-Map7	DHX5_65	DHX_DN-B-R522-Map7	596	717	94
scaffold_5	1542150	1542202	-	mp2371-1_scaffold_5_DHX_DN-B-R522-Map7	ms2371_scaffold_5_DHX_DN-B-R522-Map7	DHX5_66	DHX_DN-B-R522-Map7	310	359	84.7
scaffold_5	1542438	1542817	-	mp2372-1_scaffold_5_DHX_DN-B-R522-Map7	ms2372_scaffold_5_DHX_DN-B-R522-Map7	DHX5_67	DHX_DN-B-R522-Map7	1	365	86.9
scaffold_5	1234467	1235034	-	mp2415-1_scaffold_5_DHX_DN-B-R522-Map7	ms2415_scaffold_5_DHX_DN-B-R522-Map7	DHX5_68	DHX_DN-B-R522-Map7	5598	6151	81.1
scaffold_5	1235031	1236367	-	mp2415-2_scaffold_5_DHX_DN-B-R522-Map7	ms2415_scaffold_5_DHX_DN-B-R522-Map7	DHX5_69	DHX_DN-B-R522-Map7	1	1323	91.9
scaffold_5	1260517	1260759	-	mp2416-1_scaffold_5_DHX_DN-B-R522-Map7	ms2416_scaffold_5_DHX_DN-B-R522-Map7	DHX5_70	DHX_DN-B-R522-Map7	2	246	89.6
scaffold_5	938900	939075	+	mp2478-1_scaffold_5_DHX_DN-B-R522-Map7	ms2478_scaffold_5_DHX_DN-B-R522-Map7	DHX5_71	DHX_DN-B-R522-Map7	1	168	84.2
scaffold_5	650037	650707	-	mp2517-1_scaffold_5_DHX_DN-B-R522-Map7	ms2517_scaffold_5_DHX_DN-B-R522-Map7	DHX5_72	DHX_DN-B-R522-Map7	1	721	90.5
scaffold_5	771657	772023	+	mp2518-1_scaffold_5_DHX_DN-B-R522-Map7	ms2518_scaffold_5_DHX_DN-B-R522-Map7	DHX5_73	DHX_DN-B-R522-Map7	1	356	91.1
scaffold_5	1170269	1170684	-	mp4854-1_scaffold_5_DHX_DN-B-R522-Map7	ms4854_scaffold_5_DHX_DN-B-R522-Map7	DHX5_74	DHX_DN-B-R522-Map7	5709	6151	81.1
scaffold_5	1170679	1171670	-	mp4854-2_scaffold_5_DHX_DN-B-R522-Map7	ms4854_scaffold_5_DHX_DN-B-R522-Map7	DHX5_75	DHX_DN-B-R522-Map7	1	964	91.5
scaffold_5	533301	533608	-	mp1635-1_scaffold_5_DHX_DN-B-R522-Map7	ms1635_scaffold_5_DHX_DN-B-R522-Map7	DHX5_76	DHX_DN-B-R522-Map7	1	321	85.1
scaffold_5	563782	564841	-	mp1636-1_scaffold_5_DHX_DN-B-R522-Map7	ms1636_scaffold_5_DHX_DN-B-R522-Map7	DHX5_77	DHX_DN-B-R522-Map7	327	1411	91.2
scaffold_6	1809103	1809821	-	mp4981-1_scaffold_6_DHX_DN-B-R522-Map7	ms4981_scaffold_6_DHX_DN-B-R522-Map7	DHX5_78	DHX_DN-B-R522-Map7	30	749	91.9
scaffold_6	1610060	1610656	-	mp1825-1_scaffold_6_DHX_DN-B-R522-Map7	ms1825_scaffold_6_DHX_DN-B-R522-Map7	DHX5_79	DHX_DN-B-R522-Map7	1	591	88.2
scaffold_6	984937	985464	-	mp4397-1_scaffold_6_DHX_DN-B-R522-Map7	ms4397_scaffold_6_DHX_DN-B-R522-Map7	DHX5_80	DHX_DN-B-R522-Map7	5604	6151	82.6
scaffold_6	985473	986395	-	mp4397-2_scaffold_6_DHX_DN-B-R522-Map7	ms4397_scaffold_6_DHX_DN-B-R522-Map7	DHX5_81	DHX_DN-B-R522-Map7	497	1406	89.3
scaffold_6	1324824	1325398	-	mp1850-1_scaffold_6_DHX_DN-B-R522-Map7	ms1850_scaffold_6_DHX_DN-B-R522-Map7	DHX5_82	DHX_DN-B-R522-Map7	5471	5989	90.9
scaffold_6	1325721	1326276	-	mp1851-1_scaffold_6_DHX_DN-B-R522-Map7	ms1851_scaffold_6_DHX_DN-B-R522-Map7	DHX5_83	DHX_DN-B-R522-Map7	4914	5471	89.8
scaffold_6	813905	814480	+	mp1935-1_scaffold_6_DHX_DN-B-R522-Map7	ms1935_scaffold_6_DHX_DN-B-R522-Map7	DHX5_84	DHX_DN-B-R522-Map7	1	578	93.4
scaffold_6	814478	814605	+	mp1935-2_scaffold_6_DHX_DN-B-R522-Map7	ms1935_scaffold_6_DHX_DN-B-R522-Map7	DHX5_85	DHX_DN-B-R522-Map7	1766	1894	91.5
scaffold_6	516783	517123	-	mp1983-1_scaffold_6_DHX_DN-B-R522-Map7	ms1983_scaffold_6_DHX_DN-B-R522-Map7	DHX5_86	DHX_DN-B-R522-Map7	1	348	95
scaffold_6	1326923	1327275	-	mp6567-1_scaffold_6_DHX_DN-B-R522-Map7	ms6567_scaffold_6_DHX_DN-B-R522-Map7	DHX5_87	DHX_DN-B-R522-Map7	1	350	91.9
scaffold_6	1610001	1610059	-	mp1824-1_scaffold_6_DHX_DN-B-R522-Map7	ms1824_scaffold_6_DHX_DN-B-R522-Map7	DHX5_88	DHX_DN-B-R522-Map7	310	363	82.3
scaffold_7	1027788	1028062	-	mp1670-1_scaffold_7_DHX_DN-B-R522-Map7	ms1670_scaffold_7_DHX_DN-B-R522-Map7	DHX5_89	DHX_DN-B-R522-Map7	1	278	86.5
scaffold_7	1076796	1077356	+	mp1671-1_scaffold_7_DHX_DN-B-R522-Map7	ms1671_scaffold_7_DHX_DN-B-R522-Map7	DHX5_90	DHX_DN-B-R522-Map7	1	627	92.7
scaffold_8	721494	721593	-	mp1427-1_scaffold_8_DHX_DN-B-R522-Map7	ms1427_scaffold_8_DHX_DN-B-R522-Map7	DHX5_91	DHX_DN-B-R522-Map7	12	103	86.2
scaffold_8	1531758	1532679	+	mp1165-1_scaffold_8_DHX_DN-B-R522-Map7	ms1165_scaffold_8_DHX_DN-B-R522-Map7	DHX5_92	DHX_DN-B-R522-Map7	1	858	91.1
scaffold_8	1435525	1436049	+	mp1310-1_scaffold_8_DHX_DN-B-R522-Map7	ms1310_scaffold_8_DHX_DN-B-R522-Map7	DHX5_93	DHX_DN-B-R522-Map7	63	589	89.3
scaffold_8	1436050	1436104	+	mp1311-1_scaffold_8_DHX_DN-B-R522-Map7	ms1311_scaffold_8_DHX_DN-B-R522-Map7	DHX5_94	DHX_DN-B-R522-Map7	308	363	80.7
scaffold_8	1146812	1146872	-	mp1339-1_scaffold_8_DHX_DN-B-R522-Map7	ms1339_scaffold_8_DHX_DN-B-R522-Map7	DHX5_95	DHX_DN-B-R522-Map7	241	295	89.3
scaffold_8	573823	574120	+	mp1425-1_scaffold_8_DHX_DN-B-R522-Map7	ms1425_scaffold_8_DHX_DN-B-R522-Map7	DHX5_96	DHX_DN-B-R522-Map7	2	301	89.5
scaffold_8	574121	574182	+	mp1425-2_scaffold_8_DHX_DN-B-R522-Map7	ms1425_scaffold_8_DHX_DN-B-R522-Map7	DHX5_97	DHX_DN-B-R522-Map7	1153	1214	90.5
scaffold_8	678595	678892	+	mp1426-1_scaffold_8_DHX_DN-B-R522-Map7	ms1426_scaffold_8_DHX_DN-B-R522-Map7	DHX5_98	DHX_DN-B-R522-Map7	2	301	89.5
scaffold_8	678893	678954	+	mp1426-2_scaffold_8_DHX_DN-B-R522-Map7	ms1426_scaffold_8_DHX_DN-B-R522-Map7	DHX5_99	DHX_DN-B-R522-Map7	1153	1214	92.1
scaffold_8	373572	374151	+	mp1528-1_scaffold_8_DHX_DN-B-R522-Map7	ms1528_scaffold_8_DHX_DN-B-R522-Map7	DHX5_100	DHX_DN-B-R522-Map7	1	591	87.5
scaffold_9	564965	565672	+	mp1126-1_scaffold_9_DHX_DN-B-R522-Map7	ms1126_scaffold_9_DHX_DN-B-R522-Map7	DHX5_101	DHX_DN-B-R522-Map7	156	877	87.8
scaffold_9	298229	298298	+	mp1144-1_scaffold_9_DHX_DN-B-R522-Map7	ms1144_scaffold_9_DHX_DN-B-R522-Map7	DHX5_102	DHX_DN-B-R522-Map7	14	87	83.3
scaffold_9	1422500	1423120	+	mp969-1_scaffold_9_DHX_DN-B-R522-Map7	ms969_scaffold_9_DHX_DN-B-R522-Map7	DHX5_103	DHX_DN-B-R522-Map7	4610	5233	60.6
scaffold_9	1061770	1062297	-	mp1016-1_scaffold_9_DHX_DN-B-R522-Map7	ms1016_scaffold_9_DHX_DN-B-R522-Map7	DHX5_104	DHX_DN-B-R522-Map7	5604	6151	78.8
scaffold_9	1062305	1062938	-	mp1016-2_scaffold_9_DHX_DN-B-R522-Map7	ms1016_scaffold_9_DHX_DN-B-R522-Map7	DHX5_105	DHX_DN-B-R522-Map7	775	1407	89.8
scaffold_9	1063332	1064124	-	mp1017-1_scaffold_9_DHX_DN-B-R522-Map7	ms1017_scaffold_9_DHX_DN-B-R522-Map7	DHX5_106	DHX_DN-B-R522-Map7	1	781	89
scaffold_10	1350076	1350128	-	mp557-1_scaffold_10_DHX_DN-B-R522-Map7	ms557_scaffold_10_DHX_DN-B-R522-Map7	DHX5_107	DHX_DN-B-R522-Map7	310	359	84.7
scaffold_10	1350129	1350739	-	mp558-1_scaffold_10_DHX_DN-B-R522-Map7	ms558_scaffold_10_DHX_DN-B-R522-Map7	DHX5_108	DHX_DN-B-R522-Map7	1	591	86.5
scaffold_10	1128336	1130038	-	mp589-1_scaffold_10_DHX_DN-B-R522-Map7	ms589_scaffold_10_DHX_DN-B-R522-Map7	DHX5_109	DHX_DN-B-R522-Map7	4404	6151	84.7
scaffold_10	1130039	1130602	-	mp589-2_scaffold_10_DHX_DN-B-R522-Map7	ms589_scaffold_10_DHX_DN-B-R522-Map7	DHX5_110	DHX_DN-B-R522-Map7	1	633	91.6
scaffold_10	831865	832746	+	mp634-1_scaffold_10_DHX_DN-B-R522-Map7	ms634_scaffold_10_DHX_DN-B-R522-Map7	DHX5_111	DHX_DN-B-R522-Map7	1	972	90.8
scaffold_11	1323074	1323687	+	mp6312-1_scaffold_11_DHX_DN-B-R522-Map7	ms6312_scaffold_11_DHX_DN-B-R522-Map7	DHX5_112	DHX_DN-B-R522-Map7	1	591	86.5
scaffold_11	1323688	1323740	+	mp6313-1_scaffold_11_DHX_DN-B-R522-Map7	ms6313_scaffold_11_DHX_DN-B-R522-Map7	DHX5_113	DHX_DN-B-R522-Map7	310	358	82.6
scaffold_11	1431725	1432066	-	mp6314-1_scaffold_11_DHX_DN-B-R522-Map7	ms6314_scaffold_11_DHX_DN-B-R522-Map7	DHX5_114	DHX_DN-B-R522-Map7	26	356	90.8
scaffold_11	560678	560993	-	mp285-1_scaffold_11_DHX_DN-B-R522-Map7	ms285_scaffold_11_DHX_DN-B-R522-Map7	DHX5_115	DHX_DN-B-R522-Map7	1	294	88.7
scaffold_11	54263	54680	+	mp6495-1_scaffold_11_DHX_DN-B-R522-Map7	ms6495_scaffold_11_DHX_DN-B-R522-Map7	DHX5_116	DHX_DN-B-R522-Map7	5706	6151	78.3
scaffold_11	50753	50949	+	mp433-1_scaffold_11_DHX_DN-B-R522-Map7	ms433_scaffold_11_DHX_DN-B-R522-Map7	DHX5_117	DHX_DN-B-R522-Map7	1	208	83.2
scaffold_11	53184	53973	+	mp434-1_scaffold_11_DHX_DN-B-R522-Map7	ms434_scaffold_11_DHX_DN-B-R522-Map7	DHX5_118	DHX_DN-B-R522-Map7	149	900	90.2
scaffold_11	53974	54241	+	mp435-1_scaffold_11_DHX_DN-B-R522-Map7	ms435_scaffold_11_DHX_DN-B-R522-Map7	DHX5_119	DHX_DN-B-R522-Map7	147	397	85.2
scaffold_11	248872	249439	-	mp1246-1_scaffold_11_DHX_DN-B-R522-Map7	ms1246_scaffold_11_DHX_DN-B-R522-Map7	DHX5_120	DHX_DN-B-R522-Map7	454	1017	76.3
scaffold_12	937580	937685	-	mp6071-1_scaffold_12_DHX_DN-B-R522-Map7	ms6071_scaffold_12_DHX_DN-B-R522-Map7	DHX5_121	DHX_DN-B-R522-Map7	1562	1657	92.3
scaffold_12	1019909	1020525	-	mp6054-1_scaffold_12_DHX_DN-B-R522-Map7	ms6054_scaffold_12_DHX_DN-B-R522-Map7	DHX5_122	DHX_DN-B-R522-Map7	1	591	84.8
scaffold_12	304963	311505	+	mp6136-1_scaffold_12_DHX_DN-B-R522-Map7	ms6136_scaffold_12_DHX_DN-B-R522-Map7	DHX5_123	DHX_DN-B-R522-Map7	1	6540	99.5
scaffold_13	768963	770339	+	mp5862-1_scaffold_13_DHX_DN-B-R522-Map7	ms5862_scaffold_13_DHX_DN-B-R522-Map7	DHX5_124	DHX_DN-B-R522-Map7	1	1411	92.9
scaffold_13	770344	770871	+	mp5862-2_scaffold_13_DHX_DN-B-R522-Map7	ms5862_scaffold_13_DHX_DN-B-R522-Map7	DHX5_125	DHX_DN-B-R522-Map7	5604	6151	82.4
scaffold_13	1828	2211	-	mp5940-1_scaffold_13_DHX_DN-B-R522-Map7	ms5940_scaffold_13_DHX_DN-B-R522-Map7	DHX5_126	DHX_DN-B-R522-Map7	149	548	92.2
scaffold_13	65669	66787	+	mp5941-1_scaffold_13_DHX_DN-B-R522-Map7	ms5941_scaffold_13_DHX_DN-B-R522-Map7	DHX5_127	DHX_DN-B-R522-Map7	151	1125	88.2
scaffold_14	217294	217599	-	mp5653-1_scaffold_14_DHX_DN-B-R522-Map7	ms5653_scaffold_14_DHX_DN-B-R522-Map7	DHX5_128	DHX_DN-B-R522-Map7	178	480	89.4
scaffold_14	348472	349109	+	mp5654-1_scaffold_14_DHX_DN-B-R522-Map7	ms5654_scaffold_14_DHX_DN-B-R522-Map7	DHX5_129	DHX_DN-B-R522-Map7	7	630	88.6
scaffold_14	146912	147287	+	mp5678-1_scaffold_14_DHX_DN-B-R522-Map7	ms5678_scaffold_14_DHX_DN-B-R522-Map7	DHX5_130	DHX_DN-B-R522-Map7	1	364	86.9
scaffold_14	147523	147575	+	mp5679-1_scaffold_14_DHX_DN-B-R522-Map7	ms5679_scaffold_14_DHX_DN-B-R522-Map7	DHX5_131	DHX_DN-B-R522-Map7	310	359	84.8
scaffold_14	714461	714492	+	mp5559-1_scaffold_14_DHX_DN-B-R522-Map7	ms5559_scaffold_14_DHX_DN-B-R522-Map7	DHX5_132	DHX_DN-B-R522-Map7	1	30	87.5
scaffold_14	715074	715126	+	mp5559-2_scaffold_14_DHX_DN-B-R522-Map7	ms5559_scaffold_14_DHX_DN-B-R522-Map7	DHX5_133	DHX_DN-B-R522-Map7	310	360	79.2
scaffold_14	714493	715073	+	mp5560-1_scaffold_14_DHX_DN-B-R522-Map7	ms5560_scaffold_14_DHX_DN-B-R522-Map7	DHX5_134	DHX_DN-B-R522-Map7	27	591	84.2
scaffold_15	793336	793713	+	mp1756-1_scaffold_15_DHX_DN-B-R522-Map7	ms1756_scaffold_15_DHX_DN-B-R522-Map7	DHX5_135	DHX_DN-B-R522-Map7	1	388	87.2
scaffold_15	798652	798793	+	mp1756-2_scaffold_15_DHX_DN-B-R522-Map7	ms1756_scaffold_15_DHX_DN-B-R522-Map7	DHX5_136	DHX_DN-B-R522-Map7	388	529	92.5
scaffold_15	800592	800874	+	mp1756-3_scaffold_15_DHX_DN-B-R522-Map7	ms1756_scaffold_15_DHX_DN-B-R522-Map7	DHX5_137	DHX_DN-B-R522-Map7	532	784	77.3
scaffold_15	700378	702395	-	mp5422-1_scaffold_15_DHX_DN-B-R522-Map7	ms5422_scaffold_15_DHX_DN-B-R522-Map7	DHX5_138	DHX_DN-B-R522-Map7	4174	6150	93.1
scaffold_15	295584	301941	-	mp5509-1_scaffold_15_DHX_DN-B-R522-Map7	ms5509_scaffold_15_DHX_DN-B-R522-Map7	DHX5_139	DHX_DN-B-R522-Map7	1	6280	93.4
scaffold_15	57880	58407	-	mp5531-1_scaffold_15_DHX_DN-B-R522-Map7	ms5531_scaffold_15_DHX_DN-B-R522-Map7	DHX5_140	DHX_DN-B-R522-Map7	5604	6151	81
scaffold_15	58412	59740	-	mp5531-2_scaffold_15_DHX_DN-B-R522-Map7	ms5531_scaffold_15_DHX_DN-B-R522-Map7	DHX5_141	DHX_DN-B-R522-Map7	162	1411	90.9
scaffold_15	61043	61178	-	mp5531-3_scaffold_15_DHX_DN-B-R522-Map7	ms5531_scaffold_15_DHX_DN-B-R522-Map7	DHX5_142	DHX_DN-B-R522-Map7	1	136	83.3
scaffold_16	240899	241481	+	mp5844-1_scaffold_16_DHX_DN-B-R522-Map7	ms5844_scaffold_16_DHX_DN-B-R522-Map7	DHX5_143	DHX_DN-B-R522-Map7	829	1411	90.4
scaffold_16	241486	241892	+	mp5844-2_scaffold_16_DHX_DN-B-R522-Map7	ms5844_scaffold_16_DHX_DN-B-R522-Map7	DHX5_144	DHX_DN-B-R522-Map7	5604	6035	78.2
scaffold_16	386007	386679	+	mp5367-1_scaffold_16_DHX_DN-B-R522-Map7	ms5367_scaffold_16_DHX_DN-B-R522-Map7	DHX5_145	DHX_DN-B-R522-Map7	1	732	88.6
scaffold_16	390282	391403	+	mp5368-1_scaffold_16_DHX_DN-B-R522-Map7	ms5368_scaffold_16_DHX_DN-B-R522-Map7	DHX5_146	DHX_DN-B-R522-Map7	1337	2452	92.4
scaffold_16	391371	393854	+	mp5368-2_scaffold_16_DHX_DN-B-R522-Map7	ms5368_scaffold_16_DHX_DN-B-R522-Map7	DHX5_147	DHX_DN-B-R522-Map7	3695	6151	90.3
scaffold_16	52243	52499	-	mp5391-1_scaffold_16_DHX_DN-B-R522-Map7	ms5391_scaffold_16_DHX_DN-B-R522-Map7	DHX5_148	DHX_DN-B-R522-Map7	464	721	93.4
scaffold_16	68686	74513	-	mp5392-1_scaffold_16_DHX_DN-B-R522-Map7	ms5392_scaffold_16_DHX_DN-B-R522-Map7	DHX5_149	DHX_DN-B-R522-Map7	1	5821	94.9
scaffold_16	117491	118386	+	mp5393-1_scaffold_16_DHX_DN-B-R522-Map7	ms5393_scaffold_16_DHX_DN-B-R522-Map7	DHX5_150	DHX_DN-B-R522-Map7	1	972	90.6
scaffold_17	76274	76857	+	mp4119-1_scaffold_17_DHX_DN-B-R522-Map7	ms4119_scaffold_17_DHX_DN-B-R522-Map7	DHX5_151	DHX_DN-B-R522-Map7	1	589	90.5
scaffold_17	131097	132144	+	mp4120-1_scaffold_17_DHX_DN-B-R522-Map7	ms4120_scaffold_17_DHX_DN-B-R522-Map7	DHX5_152	DHX_DN-B-R522-Map7	432	1407	86.8
scaffold_17	132152	132677	+	mp4120-2_scaffold_17_DHX_DN-B-R522-Map7	ms4120_scaffold_17_DHX_DN-B-R522-Map7	DHX5_153	DHX_DN-B-R522-Map7	5604	6151	82.6
scaffold_18	453316	453635	-	mp4268-1_scaffold_18_DHX_DN-B-R522-Map7	ms4268_scaffold_18_DHX_DN-B-R522-Map7	DHX5_154	DHX_DN-B-R522-Map7	84	401	86.9
scaffold_21	198558	199085	-	mp2011-1_scaffold_21_DHX_DN-B-R522-Map7	ms2011_scaffold_21_DHX_DN-B-R522-Map7	DHX5_155	DHX_DN-B-R522-Map7	5604	6151	76.1
scaffold_21	199093	199321	-	mp2011-2_scaffold_21_DHX_DN-B-R522-Map7	ms2011_scaffold_21_DHX_DN-B-R522-Map7	DHX5_156	DHX_DN-B-R522-Map7	1179	1407	90.2
scaffold_21	204712	205573	-	mp2011-3_scaffold_21_DHX_DN-B-R522-Map7	ms2011_scaffold_21_DHX_DN-B-R522-Map7	DHX5_157	DHX_DN-B-R522-Map7	101	930	83.5
scaffold_21	206946	207076	-	mp2011-4_scaffold_21_DHX_DN-B-R522-Map7	ms2011_scaffold_21_DHX_DN-B-R522-Map7	DHX5_158	DHX_DN-B-R522-Map7	1	130	85
scaffold_22	357069	357284	-	mp4632-1_scaffold_22_DHX_DN-B-R522-Map7	ms4632_scaffold_22_DHX_DN-B-R522-Map7	DHX5_159	DHX_DN-B-R522-Map7	4	227	85.2
scaffold_24	81953	82373	+	mp1-1_scaffold_24_DHX_DN-B-R522-Map7	ms1_scaffold_24_DHX_DN-B-R522-Map7	DHX5_160	DHX_DN-B-R522-Map7	221	596	78.4
scaffold_24	82669	83762	+	mp1-2_scaffold_24_DHX_DN-B-R522-Map7	ms1_scaffold_24_DHX_DN-B-R522-Map7	DHX5_161	DHX_DN-B-R522-Map7	589	1715	85.5
scaffold_24	83763	84513	+	mp1-3_scaffold_24_DHX_DN-B-R522-Map7	ms1_scaffold_24_DHX_DN-B-R522-Map7	DHX5_162	DHX_DN-B-R522-Map7	5384	6151	85.2
scaffold_25	156619	157230	+	mp4881-1_scaffold_25_DHX_DN-B-R522-Map7	ms4881_scaffold_25_DHX_DN-B-R522-Map7	DHX5_163	DHX_DN-B-R522-Map7	1	591	87.3
scaffold_25	157231	157283	+	mp4882-1_scaffold_25_DHX_DN-B-R522-Map7	ms4882_scaffold_25_DHX_DN-B-R522-Map7	DHX5_164	DHX_DN-B-R522-Map7	310	359	83.6
scaffold_26	32013	32074	-	mp5006-1_scaffold_26_DHX_DN-B-R522-Map7	ms5006_scaffold_26_DHX_DN-B-R522-Map7	DHX5_165	DHX_DN-B-R522-Map7	37	97	87.1
scaffold_26	110835	110872	-	mp5007-1_scaffold_26_DHX_DN-B-R522-Map7	ms5007_scaffold_26_DHX_DN-B-R522-Map7	DHX5_166	DHX_DN-B-R522-Map7	536	591	87
scaffold_27	73432	74688	+	mp6424-1_scaffold_27_DHX_DN-B-R522-Map7	ms6424_scaffold_27_DHX_DN-B-R522-Map7	DHX5_167	DHX_DN-B-R522-Map7	199	1424	86.8
scaffold_27	74682	75192	+	mp6424-2_scaffold_27_DHX_DN-B-R522-Map7	ms6424_scaffold_27_DHX_DN-B-R522-Map7	DHX5_168	DHX_DN-B-R522-Map7	5604	6151	79.4
scaffold_27	76043	76100	+	mp6424-3_scaffold_27_DHX_DN-B-R522-Map7	ms6424_scaffold_27_DHX_DN-B-R522-Map7	DHX5_169	DHX_DN-B-R522-Map7	6151	6208	86.4
scaffold_28	95209	95414	+	mp2923-1_scaffold_28_DHX_DN-B-R522-Map7	ms2923_scaffold_28_DHX_DN-B-R522-Map7	DHX5_170	DHX_DN-B-R522-Map7	75	279	87.8
scaffold_28	95559	95714	+	mp2923-2_scaffold_28_DHX_DN-B-R522-Map7	ms2923_scaffold_28_DHX_DN-B-R522-Map7	DHX5_171	DHX_DN-B-R522-Map7	275	418	83.3
scaffold_28	111254	111321	+	mp2924-1_scaffold_28_DHX_DN-B-R522-Map7	ms2924_scaffold_28_DHX_DN-B-R522-Map7	DHX5_172	DHX_DN-B-R522-Map7	1	68	94.1
scaffold_29	40404	40548	-	mp479-1_scaffold_29_DHX_DN-B-R522-Map7	ms479_scaffold_29_DHX_DN-B-R522-Map7	DHX5_173	DHX_DN-B-R522-Map7	1	152	89
scaffold_1	2689225	2689257	+	mp4195-1_scaffold_1_DHX_DN-B-R62-Map19	ms4195_scaffold_1_DHX_DN-B-R62-Map19	DHX6_1	DHX_DN-B-R62-Map19	346	378	90.9
scaffold_1	2689225	2689266	+	mp4195-2_scaffold_1_DHX_DN-B-R62-Map19	ms4195_scaffold_1_DHX_DN-B-R62-Map19	DHX6_2	DHX_DN-B-R62-Map19	391	430	85.1
scaffold_1	1607297	1607724	-	mp4379-1_scaffold_1_DHX_DN-B-R62-Map19	ms4379_scaffold_1_DHX_DN-B-R62-Map19	DHX6_3	DHX_DN-B-R62-Map19	5709	6084	90.3
scaffold_1	1607765	1607864	-	mp4380-1_scaffold_1_DHX_DN-B-R62-Map19	ms4380_scaffold_1_DHX_DN-B-R62-Map19	DHX6_4	DHX_DN-B-R62-Map19	912	1011	81.4
scaffold_1	1609769	1609796	-	mp4380-2_scaffold_1_DHX_DN-B-R62-Map19	ms4380_scaffold_1_DHX_DN-B-R62-Map19	DHX6_5	DHX_DN-B-R62-Map19	379	406	92.9
scaffold_1	1611016	1611364	-	mp4380-3_scaffold_1_DHX_DN-B-R62-Map19	ms4380_scaffold_1_DHX_DN-B-R62-Map19	DHX6_6	DHX_DN-B-R62-Map19	1	387	84.3
scaffold_1	1607865	1608472	-	mp4381-1_scaffold_1_DHX_DN-B-R62-Map19	ms4381_scaffold_1_DHX_DN-B-R62-Map19	DHX6_7	DHX_DN-B-R62-Map19	391	1012	88.1
scaffold_1	1608470	1608525	-	mp4381-2_scaffold_1_DHX_DN-B-R62-Map19	ms4381_scaffold_1_DHX_DN-B-R62-Map19	DHX6_8	DHX_DN-B-R62-Map19	293	348	91.1
scaffold_1	1674696	1675868	+	mp4382-1_scaffold_1_DHX_DN-B-R62-Map19	ms4382_scaffold_1_DHX_DN-B-R62-Map19	DHX6_9	DHX_DN-B-R62-Map19	808	1981	89.3
scaffold_1	828349	830411	+	mp4492-1_scaffold_1_DHX_DN-B-R62-Map19	ms4492_scaffold_1_DHX_DN-B-R62-Map19	DHX6_10	DHX_DN-B-R62-Map19	1	2091	98.1
scaffold_1	835275	839264	+	mp4492-2_scaffold_1_DHX_DN-B-R62-Map19	ms4492_scaffold_1_DHX_DN-B-R62-Map19	DHX6_11	DHX_DN-B-R62-Map19	2087	6084	98.7
scaffold_1	839287	839396	-	mp4493-1_scaffold_1_DHX_DN-B-R62-Map19	ms4493_scaffold_1_DHX_DN-B-R62-Map19	DHX6_12	DHX_DN-B-R62-Map19	5873	5989	63.7
scaffold_1	526043	526104	+	mp4511-1_scaffold_1_DHX_DN-B-R62-Map19	ms4511_scaffold_1_DHX_DN-B-R62-Map19	DHX6_13	DHX_DN-B-R62-Map19	6023	6084	100
scaffold_1	571127	571535	-	mp4512-1_scaffold_1_DHX_DN-B-R62-Map19	ms4512_scaffold_1_DHX_DN-B-R62-Map19	DHX6_14	DHX_DN-B-R62-Map19	5697	6066	88.7
scaffold_1	571536	571694	-	mp4512-2_scaffold_1_DHX_DN-B-R62-Map19	ms4512_scaffold_1_DHX_DN-B-R62-Map19	DHX6_15	DHX_DN-B-R62-Map19	831	989	81.1
scaffold_1	572626	572852	-	mp4512-3_scaffold_1_DHX_DN-B-R62-Map19	ms4512_scaffold_1_DHX_DN-B-R62-Map19	DHX6_16	DHX_DN-B-R62-Map19	1	254	95.3
scaffold_1	19535	19619	-	mp484-1_scaffold_1_DHX_DN-B-R62-Map19	ms484_scaffold_1_DHX_DN-B-R62-Map19	DHX6_17	DHX_DN-B-R62-Map19	5772	5860	75.9
scaffold_1	28692	28725	-	mp485-1_scaffold_1_DHX_DN-B-R62-Map19	ms485_scaffold_1_DHX_DN-B-R62-Map19	DHX6_18	DHX_DN-B-R62-Map19	1	35	91.4
scaffold_1	2426652	2427031	-	mp4222-1_scaffold_1_DHX_DN-B-R62-Map19	ms4222_scaffold_1_DHX_DN-B-R62-Map19	DHX6_19	DHX_DN-B-R62-Map19	5727	6084	92.7
scaffold_1	2427078	2428088	-	mp4222-2_scaffold_1_DHX_DN-B-R62-Map19	ms4222_scaffold_1_DHX_DN-B-R62-Map19	DHX6_20	DHX_DN-B-R62-Map19	3	1011	92
scaffold_1	3188836	3188898	-	mp3917-1_scaffold_1_DHX_DN-B-R62-Map19	ms3917_scaffold_1_DHX_DN-B-R62-Map19	DHX6_21	DHX_DN-B-R62-Map19	5878	5940	66
scaffold_1	3196919	3197295	-	mp3918-1_scaffold_1_DHX_DN-B-R62-Map19	ms3918_scaffold_1_DHX_DN-B-R62-Map19	DHX6_22	DHX_DN-B-R62-Map19	3	374	87.1
scaffold_1	3028421	3029873	+	mp3935-1_scaffold_1_DHX_DN-B-R62-Map19	ms3935_scaffold_1_DHX_DN-B-R62-Map19	DHX6_23	DHX_DN-B-R62-Map19	103	1547	88.1
scaffold_1	3031058	3031123	+	mp3936-1_scaffold_1_DHX_DN-B-R62-Map19	ms3936_scaffold_1_DHX_DN-B-R62-Map19	DHX6_24	DHX_DN-B-R62-Map19	5928	5994	86.5
scaffold_1	3031570	3031657	+	mp3936-2_scaffold_1_DHX_DN-B-R62-Map19	ms3936_scaffold_1_DHX_DN-B-R62-Map19	DHX6_25	DHX_DN-B-R62-Map19	6006	6086	87.1
scaffold_1	3070381	3070955	+	mp3937-1_scaffold_1_DHX_DN-B-R62-Map19	ms3937_scaffold_1_DHX_DN-B-R62-Map19	DHX6_26	DHX_DN-B-R62-Map19	3	535	92.4
scaffold_2	4878	5150	-	mp151-1_scaffold_2_DHX_DN-B-R62-Map19	ms151_scaffold_2_DHX_DN-B-R62-Map19	DHX6_27	DHX_DN-B-R62-Map19	5652	5928	85.7
scaffold_2	2318955	2319020	+	mp6525-1_scaffold_2_DHX_DN-B-R62-Map19	ms6525_scaffold_2_DHX_DN-B-R62-Map19	DHX6_28	DHX_DN-B-R62-Map19	6022	6086	97
scaffold_2	2125184	2125280	+	mp5208-1_scaffold_2_DHX_DN-B-R62-Map19	ms5208_scaffold_2_DHX_DN-B-R62-Map19	DHX6_29	DHX_DN-B-R62-Map19	531	627	90.9
scaffold_2	2157295	2157350	-	mp5209-1_scaffold_2_DHX_DN-B-R62-Map19	ms5209_scaffold_2_DHX_DN-B-R62-Map19	DHX6_30	DHX_DN-B-R62-Map19	6022	6076	92.3
scaffold_2	2157437	2157808	-	mp5209-2_scaffold_2_DHX_DN-B-R62-Map19	ms5209_scaffold_2_DHX_DN-B-R62-Map19	DHX6_31	DHX_DN-B-R62-Map19	5696	6025	89.1
scaffold_2	2157826	2157984	-	mp5209-3_scaffold_2_DHX_DN-B-R62-Map19	ms5209_scaffold_2_DHX_DN-B-R62-Map19	DHX6_32	DHX_DN-B-R62-Map19	831	989	83
scaffold_2	2158896	2159156	-	mp5209-4_scaffold_2_DHX_DN-B-R62-Map19	ms5209_scaffold_2_DHX_DN-B-R62-Map19	DHX6_33	DHX_DN-B-R62-Map19	9	281	86.8
scaffold_2	893155	893306	+	mp5500-1_scaffold_2_DHX_DN-B-R62-Map19	ms5500_scaffold_2_DHX_DN-B-R62-Map19	DHX6_34	DHX_DN-B-R62-Map19	1	159	86.9
scaffold_2	896432	896496	+	mp5501-1_scaffold_2_DHX_DN-B-R62-Map19	ms5501_scaffold_2_DHX_DN-B-R62-Map19	DHX6_35	DHX_DN-B-R62-Map19	1	70	85.7
scaffold_2	2309623	2309824	+	mp3484-1_scaffold_2_DHX_DN-B-R62-Map19	ms3484_scaffold_2_DHX_DN-B-R62-Map19	DHX6_36	DHX_DN-B-R62-Map19	3	218	89.6
scaffold_2	2316984	2317038	+	mp3485-1_scaffold_2_DHX_DN-B-R62-Map19	ms3485_scaffold_2_DHX_DN-B-R62-Map19	DHX6_37	DHX_DN-B-R62-Map19	200	254	94.5
scaffold_2	2318230	2318566	+	mp3486-1_scaffold_2_DHX_DN-B-R62-Map19	ms3486_scaffold_2_DHX_DN-B-R62-Map19	DHX6_38	DHX_DN-B-R62-Map19	5728	6024	89.3
scaffold_2	2424507	2425452	+	mp3487-1_scaffold_2_DHX_DN-B-R62-Map19	ms3487_scaffold_2_DHX_DN-B-R62-Map19	DHX6_39	DHX_DN-B-R62-Map19	1	1011	86
scaffold_2	2425499	2425883	+	mp3487-2_scaffold_2_DHX_DN-B-R62-Map19	ms3487_scaffold_2_DHX_DN-B-R62-Map19	DHX6_40	DHX_DN-B-R62-Map19	5727	6086	90.6
scaffold_2	1652926	1653430	-	mp3580-1_scaffold_2_DHX_DN-B-R62-Map19	ms3580_scaffold_2_DHX_DN-B-R62-Map19	DHX6_41	DHX_DN-B-R62-Map19	5622	6084	91.9
scaffold_2	1653475	1653633	-	mp3581-1_scaffold_2_DHX_DN-B-R62-Map19	ms3581_scaffold_2_DHX_DN-B-R62-Map19	DHX6_42	DHX_DN-B-R62-Map19	831	989	83
scaffold_2	1654546	1654810	-	mp3581-2_scaffold_2_DHX_DN-B-R62-Map19	ms3581_scaffold_2_DHX_DN-B-R62-Map19	DHX6_43	DHX_DN-B-R62-Map19	3	281	88.2
scaffold_2	1690075	1690102	-	mp3582-1_scaffold_2_DHX_DN-B-R62-Map19	ms3582_scaffold_2_DHX_DN-B-R62-Map19	DHX6_44	DHX_DN-B-R62-Map19	5922	5942	68
scaffold_2	1326898	1326926	-	mp3610-1_scaffold_2_DHX_DN-B-R62-Map19	ms3610_scaffold_2_DHX_DN-B-R62-Map19	DHX6_45	DHX_DN-B-R62-Map19	5923	5945	72.1
scaffold_2	1421463	1421583	+	mp3611-1_scaffold_2_DHX_DN-B-R62-Map19	ms3611_scaffold_2_DHX_DN-B-R62-Map19	DHX6_46	DHX_DN-B-R62-Map19	3	163	88
scaffold_2	1225673	1225746	+	mp3678-1_scaffold_2_DHX_DN-B-R62-Map19	ms3678_scaffold_2_DHX_DN-B-R62-Map19	DHX6_47	DHX_DN-B-R62-Map19	6009	6085	88.2
scaffold_2	1012046	1012107	-	mp3699-1_scaffold_2_DHX_DN-B-R62-Map19	ms3699_scaffold_2_DHX_DN-B-R62-Map19	DHX6_48	DHX_DN-B-R62-Map19	6023	6084	93.5
scaffold_2	1061426	1061630	-	mp3700-1_scaffold_2_DHX_DN-B-R62-Map19	ms3700_scaffold_2_DHX_DN-B-R62-Map19	DHX6_49	DHX_DN-B-R62-Map19	5928	6085	90.9
scaffold_2	1061741	1061945	-	mp3701-1_scaffold_2_DHX_DN-B-R62-Map19	ms3701_scaffold_2_DHX_DN-B-R62-Map19	DHX6_50	DHX_DN-B-R62-Map19	5709	5900	77.8
scaffold_2	1062402	1062671	-	mp3702-1_scaffold_2_DHX_DN-B-R62-Map19	ms3702_scaffold_2_DHX_DN-B-R62-Map19	DHX6_51	DHX_DN-B-R62-Map19	1884	2153	93.3
scaffold_2	1063032	1063213	-	mp3702-2_scaffold_2_DHX_DN-B-R62-Map19	ms3702_scaffold_2_DHX_DN-B-R62-Map19	DHX6_52	DHX_DN-B-R62-Map19	1713	1894	91.2
scaffold_2	1063223	1063595	-	mp3702-3_scaffold_2_DHX_DN-B-R62-Map19	ms3702_scaffold_2_DHX_DN-B-R62-Map19	DHX6_53	DHX_DN-B-R62-Map19	4	391	87.6
scaffold_2	728562	728632	-	mp3731-1_scaffold_2_DHX_DN-B-R62-Map19	ms3731_scaffold_2_DHX_DN-B-R62-Map19	DHX6_54	DHX_DN-B-R62-Map19	6015	6086	93.1
scaffold_2	729298	729440	-	mp3731-2_scaffold_2_DHX_DN-B-R62-Map19	ms3731_scaffold_2_DHX_DN-B-R62-Map19	DHX6_55	DHX_DN-B-R62-Map19	5866	5994	67.7
scaffold_2	740236	740275	+	mp3732-1_scaffold_2_DHX_DN-B-R62-Map19	ms3732_scaffold_2_DHX_DN-B-R62-Map19	DHX6_56	DHX_DN-B-R62-Map19	5906	5945	90
scaffold_2	740236	740445	+	mp3732-2_scaffold_2_DHX_DN-B-R62-Map19	ms3732_scaffold_2_DHX_DN-B-R62-Map19	DHX6_57	DHX_DN-B-R62-Map19	5906	6069	70
scaffold_2	764458	764502	+	mp3733-1_scaffold_2_DHX_DN-B-R62-Map19	ms3733_scaffold_2_DHX_DN-B-R62-Map19	DHX6_58	DHX_DN-B-R62-Map19	6045	6086	95.3
scaffold_2	835832	836058	-	mp3734-1_scaffold_2_DHX_DN-B-R62-Map19	ms3734_scaffold_2_DHX_DN-B-R62-Map19	DHX6_59	DHX_DN-B-R62-Map19	5906	6085	90.3
scaffold_2	300805	300906	+	mp3858-1_scaffold_2_DHX_DN-B-R62-Map19	ms3858_scaffold_2_DHX_DN-B-R62-Map19	DHX6_60	DHX_DN-B-R62-Map19	1	99	90
scaffold_2	312067	312353	+	mp3859-1_scaffold_2_DHX_DN-B-R62-Map19	ms3859_scaffold_2_DHX_DN-B-R62-Map19	DHX6_61	DHX_DN-B-R62-Map19	5834	6086	63.9
scaffold_3	931782	931864	+	mp6547-1_scaffold_3_DHX_DN-B-R62-Map19	ms6547_scaffold_3_DHX_DN-B-R62-Map19	DHX6_62	DHX_DN-B-R62-Map19	6003	6085	91.6
scaffold_3	2081663	2081689	-	mp2945-1_scaffold_3_DHX_DN-B-R62-Map19	ms2945_scaffold_3_DHX_DN-B-R62-Map19	DHX6_63	DHX_DN-B-R62-Map19	5922	5941	66.5
scaffold_3	1929194	1930077	+	mp2971-1_scaffold_3_DHX_DN-B-R62-Map19	ms2971_scaffold_3_DHX_DN-B-R62-Map19	DHX6_64	DHX_DN-B-R62-Map19	3	936	92.7
scaffold_3	1930097	1930476	+	mp2971-2_scaffold_3_DHX_DN-B-R62-Map19	ms2971_scaffold_3_DHX_DN-B-R62-Map19	DHX6_65	DHX_DN-B-R62-Map19	5727	6084	93.1
scaffold_3	2074081	2074108	-	mp2972-1_scaffold_3_DHX_DN-B-R62-Map19	ms2972_scaffold_3_DHX_DN-B-R62-Map19	DHX6_66	DHX_DN-B-R62-Map19	5888	5912	62.5
scaffold_3	1702089	1702554	-	mp3020-1_scaffold_3_DHX_DN-B-R62-Map19	ms3020_scaffold_3_DHX_DN-B-R62-Map19	DHX6_67	DHX_DN-B-R62-Map19	5637	6085	90.7
scaffold_3	1533206	1533253	+	mp3046-1_scaffold_3_DHX_DN-B-R62-Map19	ms3046_scaffold_3_DHX_DN-B-R62-Map19	DHX6_68	DHX_DN-B-R62-Map19	329	378	89.8
scaffold_3	1533221	1533262	+	mp3046-2_scaffold_3_DHX_DN-B-R62-Map19	ms3046_scaffold_3_DHX_DN-B-R62-Map19	DHX6_69	DHX_DN-B-R62-Map19	391	430	82.3
scaffold_3	1540945	1541130	+	mp3047-1_scaffold_3_DHX_DN-B-R62-Map19	ms3047_scaffold_3_DHX_DN-B-R62-Map19	DHX6_70	DHX_DN-B-R62-Map19	5906	6045	89.7
scaffold_3	1426799	1426959	+	mp3129-1_scaffold_3_DHX_DN-B-R62-Map19	ms3129_scaffold_3_DHX_DN-B-R62-Map19	DHX6_71	DHX_DN-B-R62-Map19	3	168	90.4
scaffold_3	1427694	1427710	+	mp3129-2_scaffold_3_DHX_DN-B-R62-Map19	ms3129_scaffold_3_DHX_DN-B-R62-Map19	DHX6_72	DHX_DN-B-R62-Map19	179	195	88.7
scaffold_3	1428708	1428917	+	mp3129-3_scaffold_3_DHX_DN-B-R62-Map19	ms3129_scaffold_3_DHX_DN-B-R62-Map19	DHX6_73	DHX_DN-B-R62-Map19	808	1011	84.3
scaffold_3	1428918	1429313	+	mp3129-4_scaffold_3_DHX_DN-B-R62-Map19	ms3129_scaffold_3_DHX_DN-B-R62-Map19	DHX6_74	DHX_DN-B-R62-Map19	5728	6084	89.2
scaffold_3	757819	758001	+	mp3232-1_scaffold_3_DHX_DN-B-R62-Map19	ms3232_scaffold_3_DHX_DN-B-R62-Map19	DHX6_75	DHX_DN-B-R62-Map19	985	1167	90.2
scaffold_3	758000	758780	+	mp3232-2_scaffold_3_DHX_DN-B-R62-Map19	ms3232_scaffold_3_DHX_DN-B-R62-Map19	DHX6_76	DHX_DN-B-R62-Map19	1254	2037	91.2
scaffold_3	758795	759139	+	mp3232-3_scaffold_3_DHX_DN-B-R62-Map19	ms3232_scaffold_3_DHX_DN-B-R62-Map19	DHX6_77	DHX_DN-B-R62-Map19	5759	6047	87.9
scaffold_3	930029	930886	+	mp3233-1_scaffold_3_DHX_DN-B-R62-Map19	ms3233_scaffold_3_DHX_DN-B-R62-Map19	DHX6_78	DHX_DN-B-R62-Map19	1	938	92.9
scaffold_3	930962	931386	+	mp3233-2_scaffold_3_DHX_DN-B-R62-Map19	ms3233_scaffold_3_DHX_DN-B-R62-Map19	DHX6_79	DHX_DN-B-R62-Map19	5623	6025	89
scaffold_3	659426	659576	+	mp3266-1_scaffold_3_DHX_DN-B-R62-Map19	ms3266_scaffold_3_DHX_DN-B-R62-Map19	DHX6_80	DHX_DN-B-R62-Map19	1	159	88.5
scaffold_3	1024357	1027902	-	mp3301-1_scaffold_3_DHX_DN-B-R62-Map19	ms3301_scaffold_3_DHX_DN-B-R62-Map19	DHX6_81	DHX_DN-B-R62-Map19	1857	5352	67.4
scaffold_3	1028566	1028980	-	mp3301-2_scaffold_3_DHX_DN-B-R62-Map19	ms3301_scaffold_3_DHX_DN-B-R62-Map19	DHX6_82	DHX_DN-B-R62-Map19	1035	1453	65.7
scaffold_3	13156	13555	-	mp3394-1_scaffold_3_DHX_DN-B-R62-Map19	ms3394_scaffold_3_DHX_DN-B-R62-Map19	DHX6_83	DHX_DN-B-R62-Map19	5727	6086	92.3
scaffold_3	13602	13805	-	mp3394-2_scaffold_3_DHX_DN-B-R62-Map19	ms3394_scaffold_3_DHX_DN-B-R62-Map19	DHX6_84	DHX_DN-B-R62-Map19	808	1011	84.8
scaffold_3	14771	14998	-	mp3394-3_scaffold_3_DHX_DN-B-R62-Map19	ms3394_scaffold_3_DHX_DN-B-R62-Map19	DHX6_85	DHX_DN-B-R62-Map19	3	252	83.9
scaffold_3	260643	260777	-	mp1489-1_scaffold_3_DHX_DN-B-R62-Map19	ms1489_scaffold_3_DHX_DN-B-R62-Map19	DHX6_86	DHX_DN-B-R62-Map19	1	136	85.3
scaffold_4	75542	75991	+	mp6557-1_scaffold_4_DHX_DN-B-R62-Map19	ms6557_scaffold_4_DHX_DN-B-R62-Map19	DHX6_87	DHX_DN-B-R62-Map19	3692	4130	66.5
scaffold_4	1985434	1985635	-	mp2658-1_scaffold_4_DHX_DN-B-R62-Map19	ms2658_scaffold_4_DHX_DN-B-R62-Map19	DHX6_88	DHX_DN-B-R62-Map19	5929	6084	92
scaffold_4	1993537	1994511	+	mp2659-1_scaffold_4_DHX_DN-B-R62-Map19	ms2659_scaffold_4_DHX_DN-B-R62-Map19	DHX6_89	DHX_DN-B-R62-Map19	5	1065	92.2
scaffold_4	1996591	1996991	+	mp2660-1_scaffold_4_DHX_DN-B-R62-Map19	ms2660_scaffold_4_DHX_DN-B-R62-Map19	DHX6_90	DHX_DN-B-R62-Map19	5696	6078	85.2
scaffold_4	1999295	1999560	-	mp2661-1_scaffold_4_DHX_DN-B-R62-Map19	ms2661_scaffold_4_DHX_DN-B-R62-Map19	DHX6_91	DHX_DN-B-R62-Map19	3	377	87.1
scaffold_4	1236904	1236936	+	mp2725-1_scaffold_4_DHX_DN-B-R62-Map19	ms2725_scaffold_4_DHX_DN-B-R62-Map19	DHX6_92	DHX_DN-B-R62-Map19	346	378	93.9
scaffold_4	1236904	1236945	+	mp2725-2_scaffold_4_DHX_DN-B-R62-Map19	ms2725_scaffold_4_DHX_DN-B-R62-Map19	DHX6_93	DHX_DN-B-R62-Map19	391	431	82.5
scaffold_4	1244595	1244653	+	mp2726-1_scaffold_4_DHX_DN-B-R62-Map19	ms2726_scaffold_4_DHX_DN-B-R62-Map19	DHX6_94	DHX_DN-B-R62-Map19	5828	5880	65.6
scaffold_4	1244654	1244878	+	mp2727-1_scaffold_4_DHX_DN-B-R62-Map19	ms2727_scaffold_4_DHX_DN-B-R62-Map19	DHX6_95	DHX_DN-B-R62-Map19	5906	6084	90.8
scaffold_4	913370	913445	+	mp2739-1_scaffold_4_DHX_DN-B-R62-Map19	ms2739_scaffold_4_DHX_DN-B-R62-Map19	DHX6_96	DHX_DN-B-R62-Map19	1	82	90.1
scaffold_4	2063860	2065378	-	mp2763-1_scaffold_4_DHX_DN-B-R62-Map19	ms2763_scaffold_4_DHX_DN-B-R62-Map19	DHX6_97	DHX_DN-B-R62-Map19	3	1551	86.3
scaffold_4	834629	834714	-	mp2790-1_scaffold_4_DHX_DN-B-R62-Map19	ms2790_scaffold_4_DHX_DN-B-R62-Map19	DHX6_98	DHX_DN-B-R62-Map19	3	94	82.6
scaffold_4	575391	576642	-	mp2805-1_scaffold_4_DHX_DN-B-R62-Map19	ms2805_scaffold_4_DHX_DN-B-R62-Map19	DHX6_99	DHX_DN-B-R62-Map19	391	1551	88.1
scaffold_4	581876	582037	-	mp2806-1_scaffold_4_DHX_DN-B-R62-Map19	ms2806_scaffold_4_DHX_DN-B-R62-Map19	DHX6_100	DHX_DN-B-R62-Map19	3	169	85.2
scaffold_4	663597	663827	-	mp2807-1_scaffold_4_DHX_DN-B-R62-Map19	ms2807_scaffold_4_DHX_DN-B-R62-Map19	DHX6_101	DHX_DN-B-R62-Map19	5906	6085	86.6
scaffold_4	663916	664089	-	mp2808-1_scaffold_4_DHX_DN-B-R62-Map19	ms2808_scaffold_4_DHX_DN-B-R62-Map19	DHX6_102	DHX_DN-B-R62-Map19	5706	5900	77.4
scaffold_4	664434	666383	-	mp2809-1_scaffold_4_DHX_DN-B-R62-Map19	ms2809_scaffold_4_DHX_DN-B-R62-Map19	DHX6_103	DHX_DN-B-R62-Map19	3	2149	82.7
scaffold_4	244060	244550	-	mp2848-1_scaffold_4_DHX_DN-B-R62-Map19	ms2848_scaffold_4_DHX_DN-B-R62-Map19	DHX6_104	DHX_DN-B-R62-Map19	5630	6085	91.9
scaffold_4	244633	245611	-	mp2848-2_scaffold_4_DHX_DN-B-R62-Map19	ms2848_scaffold_4_DHX_DN-B-R62-Map19	DHX6_105	DHX_DN-B-R62-Map19	3	1011	80.5
scaffold_4	301941	301998	-	mp2849-1_scaffold_4_DHX_DN-B-R62-Map19	ms2849_scaffold_4_DHX_DN-B-R62-Map19	DHX6_106	DHX_DN-B-R62-Map19	6021	6086	84.8
scaffold_4	302382	302770	-	mp2849-2_scaffold_4_DHX_DN-B-R62-Map19	ms2849_scaffold_4_DHX_DN-B-R62-Map19	DHX6_107	DHX_DN-B-R62-Map19	5652	6025	88.5
scaffold_4	302786	303671	-	mp2849-3_scaffold_4_DHX_DN-B-R62-Map19	ms2849_scaffold_4_DHX_DN-B-R62-Map19	DHX6_108	DHX_DN-B-R62-Map19	3	938	80.8
scaffold_4	306866	306912	-	mp2850-1_scaffold_4_DHX_DN-B-R62-Map19	ms2850_scaffold_4_DHX_DN-B-R62-Map19	DHX6_109	DHX_DN-B-R62-Map19	6039	6085	97.9
scaffold_4	65385	65409	+	mp2875-1_scaffold_4_DHX_DN-B-R62-Map19	ms2875_scaffold_4_DHX_DN-B-R62-Map19	DHX6_110	DHX_DN-B-R62-Map19	5923	5942	75.7
scaffold_4	72808	73778	+	mp2876-1_scaffold_4_DHX_DN-B-R62-Map19	ms2876_scaffold_4_DHX_DN-B-R62-Map19	DHX6_111	DHX_DN-B-R62-Map19	1025	1971	66.5
scaffold_4	194206	194465	-	mp2877-1_scaffold_4_DHX_DN-B-R62-Map19	ms2877_scaffold_4_DHX_DN-B-R62-Map19	DHX6_112	DHX_DN-B-R62-Map19	1	252	87
scaffold_4	408136	408163	+	mp909-1_scaffold_4_DHX_DN-B-R62-Map19	ms909_scaffold_4_DHX_DN-B-R62-Map19	DHX6_113	DHX_DN-B-R62-Map19	5928	5955	88.1
scaffold_4	419993	420384	-	mp910-1_scaffold_4_DHX_DN-B-R62-Map19	ms910_scaffold_4_DHX_DN-B-R62-Map19	DHX6_114	DHX_DN-B-R62-Map19	5761	6085	86.8
scaffold_4	420419	421316	-	mp910-2_scaffold_4_DHX_DN-B-R62-Map19	ms910_scaffold_4_DHX_DN-B-R62-Map19	DHX6_115	DHX_DN-B-R62-Map19	103	1025	74.5
scaffold_4	422606	422693	-	mp910-3_scaffold_4_DHX_DN-B-R62-Map19	ms910_scaffold_4_DHX_DN-B-R62-Map19	DHX6_116	DHX_DN-B-R62-Map19	3	95	85.9
scaffold_4	432131	432349	-	mp911-1_scaffold_4_DHX_DN-B-R62-Map19	ms911_scaffold_4_DHX_DN-B-R62-Map19	DHX6_117	DHX_DN-B-R62-Map19	5912	6085	73.1
scaffold_4	432534	432695	-	mp911-2_scaffold_4_DHX_DN-B-R62-Map19	ms911_scaffold_4_DHX_DN-B-R62-Map19	DHX6_118	DHX_DN-B-R62-Map19	5760	5900	73.5
scaffold_4	432724	433423	-	mp911-3_scaffold_4_DHX_DN-B-R62-Map19	ms911_scaffold_4_DHX_DN-B-R62-Map19	DHX6_119	DHX_DN-B-R62-Map19	257	1012	77.7
scaffold_4	433628	433896	-	mp911-4_scaffold_4_DHX_DN-B-R62-Map19	ms911_scaffold_4_DHX_DN-B-R62-Map19	DHX6_120	DHX_DN-B-R62-Map19	4	275	87.5
scaffold_4	439013	439503	-	mp912-1_scaffold_4_DHX_DN-B-R62-Map19	ms912_scaffold_4_DHX_DN-B-R62-Map19	DHX6_121	DHX_DN-B-R62-Map19	5697	6085	86
scaffold_4	439504	440420	-	mp912-2_scaffold_4_DHX_DN-B-R62-Map19	ms912_scaffold_4_DHX_DN-B-R62-Map19	DHX6_122	DHX_DN-B-R62-Map19	3	989	76.3
scaffold_4	445126	445564	-	mp913-1_scaffold_4_DHX_DN-B-R62-Map19	ms913_scaffold_4_DHX_DN-B-R62-Map19	DHX6_123	DHX_DN-B-R62-Map19	5713	6085	84.8
scaffold_4	445755	446700	-	mp913-2_scaffold_4_DHX_DN-B-R62-Map19	ms913_scaffold_4_DHX_DN-B-R62-Map19	DHX6_124	DHX_DN-B-R62-Map19	48	1012	73.4
scaffold_4	466478	467217	+	mp914-1_scaffold_4_DHX_DN-B-R62-Map19	ms914_scaffold_4_DHX_DN-B-R62-Map19	DHX6_125	DHX_DN-B-R62-Map19	266	1007	76.5
scaffold_4	467353	467829	+	mp914-2_scaffold_4_DHX_DN-B-R62-Map19	ms914_scaffold_4_DHX_DN-B-R62-Map19	DHX6_126	DHX_DN-B-R62-Map19	5697	6085	84.7
scaffold_4	472370	472500	+	mp915-1_scaffold_4_DHX_DN-B-R62-Map19	ms915_scaffold_4_DHX_DN-B-R62-Map19	DHX6_127	DHX_DN-B-R62-Map19	4	139	84.4
scaffold_5	1590925	1591037	+	mp2354-1_scaffold_5_DHX_DN-B-R62-Map19	ms2354_scaffold_5_DHX_DN-B-R62-Map19	DHX6_128	DHX_DN-B-R62-Map19	3	123	91.7
scaffold_5	1728017	1728873	+	mp2355-1_scaffold_5_DHX_DN-B-R62-Map19	ms2355_scaffold_5_DHX_DN-B-R62-Map19	DHX6_129	DHX_DN-B-R62-Map19	1	931	92.6
scaffold_5	1419745	1419857	-	mp2397-1_scaffold_5_DHX_DN-B-R62-Map19	ms2397_scaffold_5_DHX_DN-B-R62-Map19	DHX6_130	DHX_DN-B-R62-Map19	3	127	80.7
scaffold_5	1533240	1533467	-	mp2398-1_scaffold_5_DHX_DN-B-R62-Map19	ms2398_scaffold_5_DHX_DN-B-R62-Map19	DHX6_131	DHX_DN-B-R62-Map19	5906	6084	89.8
scaffold_5	1233753	1233917	-	mp2440-1_scaffold_5_DHX_DN-B-R62-Map19	ms2440_scaffold_5_DHX_DN-B-R62-Map19	DHX6_132	DHX_DN-B-R62-Map19	5928	6048	86.7
scaffold_5	169833	175580	+	mp2600-1_scaffold_5_DHX_DN-B-R62-Map19	ms2600_scaffold_5_DHX_DN-B-R62-Map19	DHX6_133	DHX_DN-B-R62-Map19	1	5765	92.8
scaffold_5	175581	175608	+	mp2601-1_scaffold_5_DHX_DN-B-R62-Map19	ms2601_scaffold_5_DHX_DN-B-R62-Map19	DHX6_134	DHX_DN-B-R62-Map19	5876	5905	83.1
scaffold_5	180799	180985	+	mp2602-1_scaffold_5_DHX_DN-B-R62-Map19	ms2602_scaffold_5_DHX_DN-B-R62-Map19	DHX6_135	DHX_DN-B-R62-Map19	5907	6085	95
scaffold_5	233981	234144	-	mp2603-1_scaffold_5_DHX_DN-B-R62-Map19	ms2603_scaffold_5_DHX_DN-B-R62-Map19	DHX6_136	DHX_DN-B-R62-Map19	5603	5752	74.7
scaffold_5	1943778	1943821	-	mp5483-1_scaffold_5_DHX_DN-B-R62-Map19	ms5483_scaffold_5_DHX_DN-B-R62-Map19	DHX6_137	DHX_DN-B-R62-Map19	6041	6084	97.7
scaffold_5	1799871	1800003	-	mp3519-1_scaffold_5_DHX_DN-B-R62-Map19	ms3519_scaffold_5_DHX_DN-B-R62-Map19	DHX6_138	DHX_DN-B-R62-Map19	1	135	82.2
scaffold_5	1878115	1878194	-	mp3520-1_scaffold_5_DHX_DN-B-R62-Map19	ms3520_scaffold_5_DHX_DN-B-R62-Map19	DHX6_139	DHX_DN-B-R62-Map19	6006	6085	88.8
scaffold_5	1878265	1878576	-	mp3520-2_scaffold_5_DHX_DN-B-R62-Map19	ms3520_scaffold_5_DHX_DN-B-R62-Map19	DHX6_140	DHX_DN-B-R62-Map19	5743	6025	92.9
scaffold_5	1878579	1878760	-	mp3520-3_scaffold_5_DHX_DN-B-R62-Map19	ms3520_scaffold_5_DHX_DN-B-R62-Map19	DHX6_141	DHX_DN-B-R62-Map19	808	989	84.1
scaffold_5	1879706	1879958	-	mp3520-4_scaffold_5_DHX_DN-B-R62-Map19	ms3520_scaffold_5_DHX_DN-B-R62-Map19	DHX6_142	DHX_DN-B-R62-Map19	1	264	91.3
scaffold_6	1809887	1809942	+	mp4982-1_scaffold_6_DHX_DN-B-R62-Map19	ms4982_scaffold_6_DHX_DN-B-R62-Map19	DHX6_143	DHX_DN-B-R62-Map19	3	62	81.4
scaffold_6	1281780	1287829	+	mp1856-1_scaffold_6_DHX_DN-B-R62-Map19	ms1856_scaffold_6_DHX_DN-B-R62-Map19	DHX6_144	DHX_DN-B-R62-Map19	3	6085	99.4
scaffold_6	1523812	1524333	+	mp1826-1_scaffold_6_DHX_DN-B-R62-Map19	ms1826_scaffold_6_DHX_DN-B-R62-Map19	DHX6_145	DHX_DN-B-R62-Map19	2	535	88.6
scaffold_6	814620	814740	+	mp1930-1_scaffold_6_DHX_DN-B-R62-Map19	ms1930_scaffold_6_DHX_DN-B-R62-Map19	DHX6_146	DHX_DN-B-R62-Map19	5759	5897	75.7
scaffold_6	814831	814919	+	mp1931-1_scaffold_6_DHX_DN-B-R62-Map19	ms1931_scaffold_6_DHX_DN-B-R62-Map19	DHX6_147	DHX_DN-B-R62-Map19	5906	5994	89.9
scaffold_6	612892	613056	-	mp1944-1_scaffold_6_DHX_DN-B-R62-Map19	ms1944_scaffold_6_DHX_DN-B-R62-Map19	DHX6_148	DHX_DN-B-R62-Map19	4321	4485	92.1
scaffold_6	515105	515196	+	mp1959-1_scaffold_6_DHX_DN-B-R62-Map19	ms1959_scaffold_6_DHX_DN-B-R62-Map19	DHX6_149	DHX_DN-B-R62-Map19	3	91	87.9
scaffold_6	1317975	1318183	-	mp1857-1_scaffold_6_DHX_DN-B-R62-Map19	ms1857_scaffold_6_DHX_DN-B-R62-Map19	DHX6_150	DHX_DN-B-R62-Map19	5906	6086	85.6
scaffold_6	1324585	1324823	-	mp1858-1_scaffold_6_DHX_DN-B-R62-Map19	ms1858_scaffold_6_DHX_DN-B-R62-Map19	DHX6_151	DHX_DN-B-R62-Map19	5776	6011	91.5
scaffold_7	1523732	1523795	-	mp1624-1_scaffold_7_DHX_DN-B-R62-Map19	ms1624_scaffold_7_DHX_DN-B-R62-Map19	DHX6_152	DHX_DN-B-R62-Map19	6021	6085	98.5
scaffold_7	792101	792308	+	mp4689-1_scaffold_7_DHX_DN-B-R62-Map19	ms4689_scaffold_7_DHX_DN-B-R62-Map19	DHX6_153	DHX_DN-B-R62-Map19	5928	6083	90.2
scaffold_7	792309	794264	+	mp4690-1_scaffold_7_DHX_DN-B-R62-Map19	ms4690_scaffold_7_DHX_DN-B-R62-Map19	DHX6_154	DHX_DN-B-R62-Map19	1	2149	82.9
scaffold_7	794600	795094	+	mp4690-2_scaffold_7_DHX_DN-B-R62-Map19	ms4690_scaffold_7_DHX_DN-B-R62-Map19	DHX6_155	DHX_DN-B-R62-Map19	5636	6084	64.5
scaffold_7	110609	111186	-	mp1789-1_scaffold_7_DHX_DN-B-R62-Map19	ms1789_scaffold_7_DHX_DN-B-R62-Map19	DHX6_156	DHX_DN-B-R62-Map19	5541	6075	89.3
scaffold_7	118049	121652	-	mp1790-1_scaffold_7_DHX_DN-B-R62-Map19	ms1790_scaffold_7_DHX_DN-B-R62-Map19	DHX6_157	DHX_DN-B-R62-Map19	1943	5548	94.2
scaffold_7	1803355	1805229	+	mp5287-1_scaffold_7_DHX_DN-B-R62-Map19	ms5287_scaffold_7_DHX_DN-B-R62-Map19	DHX6_158	DHX_DN-B-R62-Map19	3	1981	81.5
scaffold_7	1805705	1806201	+	mp5287-2_scaffold_7_DHX_DN-B-R62-Map19	ms5287_scaffold_7_DHX_DN-B-R62-Map19	DHX6_159	DHX_DN-B-R62-Map19	5637	6085	61.9
scaffold_7	1806323	1806564	+	mp5288-1_scaffold_7_DHX_DN-B-R62-Map19	ms5288_scaffold_7_DHX_DN-B-R62-Map19	DHX6_160	DHX_DN-B-R62-Map19	1	254	93.6
scaffold_8	415700	415935	+	mp1505-1_scaffold_8_DHX_DN-B-R62-Map19	ms1505_scaffold_8_DHX_DN-B-R62-Map19	DHX6_161	DHX_DN-B-R62-Map19	3	252	86.5
scaffold_8	1602106	1602238	+	mp1168-1_scaffold_8_DHX_DN-B-R62-Map19	ms1168_scaffold_8_DHX_DN-B-R62-Map19	DHX6_162	DHX_DN-B-R62-Map19	3	155	87.3
scaffold_8	1278658	1278716	+	mp1314-1_scaffold_8_DHX_DN-B-R62-Map19	ms1314_scaffold_8_DHX_DN-B-R62-Map19	DHX6_163	DHX_DN-B-R62-Map19	5839	5889	65.7
scaffold_8	1278717	1278944	+	mp1315-1_scaffold_8_DHX_DN-B-R62-Map19	ms1315_scaffold_8_DHX_DN-B-R62-Map19	DHX6_164	DHX_DN-B-R62-Map19	5906	6086	90.4
scaffold_8	953222	953329	-	mp1341-1_scaffold_8_DHX_DN-B-R62-Map19	ms1341_scaffold_8_DHX_DN-B-R62-Map19	DHX6_165	DHX_DN-B-R62-Map19	1	116	86.8
scaffold_8	1236637	1236695	+	mp3640-1_scaffold_8_DHX_DN-B-R62-Map19	ms3640_scaffold_8_DHX_DN-B-R62-Map19	DHX6_166	DHX_DN-B-R62-Map19	6031	6086	96.5
scaffold_8	837491	837534	+	mp1363-1_scaffold_8_DHX_DN-B-R62-Map19	ms1363_scaffold_8_DHX_DN-B-R62-Map19	DHX6_167	DHX_DN-B-R62-Map19	5652	5696	66.5
scaffold_8	932211	938247	+	mp1364-1_scaffold_8_DHX_DN-B-R62-Map19	ms1364_scaffold_8_DHX_DN-B-R62-Map19	DHX6_168	DHX_DN-B-R62-Map19	1	6085	99.4
scaffold_8	1256351	1257284	+	mp3641-1_scaffold_8_DHX_DN-B-R62-Map19	ms3641_scaffold_8_DHX_DN-B-R62-Map19	DHX6_169	DHX_DN-B-R62-Map19	3	1012	74.7
scaffold_8	1257313	1257817	+	mp3641-2_scaffold_8_DHX_DN-B-R62-Map19	ms3641_scaffold_8_DHX_DN-B-R62-Map19	DHX6_170	DHX_DN-B-R62-Map19	5697	6085	87.4
scaffold_8	574183	574469	-	mp1428-1_scaffold_8_DHX_DN-B-R62-Map19	ms1428_scaffold_8_DHX_DN-B-R62-Map19	DHX6_171	DHX_DN-B-R62-Map19	5805	6084	83.7
scaffold_8	574429	576081	-	mp1428-2_scaffold_8_DHX_DN-B-R62-Map19	ms1428_scaffold_8_DHX_DN-B-R62-Map19	DHX6_172	DHX_DN-B-R62-Map19	4020	5673	95.2
scaffold_8	678955	679241	-	mp1429-1_scaffold_8_DHX_DN-B-R62-Map19	ms1429_scaffold_8_DHX_DN-B-R62-Map19	DHX6_173	DHX_DN-B-R62-Map19	5805	6084	83.7
scaffold_8	679201	679689	-	mp1429-2_scaffold_8_DHX_DN-B-R62-Map19	ms1429_scaffold_8_DHX_DN-B-R62-Map19	DHX6_174	DHX_DN-B-R62-Map19	5184	5673	94.5
scaffold_8	374164	374195	+	mp1529-1_scaffold_8_DHX_DN-B-R62-Map19	ms1529_scaffold_8_DHX_DN-B-R62-Map19	DHX6_175	DHX_DN-B-R62-Map19	347	378	93.8
scaffold_8	374164	374204	+	mp1529-2_scaffold_8_DHX_DN-B-R62-Map19	ms1529_scaffold_8_DHX_DN-B-R62-Map19	DHX6_176	DHX_DN-B-R62-Map19	392	431	84.4
scaffold_9	1061131	1061356	-	mp1024-1_scaffold_9_DHX_DN-B-R62-Map19	ms1024_scaffold_9_DHX_DN-B-R62-Map19	DHX6_177	DHX_DN-B-R62-Map19	5906	6085	88.8
scaffold_9	1061445	1061646	-	mp1024-2_scaffold_9_DHX_DN-B-R62-Map19	ms1024_scaffold_9_DHX_DN-B-R62-Map19	DHX6_178	DHX_DN-B-R62-Map19	5712	5900	75
scaffold_9	1155436	1156354	+	mp1025-1_scaffold_9_DHX_DN-B-R62-Map19	ms1025_scaffold_9_DHX_DN-B-R62-Map19	DHX6_179	DHX_DN-B-R62-Map19	1	989	92.8
scaffold_9	1156997	1157899	+	mp1027-1_scaffold_9_DHX_DN-B-R62-Map19	ms1027_scaffold_9_DHX_DN-B-R62-Map19	DHX6_180	DHX_DN-B-R62-Map19	1	989	93.7
scaffold_9	1157955	1158362	+	mp1028-1_scaffold_9_DHX_DN-B-R62-Map19	ms1028_scaffold_9_DHX_DN-B-R62-Map19	DHX6_181	DHX_DN-B-R62-Map19	5632	6025	89.9
scaffold_9	1158800	1158886	+	mp1029-1_scaffold_9_DHX_DN-B-R62-Map19	ms1029_scaffold_9_DHX_DN-B-R62-Map19	DHX6_182	DHX_DN-B-R62-Map19	5999	6085	90.8
scaffold_9	1561978	1562435	-	mp947-1_scaffold_9_DHX_DN-B-R62-Map19	ms947_scaffold_9_DHX_DN-B-R62-Map19	DHX6_183	DHX_DN-B-R62-Map19	5652	6085	91.6
scaffold_9	1575534	1575634	-	mp948-1_scaffold_9_DHX_DN-B-R62-Map19	ms948_scaffold_9_DHX_DN-B-R62-Map19	DHX6_184	DHX_DN-B-R62-Map19	3	109	89.7
scaffold_9	1562617	1563531	-	mp6583-1_scaffold_9_DHX_DN-B-R62-Map19	ms6583_scaffold_9_DHX_DN-B-R62-Map19	DHX6_185	DHX_DN-B-R62-Map19	108	1012	90.9
scaffold_9	1156510	1156996	+	mp6584-1_scaffold_9_DHX_DN-B-R62-Map19	ms6584_scaffold_9_DHX_DN-B-R62-Map19	DHX6_186	DHX_DN-B-R62-Map19	5613	6083	91.3
scaffold_9	873744	873946	-	mp5069-1_scaffold_9_DHX_DN-B-R62-Map19	ms5069_scaffold_9_DHX_DN-B-R62-Map19	DHX6_187	DHX_DN-B-R62-Map19	5928	6085	89.6
scaffold_9	874049	874276	-	mp5070-1_scaffold_9_DHX_DN-B-R62-Map19	ms5070_scaffold_9_DHX_DN-B-R62-Map19	DHX6_188	DHX_DN-B-R62-Map19	5666	5900	76.3
scaffold_9	874738	875468	-	mp5071-1_scaffold_9_DHX_DN-B-R62-Map19	ms5071_scaffold_9_DHX_DN-B-R62-Map19	DHX6_189	DHX_DN-B-R62-Map19	1251	1979	88.7
scaffold_9	875467	876519	-	mp5071-2_scaffold_9_DHX_DN-B-R62-Map19	ms5071_scaffold_9_DHX_DN-B-R62-Map19	DHX6_190	DHX_DN-B-R62-Map19	3	1187	77.9
scaffold_9	903317	903799	-	mp5072-1_scaffold_9_DHX_DN-B-R62-Map19	ms5072_scaffold_9_DHX_DN-B-R62-Map19	DHX6_191	DHX_DN-B-R62-Map19	5615	6086	90.5
scaffold_9	904030	904683	-	mp5073-1_scaffold_9_DHX_DN-B-R62-Map19	ms5073_scaffold_9_DHX_DN-B-R62-Map19	DHX6_192	DHX_DN-B-R62-Map19	262	1011	91.7
scaffold_9	927180	927437	-	mp5074-1_scaffold_9_DHX_DN-B-R62-Map19	ms5074_scaffold_9_DHX_DN-B-R62-Map19	DHX6_193	DHX_DN-B-R62-Map19	2	266	95.4
scaffold_9	1009200	1009475	-	mp1022-1_scaffold_9_DHX_DN-B-R62-Map19	ms1022_scaffold_9_DHX_DN-B-R62-Map19	DHX6_194	DHX_DN-B-R62-Map19	5612	5865	71.3
scaffold_9	1060570	1060670	+	mp1023-1_scaffold_9_DHX_DN-B-R62-Map19	ms1023_scaffold_9_DHX_DN-B-R62-Map19	DHX6_195	DHX_DN-B-R62-Map19	5741	5839	76.5
scaffold_10	1428268	1428782	-	mp549-1_scaffold_10_DHX_DN-B-R62-Map19	ms549_scaffold_10_DHX_DN-B-R62-Map19	DHX6_196	DHX_DN-B-R62-Map19	5634	6085	64.3
scaffold_10	1429247	1430550	-	mp549-2_scaffold_10_DHX_DN-B-R62-Map19	ms549_scaffold_10_DHX_DN-B-R62-Map19	DHX6_197	DHX_DN-B-R62-Map19	598	1981	84.7
scaffold_10	1430536	1430678	-	mp549-3_scaffold_10_DHX_DN-B-R62-Map19	ms549_scaffold_10_DHX_DN-B-R62-Map19	DHX6_198	DHX_DN-B-R62-Map19	7	157	79.7
scaffold_10	1313991	1314460	-	mp561-1_scaffold_10_DHX_DN-B-R62-Map19	ms561_scaffold_10_DHX_DN-B-R62-Map19	DHX6_199	DHX_DN-B-R62-Map19	5636	6086	87.1
scaffold_10	1340237	1340459	-	mp562-1_scaffold_10_DHX_DN-B-R62-Map19	ms562_scaffold_10_DHX_DN-B-R62-Map19	DHX6_200	DHX_DN-B-R62-Map19	5906	6084	90.3
scaffold_10	1019262	1019293	+	mp591-1_scaffold_10_DHX_DN-B-R62-Map19	ms591_scaffold_10_DHX_DN-B-R62-Map19	DHX6_201	DHX_DN-B-R62-Map19	3	35	97
scaffold_10	1127512	1127681	-	mp592-1_scaffold_10_DHX_DN-B-R62-Map19	ms592_scaffold_10_DHX_DN-B-R62-Map19	DHX6_202	DHX_DN-B-R62-Map19	5928	6085	91.9
scaffold_10	833376	833590	+	mp636-1_scaffold_10_DHX_DN-B-R62-Map19	ms636_scaffold_10_DHX_DN-B-R62-Map19	DHX6_203	DHX_DN-B-R62-Map19	5919	6087	86.9
scaffold_10	858025	858056	-	mp637-1_scaffold_10_DHX_DN-B-R62-Map19	ms637_scaffold_10_DHX_DN-B-R62-Map19	DHX6_204	DHX_DN-B-R62-Map19	3	35	93.9
scaffold_10	570298	571216	-	mp734-1_scaffold_10_DHX_DN-B-R62-Map19	ms734_scaffold_10_DHX_DN-B-R62-Map19	DHX6_205	DHX_DN-B-R62-Map19	1	989	92.8
scaffold_10	609465	611372	+	mp735-1_scaffold_10_DHX_DN-B-R62-Map19	ms735_scaffold_10_DHX_DN-B-R62-Map19	DHX6_206	DHX_DN-B-R62-Map19	3	1980	85.6
scaffold_10	611833	612057	+	mp736-1_scaffold_10_DHX_DN-B-R62-Map19	ms736_scaffold_10_DHX_DN-B-R62-Map19	DHX6_207	DHX_DN-B-R62-Map19	5666	5900	76.5
scaffold_10	612168	612371	+	mp737-1_scaffold_10_DHX_DN-B-R62-Map19	ms737_scaffold_10_DHX_DN-B-R62-Map19	DHX6_208	DHX_DN-B-R62-Map19	5928	6085	90.2
scaffold_10	452372	452501	-	mp761-1_scaffold_10_DHX_DN-B-R62-Map19	ms761_scaffold_10_DHX_DN-B-R62-Map19	DHX6_209	DHX_DN-B-R62-Map19	4356	4485	91.5
scaffold_10	562998	563061	-	mp762-1_scaffold_10_DHX_DN-B-R62-Map19	ms762_scaffold_10_DHX_DN-B-R62-Map19	DHX6_210	DHX_DN-B-R62-Map19	6021	6084	98.4
scaffold_10	569715	570156	-	mp763-1_scaffold_10_DHX_DN-B-R62-Map19	ms763_scaffold_10_DHX_DN-B-R62-Map19	DHX6_211	DHX_DN-B-R62-Map19	5615	6025	87.9
scaffold_10	100822	101559	-	mp6484-1_scaffold_10_DHX_DN-B-R62-Map19	ms6484_scaffold_10_DHX_DN-B-R62-Map19	DHX6_212	DHX_DN-B-R62-Map19	48	829	78.1
scaffold_10	98872	99062	-	mp860-1_scaffold_10_DHX_DN-B-R62-Map19	ms860_scaffold_10_DHX_DN-B-R62-Map19	DHX6_213	DHX_DN-B-R62-Map19	5925	6085	73.8
scaffold_10	100671	100700	-	mp860-2_scaffold_10_DHX_DN-B-R62-Map19	ms860_scaffold_10_DHX_DN-B-R62-Map19	DHX6_214	DHX_DN-B-R62-Map19	958	989	78.1
scaffold_11	71127	71529	+	mp352-1_scaffold_11_DHX_DN-B-R62-Map19	ms352_scaffold_11_DHX_DN-B-R62-Map19	DHX6_215	DHX_DN-B-R62-Map19	1005	1411	68.8
scaffold_11	123192	125839	-	mp353-1_scaffold_11_DHX_DN-B-R62-Map19	ms353_scaffold_11_DHX_DN-B-R62-Map19	DHX6_216	DHX_DN-B-R62-Map19	3459	6066	92.4
scaffold_11	128270	129000	-	mp354-1_scaffold_11_DHX_DN-B-R62-Map19	ms354_scaffold_11_DHX_DN-B-R62-Map19	DHX6_217	DHX_DN-B-R62-Map19	2731	3461	92.1
scaffold_11	1334877	1335100	+	mp6316-1_scaffold_11_DHX_DN-B-R62-Map19	ms6316_scaffold_11_DHX_DN-B-R62-Map19	DHX6_218	DHX_DN-B-R62-Map19	5906	6084	90.3
scaffold_11	1424942	1425018	-	mp6317-1_scaffold_11_DHX_DN-B-R62-Map19	ms6317_scaffold_11_DHX_DN-B-R62-Map19	DHX6_219	DHX_DN-B-R62-Map19	5906	5991	85.9
scaffold_11	137278	137965	-	mp355-1_scaffold_11_DHX_DN-B-R62-Map19	ms355_scaffold_11_DHX_DN-B-R62-Map19	DHX6_220	DHX_DN-B-R62-Map19	2039	2734	89.1
scaffold_11	138241	139169	-	mp355-2_scaffold_11_DHX_DN-B-R62-Map19	ms355_scaffold_11_DHX_DN-B-R62-Map19	DHX6_221	DHX_DN-B-R62-Map19	1109	2041	88.3
scaffold_11	147731	148291	-	mp355-3_scaffold_11_DHX_DN-B-R62-Map19	ms355_scaffold_11_DHX_DN-B-R62-Map19	DHX6_222	DHX_DN-B-R62-Map19	3	573	87.2
scaffold_11	311305	311359	-	mp1247-1_scaffold_11_DHX_DN-B-R62-Map19	ms1247_scaffold_11_DHX_DN-B-R62-Map19	DHX6_223	DHX_DN-B-R62-Map19	6030	6085	85.7
scaffold_11	980635	980974	-	mp6364-1_scaffold_11_DHX_DN-B-R62-Map19	ms6364_scaffold_11_DHX_DN-B-R62-Map19	DHX6_224	DHX_DN-B-R62-Map19	5090	5430	83.9
scaffold_11	980973	981296	-	mp6364-2_scaffold_11_DHX_DN-B-R62-Map19	ms6364_scaffold_11_DHX_DN-B-R62-Map19	DHX6_225	DHX_DN-B-R62-Map19	591	907	84.3
scaffold_11	1007521	1008097	-	mp6364-3_scaffold_11_DHX_DN-B-R62-Map19	ms6364_scaffold_11_DHX_DN-B-R62-Map19	DHX6_226	DHX_DN-B-R62-Map19	2	601	85.5
scaffold_12	547385	547573	+	mp5137-1_scaffold_12_DHX_DN-B-R62-Map19	ms5137_scaffold_12_DHX_DN-B-R62-Map19	DHX6_227	DHX_DN-B-R62-Map19	5706	5900	72.8
scaffold_12	530905	531132	+	mp5133-1_scaffold_12_DHX_DN-B-R62-Map19	ms5133_scaffold_12_DHX_DN-B-R62-Map19	DHX6_228	DHX_DN-B-R62-Map19	1	229	84.9
scaffold_12	544546	544755	+	mp5134-1_scaffold_12_DHX_DN-B-R62-Map19	ms5134_scaffold_12_DHX_DN-B-R62-Map19	DHX6_229	DHX_DN-B-R62-Map19	670	887	82.8
scaffold_12	544756	545097	+	mp5135-1_scaffold_12_DHX_DN-B-R62-Map19	ms5135_scaffold_12_DHX_DN-B-R62-Map19	DHX6_230	DHX_DN-B-R62-Map19	5728	6080	86.7
scaffold_12	545101	546916	+	mp5136-1_scaffold_12_DHX_DN-B-R62-Map19	ms5136_scaffold_12_DHX_DN-B-R62-Map19	DHX6_231	DHX_DN-B-R62-Map19	107	1981	81.1
scaffold_12	547654	547858	+	mp5138-1_scaffold_12_DHX_DN-B-R62-Map19	ms5138_scaffold_12_DHX_DN-B-R62-Map19	DHX6_232	DHX_DN-B-R62-Map19	5927	6085	84.8
scaffold_12	100141	101090	+	mp6280-1_scaffold_12_DHX_DN-B-R62-Map19	ms6280_scaffold_12_DHX_DN-B-R62-Map19	DHX6_233	DHX_DN-B-R62-Map19	5	1025	84
scaffold_12	101217	101620	+	mp6281-1_scaffold_12_DHX_DN-B-R62-Map19	ms6281_scaffold_12_DHX_DN-B-R62-Map19	DHX6_234	DHX_DN-B-R62-Map19	5623	6002	92.2
scaffold_12	1075177	1075380	-	mp6059-1_scaffold_12_DHX_DN-B-R62-Map19	ms6059_scaffold_12_DHX_DN-B-R62-Map19	DHX6_235	DHX_DN-B-R62-Map19	5929	6085	90.8
scaffold_12	1277319	1277364	+	mp4826-1_scaffold_12_DHX_DN-B-R62-Map19	ms4826_scaffold_12_DHX_DN-B-R62-Map19	DHX6_236	DHX_DN-B-R62-Map19	5660	5703	84.8
scaffold_12	1299987	1300050	+	mp4827-1_scaffold_12_DHX_DN-B-R62-Map19	ms4827_scaffold_12_DHX_DN-B-R62-Map19	DHX6_237	DHX_DN-B-R62-Map19	6021	6084	98.4
scaffold_12	102210	102288	+	mp6505-1_scaffold_12_DHX_DN-B-R62-Map19	ms6505_scaffold_12_DHX_DN-B-R62-Map19	DHX6_238	DHX_DN-B-R62-Map19	6006	6084	87.3
scaffold_12	530812	530904	+	mp5132-1_scaffold_12_DHX_DN-B-R62-Map19	ms5132_scaffold_12_DHX_DN-B-R62-Map19	DHX6_239	DHX_DN-B-R62-Map19	2	99	87.8
scaffold_12	1011669	1011893	-	mp6057-1_scaffold_12_DHX_DN-B-R62-Map19	ms6057_scaffold_12_DHX_DN-B-R62-Map19	DHX6_240	DHX_DN-B-R62-Map19	5906	6084	87.5
scaffold_12	1019856	1019907	-	mp6058-1_scaffold_12_DHX_DN-B-R62-Map19	ms6058_scaffold_12_DHX_DN-B-R62-Map19	DHX6_241	DHX_DN-B-R62-Map19	336	387	88.7
scaffold_12	936925	937149	-	mp6073-1_scaffold_12_DHX_DN-B-R62-Map19	ms6073_scaffold_12_DHX_DN-B-R62-Map19	DHX6_242	DHX_DN-B-R62-Map19	5906	6084	70.2
scaffold_12	937237	937322	-	mp6073-2_scaffold_12_DHX_DN-B-R62-Map19	ms6073_scaffold_12_DHX_DN-B-R62-Map19	DHX6_243	DHX_DN-B-R62-Map19	5815	5900	75.6
scaffold_12	937319	937579	-	mp6073-3_scaffold_12_DHX_DN-B-R62-Map19	ms6073_scaffold_12_DHX_DN-B-R62-Map19	DHX6_244	DHX_DN-B-R62-Map19	1777	2037	91.2
scaffold_12	937686	939415	-	mp6073-4_scaffold_12_DHX_DN-B-R62-Map19	ms6073_scaffold_12_DHX_DN-B-R62-Map19	DHX6_245	DHX_DN-B-R62-Map19	1	1764	85.7
scaffold_12	240674	246710	-	mp6137-1_scaffold_12_DHX_DN-B-R62-Map19	ms6137_scaffold_12_DHX_DN-B-R62-Map19	DHX6_246	DHX_DN-B-R62-Map19	1	6085	99.3
scaffold_13	972195	972215	+	mp5719-1_scaffold_13_DHX_DN-B-R62-Map19	ms5719_scaffold_13_DHX_DN-B-R62-Map19	DHX6_247	DHX_DN-B-R62-Map19	5727	5747	65.5
scaffold_13	972216	972441	+	mp5720-1_scaffold_13_DHX_DN-B-R62-Map19	ms5720_scaffold_13_DHX_DN-B-R62-Map19	DHX6_248	DHX_DN-B-R62-Map19	5627	5856	65.5
scaffold_13	771501	771694	+	mp5778-1_scaffold_13_DHX_DN-B-R62-Map19	ms5778_scaffold_13_DHX_DN-B-R62-Map19	DHX6_249	DHX_DN-B-R62-Map19	5930	6084	89.7
scaffold_13	837755	838746	+	mp5779-1_scaffold_13_DHX_DN-B-R62-Map19	ms5779_scaffold_13_DHX_DN-B-R62-Map19	DHX6_250	DHX_DN-B-R62-Map19	1	1012	92.1
scaffold_13	838813	839209	+	mp5779-2_scaffold_13_DHX_DN-B-R62-Map19	ms5779_scaffold_13_DHX_DN-B-R62-Map19	DHX6_251	DHX_DN-B-R62-Map19	5738	6085	90.9
scaffold_13	234290	234326	-	mp5913-1_scaffold_13_DHX_DN-B-R62-Map19	ms5913_scaffold_13_DHX_DN-B-R62-Map19	DHX6_252	DHX_DN-B-R62-Map19	6045	6083	97.4
scaffold_13	234471	234607	-	mp5913-2_scaffold_13_DHX_DN-B-R62-Map19	ms5913_scaffold_13_DHX_DN-B-R62-Map19	DHX6_253	DHX_DN-B-R62-Map19	5926	6049	81.2
scaffold_13	16210	16348	-	mp5942-1_scaffold_13_DHX_DN-B-R62-Map19	ms5942_scaffold_13_DHX_DN-B-R62-Map19	DHX6_254	DHX_DN-B-R62-Map19	3	149	85.5
scaffold_14	216996	217024	-	mp5656-1_scaffold_14_DHX_DN-B-R62-Map19	ms5656_scaffold_14_DHX_DN-B-R62-Map19	DHX6_255	DHX_DN-B-R62-Map19	5928	5956	88.1
scaffold_14	306522	306636	-	mp5657-1_scaffold_14_DHX_DN-B-R62-Map19	ms5657_scaffold_14_DHX_DN-B-R62-Map19	DHX6_256	DHX_DN-B-R62-Map19	5625	5746	76.7
scaffold_14	333402	333655	-	mp5658-1_scaffold_14_DHX_DN-B-R62-Map19	ms5658_scaffold_14_DHX_DN-B-R62-Map19	DHX6_257	DHX_DN-B-R62-Map19	3	264	91.5
scaffold_14	104403	104467	+	mp5683-1_scaffold_14_DHX_DN-B-R62-Map19	ms5683_scaffold_14_DHX_DN-B-R62-Map19	DHX6_258	DHX_DN-B-R62-Map19	9	69	85.5
scaffold_14	155179	155394	+	mp5684-1_scaffold_14_DHX_DN-B-R62-Map19	ms5684_scaffold_14_DHX_DN-B-R62-Map19	DHX6_259	DHX_DN-B-R62-Map19	5906	6084	90.3
scaffold_14	170151	170375	-	mp5685-1_scaffold_14_DHX_DN-B-R62-Map19	ms5685_scaffold_14_DHX_DN-B-R62-Map19	DHX6_260	DHX_DN-B-R62-Map19	5906	6085	88.2
scaffold_14	806974	807418	+	mp1990-1_scaffold_14_DHX_DN-B-R62-Map19	ms1990_scaffold_14_DHX_DN-B-R62-Map19	DHX6_261	DHX_DN-B-R62-Map19	1	469	89.5
scaffold_14	619181	619298	+	mp5561-1_scaffold_14_DHX_DN-B-R62-Map19	ms5561_scaffold_14_DHX_DN-B-R62-Map19	DHX6_262	DHX_DN-B-R62-Map19	5741	5842	76.6
scaffold_14	713960	714090	+	mp5562-1_scaffold_14_DHX_DN-B-R62-Map19	ms5562_scaffold_14_DHX_DN-B-R62-Map19	DHX6_263	DHX_DN-B-R62-Map19	5627	5755	70.5
scaffold_14	722438	722466	+	mp5563-1_scaffold_14_DHX_DN-B-R62-Map19	ms5563_scaffold_14_DHX_DN-B-R62-Map19	DHX6_264	DHX_DN-B-R62-Map19	5869	5893	67.3
scaffold_14	722467	722693	+	mp5564-1_scaffold_14_DHX_DN-B-R62-Map19	ms5564_scaffold_14_DHX_DN-B-R62-Map19	DHX6_265	DHX_DN-B-R62-Map19	5906	6085	89.7
scaffold_14	411125	411283	-	mp5601-1_scaffold_14_DHX_DN-B-R62-Map19	ms5601_scaffold_14_DHX_DN-B-R62-Map19	DHX6_266	DHX_DN-B-R62-Map19	1	195	84.5
scaffold_15	526555	527580	+	mp5637-1_scaffold_15_DHX_DN-B-R62-Map19	ms5637_scaffold_15_DHX_DN-B-R62-Map19	DHX6_267	DHX_DN-B-R62-Map19	3	1011	89.3
scaffold_15	527627	528008	+	mp5637-2_scaffold_15_DHX_DN-B-R62-Map19	ms5637_scaffold_15_DHX_DN-B-R62-Map19	DHX6_268	DHX_DN-B-R62-Map19	5727	6085	89.5
scaffold_15	803479	803506	+	mp1766-1_scaffold_15_DHX_DN-B-R62-Map19	ms1766_scaffold_15_DHX_DN-B-R62-Map19	DHX6_269	DHX_DN-B-R62-Map19	5929	5955	88.3
scaffold_15	700098	700362	-	mp5423-1_scaffold_15_DHX_DN-B-R62-Map19	ms5423_scaffold_15_DHX_DN-B-R62-Map19	DHX6_270	DHX_DN-B-R62-Map19	529	795	91.4
scaffold_15	702396	702614	-	mp5423-2_scaffold_15_DHX_DN-B-R62-Map19	ms5423_scaffold_15_DHX_DN-B-R62-Map19	DHX6_271	DHX_DN-B-R62-Map19	1	216	88.2
scaffold_15	211810	212057	+	mp5510-1_scaffold_15_DHX_DN-B-R62-Map19	ms5510_scaffold_15_DHX_DN-B-R62-Map19	DHX6_272	DHX_DN-B-R62-Map19	1	266	88.5
scaffold_15	57198	57401	-	mp5533-1_scaffold_15_DHX_DN-B-R62-Map19	ms5533_scaffold_15_DHX_DN-B-R62-Map19	DHX6_273	DHX_DN-B-R62-Map19	5928	6085	88.4
scaffold_15	130871	131200	-	mp5534-1_scaffold_15_DHX_DN-B-R62-Map19	ms5534_scaffold_15_DHX_DN-B-R62-Map19	DHX6_274	DHX_DN-B-R62-Map19	3	378	89.1
scaffold_16	630433	630498	-	mp660-1_scaffold_16_DHX_DN-B-R62-Map19	ms660_scaffold_16_DHX_DN-B-R62-Map19	DHX6_275	DHX_DN-B-R62-Map19	6021	6086	100
scaffold_16	630660	630980	-	mp660-2_scaffold_16_DHX_DN-B-R62-Map19	ms660_scaffold_16_DHX_DN-B-R62-Map19	DHX6_276	DHX_DN-B-R62-Map19	5727	6025	89.8
scaffold_16	631077	632070	-	mp660-3_scaffold_16_DHX_DN-B-R62-Map19	ms660_scaffold_16_DHX_DN-B-R62-Map19	DHX6_277	DHX_DN-B-R62-Map19	1	1012	91.2
scaffold_16	230275	231268	+	mp5845-1_scaffold_16_DHX_DN-B-R62-Map19	ms5845_scaffold_16_DHX_DN-B-R62-Map19	DHX6_278	DHX_DN-B-R62-Map19	3	1017	84.1
scaffold_16	248234	248397	-	mp5371-1_scaffold_16_DHX_DN-B-R62-Map19	ms5371_scaffold_16_DHX_DN-B-R62-Map19	DHX6_279	DHX_DN-B-R62-Map19	4	168	87.4
scaffold_16	409207	409270	-	mp5372-1_scaffold_16_DHX_DN-B-R62-Map19	ms5372_scaffold_16_DHX_DN-B-R62-Map19	DHX6_280	DHX_DN-B-R62-Map19	6021	6084	96.9
scaffold_16	409356	409752	-	mp5372-2_scaffold_16_DHX_DN-B-R62-Map19	ms5372_scaffold_16_DHX_DN-B-R62-Map19	DHX6_281	DHX_DN-B-R62-Map19	5652	6025	85.2
scaffold_16	409782	410540	-	mp5372-3_scaffold_16_DHX_DN-B-R62-Map19	ms5372_scaffold_16_DHX_DN-B-R62-Map19	DHX6_282	DHX_DN-B-R62-Map19	188	1011	84.2
scaffold_16	410762	410944	-	mp5373-1_scaffold_16_DHX_DN-B-R62-Map19	ms5373_scaffold_16_DHX_DN-B-R62-Map19	DHX6_283	DHX_DN-B-R62-Map19	3	189	80.8
scaffold_16	60183	60281	-	mp5398-1_scaffold_16_DHX_DN-B-R62-Map19	ms5398_scaffold_16_DHX_DN-B-R62-Map19	DHX6_284	DHX_DN-B-R62-Map19	5989	6084	86.9
scaffold_16	60428	60473	-	mp5398-2_scaffold_16_DHX_DN-B-R62-Map19	ms5398_scaffold_16_DHX_DN-B-R62-Map19	DHX6_285	DHX_DN-B-R62-Map19	5927	5973	64.8
scaffold_16	62674	68682	-	mp5399-1_scaffold_16_DHX_DN-B-R62-Map19	ms5399_scaffold_16_DHX_DN-B-R62-Map19	DHX6_286	DHX_DN-B-R62-Map19	3	6087	99.2
scaffold_16	119016	119042	+	mp5400-1_scaffold_16_DHX_DN-B-R62-Map19	ms5400_scaffold_16_DHX_DN-B-R62-Map19	DHX6_287	DHX_DN-B-R62-Map19	5919	5939	69.4
scaffold_16	60641	60746	-	mp6515-1_scaffold_16_DHX_DN-B-R62-Map19	ms6515_scaffold_16_DHX_DN-B-R62-Map19	DHX6_288	DHX_DN-B-R62-Map19	5651	5757	64.8
scaffold_17	76871	77384	+	mp4102-1_scaffold_17_DHX_DN-B-R62-Map19	ms4102_scaffold_17_DHX_DN-B-R62-Map19	DHX6_289	DHX_DN-B-R62-Map19	391	938	81.8
scaffold_17	77393	77591	+	mp4102-2_scaffold_17_DHX_DN-B-R62-Map19	ms4102_scaffold_17_DHX_DN-B-R62-Map19	DHX6_290	DHX_DN-B-R62-Map19	5706	5900	77.6
scaffold_17	77670	77855	+	mp4102-3_scaffold_17_DHX_DN-B-R62-Map19	ms4102_scaffold_17_DHX_DN-B-R62-Map19	DHX6_291	DHX_DN-B-R62-Map19	5906	6085	79.5
scaffold_17	82948	82984	+	mp4104-1_scaffold_17_DHX_DN-B-R62-Map19	ms4104_scaffold_17_DHX_DN-B-R62-Map19	DHX6_292	DHX_DN-B-R62-Map19	5928	5964	86.4
scaffold_17	133318	133455	+	mp4105-1_scaffold_17_DHX_DN-B-R62-Map19	ms4105_scaffold_17_DHX_DN-B-R62-Map19	DHX6_293	DHX_DN-B-R62-Map19	5650	5767	78.6
scaffold_17	133635	133825	+	mp4105-2_scaffold_17_DHX_DN-B-R62-Map19	ms4105_scaffold_17_DHX_DN-B-R62-Map19	DHX6_294	DHX_DN-B-R62-Map19	5922	6085	78.6
scaffold_17	536118	536316	-	mp4046-1_scaffold_17_DHX_DN-B-R62-Map19	ms4046_scaffold_17_DHX_DN-B-R62-Map19	DHX6_295	DHX_DN-B-R62-Map19	5625	5820	73.5
scaffold_18	59305	60298	+	mp5247-1_scaffold_18_DHX_DN-B-R62-Map19	ms5247_scaffold_18_DHX_DN-B-R62-Map19	DHX6_296	DHX_DN-B-R62-Map19	3	1012	79.6
scaffold_18	60327	60751	+	mp5247-2_scaffold_18_DHX_DN-B-R62-Map19	ms5247_scaffold_18_DHX_DN-B-R62-Map19	DHX6_297	DHX_DN-B-R62-Map19	5760	6087	87.3
scaffold_18	105114	105151	-	mp5248-1_scaffold_18_DHX_DN-B-R62-Map19	ms5248_scaffold_18_DHX_DN-B-R62-Map19	DHX6_298	DHX_DN-B-R62-Map19	5936	5973	92.1
scaffold_18	105274	107018	-	mp5249-1_scaffold_18_DHX_DN-B-R62-Map19	ms5249_scaffold_18_DHX_DN-B-R62-Map19	DHX6_299	DHX_DN-B-R62-Map19	1	1817	90.6
scaffold_18	113841	119058	-	mp5250-1_scaffold_18_DHX_DN-B-R62-Map19	ms5250_scaffold_18_DHX_DN-B-R62-Map19	DHX6_300	DHX_DN-B-R62-Map19	3	5251	98.9
scaffold_19	126553	126641	-	mp2225-1_scaffold_19_DHX_DN-B-R62-Map19	ms2225_scaffold_19_DHX_DN-B-R62-Map19	DHX6_301	DHX_DN-B-R62-Map19	1	102	88.2
scaffold_19	168562	168945	-	mp2226-1_scaffold_19_DHX_DN-B-R62-Map19	ms2226_scaffold_19_DHX_DN-B-R62-Map19	DHX6_302	DHX_DN-B-R62-Map19	5774	6084	88.2
scaffold_19	168951	170867	-	mp2226-2_scaffold_19_DHX_DN-B-R62-Map19	ms2226_scaffold_19_DHX_DN-B-R62-Map19	DHX6_303	DHX_DN-B-R62-Map19	1	2025	85
scaffold_20	367554	368415	+	mp2099-1_scaffold_20_DHX_DN-B-R62-Map19	ms2099_scaffold_20_DHX_DN-B-R62-Map19	DHX6_304	DHX_DN-B-R62-Map19	3	938	93.4
scaffold_20	368491	368907	+	mp2100-1_scaffold_20_DHX_DN-B-R62-Map19	ms2100_scaffold_20_DHX_DN-B-R62-Map19	DHX6_305	DHX_DN-B-R62-Map19	5623	6025	87.8
scaffold_20	372348	372441	+	mp5820-1_scaffold_20_DHX_DN-B-R62-Map19	ms5820_scaffold_20_DHX_DN-B-R62-Map19	DHX6_306	DHX_DN-B-R62-Map19	5992	6084	89.5
scaffold_20	21765	21943	-	mp3828-1_scaffold_20_DHX_DN-B-R62-Map19	ms3828_scaffold_20_DHX_DN-B-R62-Map19	DHX6_307	DHX_DN-B-R62-Map19	5926	6086	82.3
scaffold_20	22036	22165	+	mp3829-1_scaffold_20_DHX_DN-B-R62-Map19	ms3829_scaffold_20_DHX_DN-B-R62-Map19	DHX6_308	DHX_DN-B-R62-Map19	31	164	95.8
scaffold_20	22317	22361	-	mp3830-1_scaffold_20_DHX_DN-B-R62-Map19	ms3830_scaffold_20_DHX_DN-B-R62-Map19	DHX6_309	DHX_DN-B-R62-Map19	6	54	87.8
scaffold_20	22362	22461	-	mp3831-1_scaffold_20_DHX_DN-B-R62-Map19	ms3831_scaffold_20_DHX_DN-B-R62-Map19	DHX6_310	DHX_DN-B-R62-Map19	3	108	85.8
scaffold_20	26757	26904	-	mp3832-1_scaffold_20_DHX_DN-B-R62-Map19	ms3832_scaffold_20_DHX_DN-B-R62-Map19	DHX6_311	DHX_DN-B-R62-Map19	1	134	88.8
scaffold_20	132575	132661	-	mp3833-1_scaffold_20_DHX_DN-B-R62-Map19	ms3833_scaffold_20_DHX_DN-B-R62-Map19	DHX6_312	DHX_DN-B-R62-Map19	5995	6085	90.1
scaffold_20	133093	133398	-	mp3833-2_scaffold_20_DHX_DN-B-R62-Map19	ms3833_scaffold_20_DHX_DN-B-R62-Map19	DHX6_313	DHX_DN-B-R62-Map19	5760	6024	89.9
scaffold_20	133414	133607	-	mp3833-3_scaffold_20_DHX_DN-B-R62-Map19	ms3833_scaffold_20_DHX_DN-B-R62-Map19	DHX6_314	DHX_DN-B-R62-Map19	832	1025	79.9
scaffold_20	134591	134743	-	mp3833-4_scaffold_20_DHX_DN-B-R62-Map19	ms3833_scaffold_20_DHX_DN-B-R62-Map19	DHX6_315	DHX_DN-B-R62-Map19	41	199	86.7
scaffold_21	204712	205569	-	mp715-1_scaffold_21_DHX_DN-B-R62-Map19	ms715_scaffold_21_DHX_DN-B-R62-Map19	DHX6_316	DHX_DN-B-R62-Map19	125	1065	89.3
scaffold_21	206860	206944	-	mp715-2_scaffold_21_DHX_DN-B-R62-Map19	ms715_scaffold_21_DHX_DN-B-R62-Map19	DHX6_317	DHX_DN-B-R62-Map19	33	120	92
scaffold_21	206946	207088	-	mp716-1_scaffold_21_DHX_DN-B-R62-Map19	ms716_scaffold_21_DHX_DN-B-R62-Map19	DHX6_318	DHX_DN-B-R62-Map19	1	150	85.7
scaffold_21	281346	281371	-	mp717-1_scaffold_21_DHX_DN-B-R62-Map19	ms717_scaffold_21_DHX_DN-B-R62-Map19	DHX6_319	DHX_DN-B-R62-Map19	6031	6056	100
scaffold_21	357640	357884	+	mp3951-1_scaffold_21_DHX_DN-B-R62-Map19	ms3951_scaffold_21_DHX_DN-B-R62-Map19	DHX6_320	DHX_DN-B-R62-Map19	3	252	84.2
scaffold_21	373048	374013	+	mp3952-1_scaffold_21_DHX_DN-B-R62-Map19	ms3952_scaffold_21_DHX_DN-B-R62-Map19	DHX6_321	DHX_DN-B-R62-Map19	1	999	89.9
scaffold_21	374208	374461	+	mp6531-1_scaffold_21_DHX_DN-B-R62-Map19	ms6531_scaffold_21_DHX_DN-B-R62-Map19	DHX6_322	DHX_DN-B-R62-Map19	5697	5934	84.7
scaffold_21	375026	375191	+	mp6531-2_scaffold_21_DHX_DN-B-R62-Map19	ms6531_scaffold_21_DHX_DN-B-R62-Map19	DHX6_323	DHX_DN-B-R62-Map19	5928	6085	89.9
scaffold_21	281796	282213	-	mp6532-1_scaffold_21_DHX_DN-B-R62-Map19	ms6532_scaffold_21_DHX_DN-B-R62-Map19	DHX6_324	DHX_DN-B-R62-Map19	5623	6025	89.9
scaffold_21	177602	177629	-	mp2015-1_scaffold_21_DHX_DN-B-R62-Map19	ms2015_scaffold_21_DHX_DN-B-R62-Map19	DHX6_325	DHX_DN-B-R62-Map19	5922	5941	66.9
scaffold_22	30510	36538	+	mp61-1_scaffold_22_DHX_DN-B-R62-Map19	ms61_scaffold_22_DHX_DN-B-R62-Map19	DHX6_326	DHX_DN-B-R62-Map19	1	6085	99.3
scaffold_22	137560	137707	-	mp62-1_scaffold_22_DHX_DN-B-R62-Map19	ms62_scaffold_22_DHX_DN-B-R62-Map19	DHX6_327	DHX_DN-B-R62-Map19	1	155	88.3
scaffold_22	177154	177244	+	mp63-1_scaffold_22_DHX_DN-B-R62-Map19	ms63_scaffold_22_DHX_DN-B-R62-Map19	DHX6_328	DHX_DN-B-R62-Map19	5	109	90.6
scaffold_23	247834	248039	+	mp6536-1_scaffold_23_DHX_DN-B-R62-Map19	ms6536_scaffold_23_DHX_DN-B-R62-Map19	DHX6_329	DHX_DN-B-R62-Map19	5928	6087	90.4
scaffold_23	246230	246535	+	mp36-1_scaffold_23_DHX_DN-B-R62-Map19	ms36_scaffold_23_DHX_DN-B-R62-Map19	DHX6_330	DHX_DN-B-R62-Map19	3	325	80
scaffold_23	246537	246698	+	mp36-2_scaffold_23_DHX_DN-B-R62-Map19	ms36_scaffold_23_DHX_DN-B-R62-Map19	DHX6_331	DHX_DN-B-R62-Map19	1289	1450	90.2
scaffold_23	352691	353026	-	mp37-1_scaffold_23_DHX_DN-B-R62-Map19	ms37_scaffold_23_DHX_DN-B-R62-Map19	DHX6_332	DHX_DN-B-R62-Map19	75	391	79.7
scaffold_23	364327	364372	-	mp38-1_scaffold_23_DHX_DN-B-R62-Map19	ms38_scaffold_23_DHX_DN-B-R62-Map19	DHX6_333	DHX_DN-B-R62-Map19	6042	6087	95.7
scaffold_23	364820	370893	-	mp39-1_scaffold_23_DHX_DN-B-R62-Map19	ms39_scaffold_23_DHX_DN-B-R62-Map19	DHX6_334	DHX_DN-B-R62-Map19	1	6087	92.5
scaffold_24	58542	58570	+	mp3-1_scaffold_24_DHX_DN-B-R62-Map19	ms3_scaffold_24_DHX_DN-B-R62-Map19	DHX6_335	DHX_DN-B-R62-Map19	1	29	93.1
scaffold_24	73311	73542	+	mp4-1_scaffold_24_DHX_DN-B-R62-Map19	ms4_scaffold_24_DHX_DN-B-R62-Map19	DHX6_336	DHX_DN-B-R62-Map19	1	244	90.3
scaffold_24	82374	82668	+	mp5-1_scaffold_24_DHX_DN-B-R62-Map19	ms5_scaffold_24_DHX_DN-B-R62-Map19	DHX6_337	DHX_DN-B-R62-Map19	621	883	85
scaffold_24	85174	85201	+	mp6-1_scaffold_24_DHX_DN-B-R62-Map19	ms6_scaffold_24_DHX_DN-B-R62-Map19	DHX6_338	DHX_DN-B-R62-Map19	5924	5945	73.9
scaffold_24	367419	368617	-	mp4775-1_scaffold_24_DHX_DN-B-R62-Map19	ms4775_scaffold_24_DHX_DN-B-R62-Map19	DHX6_339	DHX_DN-B-R62-Map19	4866	6085	91
scaffold_24	374058	378721	-	mp4775-2_scaffold_24_DHX_DN-B-R62-Map19	ms4775_scaffold_24_DHX_DN-B-R62-Map19	DHX6_340	DHX_DN-B-R62-Map19	1	4864	91.3
scaffold_25	84980	85488	-	mp4883-1_scaffold_25_DHX_DN-B-R62-Map19	ms4883_scaffold_25_DHX_DN-B-R62-Map19	DHX6_341	DHX_DN-B-R62-Map19	5682	6085	86.7
scaffold_25	85595	85997	-	mp4883-2_scaffold_25_DHX_DN-B-R62-Map19	ms4883_scaffold_25_DHX_DN-B-R62-Map19	DHX6_342	DHX_DN-B-R62-Map19	635	1012	79.9
scaffold_25	86214	86802	-	mp4883-3_scaffold_25_DHX_DN-B-R62-Map19	ms4883_scaffold_25_DHX_DN-B-R62-Map19	DHX6_343	DHX_DN-B-R62-Map19	1	637	78.9
scaffold_26	58962	59308	-	mp5008-1_scaffold_26_DHX_DN-B-R62-Map19	ms5008_scaffold_26_DHX_DN-B-R62-Map19	DHX6_344	DHX_DN-B-R62-Map19	5682	6051	90.2
scaffold_26	59324	59533	-	mp5009-1_scaffold_26_DHX_DN-B-R62-Map19	ms5009_scaffold_26_DHX_DN-B-R62-Map19	DHX6_345	DHX_DN-B-R62-Map19	670	887	80
scaffold_26	61810	62017	-	mp5009-2_scaffold_26_DHX_DN-B-R62-Map19	ms5009_scaffold_26_DHX_DN-B-R62-Map19	DHX6_346	DHX_DN-B-R62-Map19	17	229	85.2
scaffold_26	108177	108530	-	mp5010-1_scaffold_26_DHX_DN-B-R62-Map19	ms5010_scaffold_26_DHX_DN-B-R62-Map19	DHX6_347	DHX_DN-B-R62-Map19	5743	6085	89.9
scaffold_26	108548	108706	-	mp5010-2_scaffold_26_DHX_DN-B-R62-Map19	ms5010_scaffold_26_DHX_DN-B-R62-Map19	DHX6_348	DHX_DN-B-R62-Map19	670	836	77
scaffold_26	110873	111021	-	mp5010-3_scaffold_26_DHX_DN-B-R62-Map19	ms5010_scaffold_26_DHX_DN-B-R62-Map19	DHX6_349	DHX_DN-B-R62-Map19	431	599	76.3
scaffold_26	111035	111249	-	mp5010-4_scaffold_26_DHX_DN-B-R62-Map19	ms5010_scaffold_26_DHX_DN-B-R62-Map19	DHX6_350	DHX_DN-B-R62-Map19	1	244	76
scaffold_27	29928	30038	-	mp6426-1_scaffold_27_DHX_DN-B-R62-Map19	ms6426_scaffold_27_DHX_DN-B-R62-Map19	DHX6_351	DHX_DN-B-R62-Map19	3	127	86.4
scaffold_27	75655	76042	+	mp6427-1_scaffold_27_DHX_DN-B-R62-Map19	ms6427_scaffold_27_DHX_DN-B-R62-Map19	DHX6_352	DHX_DN-B-R62-Map19	1	395	92
scaffold_28	95825	95872	+	mp2926-1_scaffold_28_DHX_DN-B-R62-Map19	ms2926_scaffold_28_DHX_DN-B-R62-Map19	DHX6_353	DHX_DN-B-R62-Map19	5941	5988	93.8
scaffold_28	95853	95930	+	mp2926-2_scaffold_28_DHX_DN-B-R62-Map19	ms2926_scaffold_28_DHX_DN-B-R62-Map19	DHX6_354	DHX_DN-B-R62-Map19	6008	6085	85.9
scaffold_29	32310	32663	-	mp460-1_scaffold_29_DHX_DN-B-R62-Map19	ms460_scaffold_29_DHX_DN-B-R62-Map19	DHX6_355	DHX_DN-B-R62-Map19	176	532	89.6
scaffold_6	1677874	1677926	-	mp5005-1_scaffold_6_DHX_DN-B-R688-Map3	ms5005_scaffold_6_DHX_DN-B-R688-Map3	DHX7_1	DHX_DN-B-R688-Map3	934	990	81.8
scaffold_7	1017698	1017805	+	mp1684-1_scaffold_7_DHX_DN-B-R688-Map3	ms1684_scaffold_7_DHX_DN-B-R688-Map3	DHX7_2	DHX_DN-B-R688-Map3	1038	1145	77.8
scaffold_11	230849	231910	+	mp1291-1_scaffold_11_DHX_DN-B-R688-Map3	ms1291_scaffold_11_DHX_DN-B-R688-Map3	DHX7_3	DHX_DN-B-R688-Map3	1	1100	93
scaffold_24	326372	326550	+	mp4771-1_scaffold_24_DHX_DN-B-R688-Map3	ms4771_scaffold_24_DHX_DN-B-R688-Map3	DHX7_4	DHX_DN-B-R688-Map3	125	303	96
scaffold_1	2658112	2658137	-	mp4214-1_scaffold_1_DTA_DN-B-R309-Map6_reversed	ms4214_scaffold_1_DTA_DN-B-R309-Map6_reversed	DTA1_1	DTA_DN-B-R309-Map6_reversed	2414	2439	100
scaffold_1	2658142	2658175	-	mp4214-2_scaffold_1_DTA_DN-B-R309-Map6_reversed	ms4214_scaffold_1_DTA_DN-B-R309-Map6_reversed	DTA1_2	DTA_DN-B-R309-Map6_reversed	2407	2439	94.1
scaffold_1	2658177	2658239	-	mp4214-3_scaffold_1_DTA_DN-B-R309-Map6_reversed	ms4214_scaffold_1_DTA_DN-B-R309-Map6_reversed	DTA1_3	DTA_DN-B-R309-Map6_reversed	2373	2440	87.5
scaffold_1	2658240	2658420	-	mp4214-4_scaffold_1_DTA_DN-B-R309-Map6_reversed	ms4214_scaffold_1_DTA_DN-B-R309-Map6_reversed	DTA1_4	DTA_DN-B-R309-Map6_reversed	1	240	86.8
scaffold_1	979139	979224	-	mp4485-1_scaffold_1_DTA_DN-B-R309-Map6_reversed	ms4485_scaffold_1_DTA_DN-B-R309-Map6_reversed	DTA1_5	DTA_DN-B-R309-Map6_reversed	1	84	76.7
scaffold_1	845367	845429	-	mp4504-1_scaffold_1_DTA_DN-B-R309-Map6_reversed	ms4504_scaffold_1_DTA_DN-B-R309-Map6_reversed	DTA1_6	DTA_DN-B-R309-Map6_reversed	2373	2440	89.1
scaffold_1	845430	845620	-	mp4505-1_scaffold_1_DTA_DN-B-R309-Map6_reversed	ms4505_scaffold_1_DTA_DN-B-R309-Map6_reversed	DTA1_7	DTA_DN-B-R309-Map6_reversed	1	240	92
scaffold_1	105794	105983	+	mp4619-1_scaffold_1_DTA_DN-B-R309-Map6_reversed	ms4619_scaffold_1_DTA_DN-B-R309-Map6_reversed	DTA1_8	DTA_DN-B-R309-Map6_reversed	2	240	90.5
scaffold_1	105984	106046	+	mp4619-2_scaffold_1_DTA_DN-B-R309-Map6_reversed	ms4619_scaffold_1_DTA_DN-B-R309-Map6_reversed	DTA1_9	DTA_DN-B-R309-Map6_reversed	2373	2440	87.5
scaffold_1	106048	106081	+	mp4619-3_scaffold_1_DTA_DN-B-R309-Map6_reversed	ms4619_scaffold_1_DTA_DN-B-R309-Map6_reversed	DTA1_10	DTA_DN-B-R309-Map6_reversed	2407	2439	91.2
scaffold_1	106086	106111	+	mp4619-4_scaffold_1_DTA_DN-B-R309-Map6_reversed	ms4619_scaffold_1_DTA_DN-B-R309-Map6_reversed	DTA1_11	DTA_DN-B-R309-Map6_reversed	2414	2439	100
scaffold_2	1062736	1062768	-	mp3709-1_scaffold_2_DTA_DN-B-R309-Map6_reversed	ms3709_scaffold_2_DTA_DN-B-R309-Map6_reversed	DTA1_12	DTA_DN-B-R309-Map6_reversed	2407	2438	93.9
scaffold_2	1062770	1062832	-	mp3709-2_scaffold_2_DTA_DN-B-R309-Map6_reversed	ms3709_scaffold_2_DTA_DN-B-R309-Map6_reversed	DTA1_13	DTA_DN-B-R309-Map6_reversed	2373	2440	85.9
scaffold_2	1062833	1063021	-	mp3710-1_scaffold_2_DTA_DN-B-R309-Map6_reversed	ms3710_scaffold_2_DTA_DN-B-R309-Map6_reversed	DTA1_14	DTA_DN-B-R309-Map6_reversed	3	240	93
scaffold_2	81380	81413	-	mp3912-1_scaffold_2_DTA_DN-B-R309-Map6_reversed	ms3912_scaffold_2_DTA_DN-B-R309-Map6_reversed	DTA1_15	DTA_DN-B-R309-Map6_reversed	2407	2439	94.1
scaffold_2	81415	81477	-	mp3912-2_scaffold_2_DTA_DN-B-R309-Map6_reversed	ms3912_scaffold_2_DTA_DN-B-R309-Map6_reversed	DTA1_16	DTA_DN-B-R309-Map6_reversed	2373	2440	87.5
scaffold_2	81478	81652	-	mp3913-1_scaffold_2_DTA_DN-B-R309-Map6_reversed	ms3913_scaffold_2_DTA_DN-B-R309-Map6_reversed	DTA1_17	DTA_DN-B-R309-Map6_reversed	2	240	91.9
scaffold_3	1932557	1932745	+	mp2988-1_scaffold_3_DTA_DN-B-R309-Map6_reversed	ms2988_scaffold_3_DTA_DN-B-R309-Map6_reversed	DTA1_18	DTA_DN-B-R309-Map6_reversed	1	240	93
scaffold_3	1932813	1932877	+	mp2988-2_scaffold_3_DTA_DN-B-R309-Map6_reversed	ms2988_scaffold_3_DTA_DN-B-R309-Map6_reversed	DTA1_19	DTA_DN-B-R309-Map6_reversed	2371	2440	90.9
scaffold_3	1932879	1932912	+	mp2988-3_scaffold_3_DTA_DN-B-R309-Map6_reversed	ms2988_scaffold_3_DTA_DN-B-R309-Map6_reversed	DTA1_20	DTA_DN-B-R309-Map6_reversed	2407	2439	94.1
scaffold_3	1932917	1932942	+	mp2988-4_scaffold_3_DTA_DN-B-R309-Map6_reversed	ms2988_scaffold_3_DTA_DN-B-R309-Map6_reversed	DTA1_21	DTA_DN-B-R309-Map6_reversed	2414	2439	100
scaffold_3	1379901	1379961	-	mp3132-1_scaffold_3_DTA_DN-B-R309-Map6_reversed	ms3132_scaffold_3_DTA_DN-B-R309-Map6_reversed	DTA1_22	DTA_DN-B-R309-Map6_reversed	2373	2439	88.7
scaffold_3	1379962	1380136	-	mp3133-1_scaffold_3_DTA_DN-B-R309-Map6_reversed	ms3133_scaffold_3_DTA_DN-B-R309-Map6_reversed	DTA1_23	DTA_DN-B-R309-Map6_reversed	2	240	91.9
scaffold_3	1170080	1171845	-	mp3153-1_scaffold_3_DTA_DN-B-R309-Map6_reversed	ms3153_scaffold_3_DTA_DN-B-R309-Map6_reversed	DTA1_24	DTA_DN-B-R309-Map6_reversed	674	2440	98
scaffold_3	1211636	1212306	-	mp3154-1_scaffold_3_DTA_DN-B-R309-Map6_reversed	ms3154_scaffold_3_DTA_DN-B-R309-Map6_reversed	DTA1_25	DTA_DN-B-R309-Map6_reversed	3	673	96.4
scaffold_3	983744	983805	-	mp3303-1_scaffold_3_DTA_DN-B-R309-Map6_reversed	ms3303_scaffold_3_DTA_DN-B-R309-Map6_reversed	DTA1_26	DTA_DN-B-R309-Map6_reversed	2373	2439	88.9
scaffold_3	983806	983996	-	mp3304-1_scaffold_3_DTA_DN-B-R309-Map6_reversed	ms3304_scaffold_3_DTA_DN-B-R309-Map6_reversed	DTA1_27	DTA_DN-B-R309-Map6_reversed	1	240	93.1
scaffold_4	1146991	1147180	-	mp2736-1_scaffold_4_DTA_DN-B-R309-Map6_reversed	ms2736_scaffold_4_DTA_DN-B-R309-Map6_reversed	DTA1_28	DTA_DN-B-R309-Map6_reversed	2194	2383	73.4
scaffold_4	2026745	2026856	+	mp2779-1_scaffold_4_DTA_DN-B-R309-Map6_reversed	ms2779_scaffold_4_DTA_DN-B-R309-Map6_reversed	DTA1_29	DTA_DN-B-R309-Map6_reversed	2239	2375	75.4
scaffold_4	577035	577069	-	mp2828-1_scaffold_4_DTA_DN-B-R309-Map6_reversed	ms2828_scaffold_4_DTA_DN-B-R309-Map6_reversed	DTA1_30	DTA_DN-B-R309-Map6_reversed	2407	2440	94.3
scaffold_4	577071	577133	-	mp2828-2_scaffold_4_DTA_DN-B-R309-Map6_reversed	ms2828_scaffold_4_DTA_DN-B-R309-Map6_reversed	DTA1_31	DTA_DN-B-R309-Map6_reversed	2373	2440	87.5
scaffold_4	577134	577326	-	mp2829-1_scaffold_4_DTA_DN-B-R309-Map6_reversed	ms2829_scaffold_4_DTA_DN-B-R309-Map6_reversed	DTA1_32	DTA_DN-B-R309-Map6_reversed	1	240	91.6
scaffold_4	178265	180698	+	mp2885-1_scaffold_4_DTA_DN-B-R309-Map6_reversed	ms2885_scaffold_4_DTA_DN-B-R309-Map6_reversed	DTA1_33	DTA_DN-B-R309-Map6_reversed	1	2437	98.4
scaffold_5	1693409	1693597	+	mp2357-1_scaffold_5_DTA_DN-B-R309-Map6_reversed	ms2357_scaffold_5_DTA_DN-B-R309-Map6_reversed	DTA1_34	DTA_DN-B-R309-Map6_reversed	2	240	91.9
scaffold_5	1693598	1693660	+	mp2357-2_scaffold_5_DTA_DN-B-R309-Map6_reversed	ms2357_scaffold_5_DTA_DN-B-R309-Map6_reversed	DTA1_35	DTA_DN-B-R309-Map6_reversed	2373	2440	89.1
scaffold_5	1693662	1693695	+	mp2357-3_scaffold_5_DTA_DN-B-R309-Map6_reversed	ms2357_scaffold_5_DTA_DN-B-R309-Map6_reversed	DTA1_36	DTA_DN-B-R309-Map6_reversed	2407	2439	94.1
scaffold_5	1693700	1693724	+	mp2357-4_scaffold_5_DTA_DN-B-R309-Map6_reversed	ms2357_scaffold_5_DTA_DN-B-R309-Map6_reversed	DTA1_37	DTA_DN-B-R309-Map6_reversed	2414	2438	100
scaffold_5	1694299	1694562	-	mp2358-1_scaffold_5_DTA_DN-B-R309-Map6_reversed	ms2358_scaffold_5_DTA_DN-B-R309-Map6_reversed	DTA1_38	DTA_DN-B-R309-Map6_reversed	1	261	71.8
scaffold_5	1763730	1763790	-	mp2359-1_scaffold_5_DTA_DN-B-R309-Map6_reversed	ms2359_scaffold_5_DTA_DN-B-R309-Map6_reversed	DTA1_39	DTA_DN-B-R309-Map6_reversed	2373	2438	88.7
scaffold_5	1763791	1763983	-	mp2360-1_scaffold_5_DTA_DN-B-R309-Map6_reversed	ms2360_scaffold_5_DTA_DN-B-R309-Map6_reversed	DTA1_40	DTA_DN-B-R309-Map6_reversed	1	240	92.5
scaffold_5	558504	558694	+	mp1638-1_scaffold_5_DTA_DN-B-R309-Map6_reversed	ms1638_scaffold_5_DTA_DN-B-R309-Map6_reversed	DTA1_41	DTA_DN-B-R309-Map6_reversed	1	240	92
scaffold_5	558695	558756	+	mp1638-2_scaffold_5_DTA_DN-B-R309-Map6_reversed	ms1638_scaffold_5_DTA_DN-B-R309-Map6_reversed	DTA1_42	DTA_DN-B-R309-Map6_reversed	2373	2439	88.9
scaffold_5	558759	558792	+	mp1638-3_scaffold_5_DTA_DN-B-R309-Map6_reversed	ms1638_scaffold_5_DTA_DN-B-R309-Map6_reversed	DTA1_43	DTA_DN-B-R309-Map6_reversed	2407	2439	94.1
scaffold_5	558797	558822	+	mp1638-4_scaffold_5_DTA_DN-B-R309-Map6_reversed	ms1638_scaffold_5_DTA_DN-B-R309-Map6_reversed	DTA1_44	DTA_DN-B-R309-Map6_reversed	2414	2439	100
scaffold_6	1607973	1608148	+	mp1821-1_scaffold_6_DTA_DN-B-R309-Map6_reversed	ms1821_scaffold_6_DTA_DN-B-R309-Map6_reversed	DTA1_45	DTA_DN-B-R309-Map6_reversed	3	240	92.5
scaffold_6	1608149	1608210	+	mp1822-1_scaffold_6_DTA_DN-B-R309-Map6_reversed	ms1822_scaffold_6_DTA_DN-B-R309-Map6_reversed	DTA1_46	DTA_DN-B-R309-Map6_reversed	2373	2439	84.1
scaffold_6	1608212	1608246	+	mp1822-2_scaffold_6_DTA_DN-B-R309-Map6_reversed	ms1822_scaffold_6_DTA_DN-B-R309-Map6_reversed	DTA1_47	DTA_DN-B-R309-Map6_reversed	2407	2440	91.4
scaffold_6	1608248	1608281	+	mp1823-1_scaffold_6_DTA_DN-B-R309-Map6_reversed	ms1823_scaffold_6_DTA_DN-B-R309-Map6_reversed	DTA1_48	DTA_DN-B-R309-Map6_reversed	2407	2439	94.1
scaffold_6	1775297	1775483	+	mp4985-1_scaffold_6_DTA_DN-B-R309-Map6_reversed	ms4985_scaffold_6_DTA_DN-B-R309-Map6_reversed	DTA1_49	DTA_DN-B-R309-Map6_reversed	1066	1253	72.9
scaffold_7	1524392	1524453	-	mp1625-1_scaffold_7_DTA_DN-B-R309-Map6_reversed	ms1625_scaffold_7_DTA_DN-B-R309-Map6_reversed	DTA1_50	DTA_DN-B-R309-Map6_reversed	2373	2439	85.7
scaffold_7	1524454	1524645	-	mp1626-1_scaffold_7_DTA_DN-B-R309-Map6_reversed	ms1626_scaffold_7_DTA_DN-B-R309-Map6_reversed	DTA1_51	DTA_DN-B-R309-Map6_reversed	1	240	93.6
scaffold_7	1003547	1003736	+	mp1689-1_scaffold_7_DTA_DN-B-R309-Map6_reversed	ms1689_scaffold_7_DTA_DN-B-R309-Map6_reversed	DTA1_52	DTA_DN-B-R309-Map6_reversed	2	240	93
scaffold_7	1003737	1003799	+	mp1690-1_scaffold_7_DTA_DN-B-R309-Map6_reversed	ms1690_scaffold_7_DTA_DN-B-R309-Map6_reversed	DTA1_53	DTA_DN-B-R309-Map6_reversed	2373	2440	87.5
scaffold_7	1003801	1003834	+	mp1690-2_scaffold_7_DTA_DN-B-R309-Map6_reversed	ms1690_scaffold_7_DTA_DN-B-R309-Map6_reversed	DTA1_54	DTA_DN-B-R309-Map6_reversed	2407	2439	94.1
scaffold_7	1782743	1782831	+	mp5349-1_scaffold_7_DTA_DN-B-R309-Map6_reversed	ms5349_scaffold_7_DTA_DN-B-R309-Map6_reversed	DTA1_55	DTA_DN-B-R309-Map6_reversed	1	88	75.6
scaffold_7	1807290	1809728	+	mp5350-1_scaffold_7_DTA_DN-B-R309-Map6_reversed	ms5350_scaffold_7_DTA_DN-B-R309-Map6_reversed	DTA1_56	DTA_DN-B-R309-Map6_reversed	1	2440	97.7
scaffold_7	378035	378168	+	mp1782-1_scaffold_7_DTA_DN-B-R309-Map6_reversed	ms1782_scaffold_7_DTA_DN-B-R309-Map6_reversed	DTA1_57	DTA_DN-B-R309-Map6_reversed	30	166	75.6
scaffold_7	378169	378311	+	mp1782-2_scaffold_7_DTA_DN-B-R309-Map6_reversed	ms1782_scaffold_7_DTA_DN-B-R309-Map6_reversed	DTA1_58	DTA_DN-B-R309-Map6_reversed	2290	2437	72.6
scaffold_8	495395	495571	+	mp1507-1_scaffold_8_DTA_DN-B-R309-Map6_reversed	ms1507_scaffold_8_DTA_DN-B-R309-Map6_reversed	DTA1_59	DTA_DN-B-R309-Map6_reversed	2	240	91.4
scaffold_8	495572	495633	+	mp1507-2_scaffold_8_DTA_DN-B-R309-Map6_reversed	ms1507_scaffold_8_DTA_DN-B-R309-Map6_reversed	DTA1_60	DTA_DN-B-R309-Map6_reversed	2373	2439	88.9
scaffold_9	1063126	1063315	-	mp1044-1_scaffold_9_DTA_DN-B-R309-Map6_reversed	ms1044_scaffold_9_DTA_DN-B-R309-Map6_reversed	DTA1_61	DTA_DN-B-R309-Map6_reversed	2	240	70.6
scaffold_9	1464956	1464981	-	mp976-1_scaffold_9_DTA_DN-B-R309-Map6_reversed	ms976_scaffold_9_DTA_DN-B-R309-Map6_reversed	DTA1_62	DTA_DN-B-R309-Map6_reversed	2414	2439	100
scaffold_9	1465016	1465049	-	mp976-2_scaffold_9_DTA_DN-B-R309-Map6_reversed	ms976_scaffold_9_DTA_DN-B-R309-Map6_reversed	DTA1_63	DTA_DN-B-R309-Map6_reversed	2407	2439	91.2
scaffold_9	1465051	1465101	-	mp976-3_scaffold_9_DTA_DN-B-R309-Map6_reversed	ms976_scaffold_9_DTA_DN-B-R309-Map6_reversed	DTA1_64	DTA_DN-B-R309-Map6_reversed	2389	2440	84.9
scaffold_9	1465103	1465282	-	mp977-1_scaffold_9_DTA_DN-B-R309-Map6_reversed	ms977_scaffold_9_DTA_DN-B-R309-Map6_reversed	DTA1_65	DTA_DN-B-R309-Map6_reversed	1	236	91.5
scaffold_9	191817	191850	-	mp5033-1_scaffold_9_DTA_DN-B-R309-Map6_reversed	ms5033_scaffold_9_DTA_DN-B-R309-Map6_reversed	DTA1_66	DTA_DN-B-R309-Map6_reversed	2407	2439	91.2
scaffold_9	191852	191914	-	mp5033-2_scaffold_9_DTA_DN-B-R309-Map6_reversed	ms5033_scaffold_9_DTA_DN-B-R309-Map6_reversed	DTA1_67	DTA_DN-B-R309-Map6_reversed	2373	2440	89.1
scaffold_9	191915	192107	-	mp5034-1_scaffold_9_DTA_DN-B-R309-Map6_reversed	ms5034_scaffold_9_DTA_DN-B-R309-Map6_reversed	DTA1_68	DTA_DN-B-R309-Map6_reversed	1	240	88.5
scaffold_9	1308994	1309027	-	mp1006-1_scaffold_9_DTA_DN-B-R309-Map6_reversed	ms1006_scaffold_9_DTA_DN-B-R309-Map6_reversed	DTA1_69	DTA_DN-B-R309-Map6_reversed	2407	2439	94.1
scaffold_9	1309029	1309093	-	mp1006-2_scaffold_9_DTA_DN-B-R309-Map6_reversed	ms1006_scaffold_9_DTA_DN-B-R309-Map6_reversed	DTA1_70	DTA_DN-B-R309-Map6_reversed	2371	2440	87.9
scaffold_9	1309094	1309199	-	mp1007-1_scaffold_9_DTA_DN-B-R309-Map6_reversed	ms1007_scaffold_9_DTA_DN-B-R309-Map6_reversed	DTA1_71	DTA_DN-B-R309-Map6_reversed	139	237	91.1
scaffold_10	1147774	1147835	-	mp615-1_scaffold_10_DTA_DN-B-R309-Map6_reversed	ms615_scaffold_10_DTA_DN-B-R309-Map6_reversed	DTA1_72	DTA_DN-B-R309-Map6_reversed	2373	2439	88.9
scaffold_10	1147836	1148028	-	mp616-1_scaffold_10_DTA_DN-B-R309-Map6_reversed	ms616_scaffold_10_DTA_DN-B-R309-Map6_reversed	DTA1_73	DTA_DN-B-R309-Map6_reversed	1	240	92.1
scaffold_10	1160815	1160840	-	mp617-1_scaffold_10_DTA_DN-B-R309-Map6_reversed	ms617_scaffold_10_DTA_DN-B-R309-Map6_reversed	DTA1_74	DTA_DN-B-R309-Map6_reversed	2414	2439	100
scaffold_10	1160845	1160878	-	mp617-2_scaffold_10_DTA_DN-B-R309-Map6_reversed	ms617_scaffold_10_DTA_DN-B-R309-Map6_reversed	DTA1_75	DTA_DN-B-R309-Map6_reversed	2407	2439	91.2
scaffold_10	1160880	1160942	-	mp617-3_scaffold_10_DTA_DN-B-R309-Map6_reversed	ms617_scaffold_10_DTA_DN-B-R309-Map6_reversed	DTA1_76	DTA_DN-B-R309-Map6_reversed	2373	2440	90.6
scaffold_10	1160943	1161120	-	mp617-4_scaffold_10_DTA_DN-B-R309-Map6_reversed	ms617_scaffold_10_DTA_DN-B-R309-Map6_reversed	DTA1_77	DTA_DN-B-R309-Map6_reversed	1	240	90.8
scaffold_10	546429	546619	+	mp777-1_scaffold_10_DTA_DN-B-R309-Map6_reversed	ms777_scaffold_10_DTA_DN-B-R309-Map6_reversed	DTA1_78	DTA_DN-B-R309-Map6_reversed	1	240	91.5
scaffold_10	546620	546682	+	mp778-1_scaffold_10_DTA_DN-B-R309-Map6_reversed	ms778_scaffold_10_DTA_DN-B-R309-Map6_reversed	DTA1_79	DTA_DN-B-R309-Map6_reversed	2373	2440	84.4
scaffold_10	546684	546717	+	mp778-2_scaffold_10_DTA_DN-B-R309-Map6_reversed	ms778_scaffold_10_DTA_DN-B-R309-Map6_reversed	DTA1_80	DTA_DN-B-R309-Map6_reversed	2407	2439	94.1
scaffold_10	548098	548131	-	mp779-1_scaffold_10_DTA_DN-B-R309-Map6_reversed	ms779_scaffold_10_DTA_DN-B-R309-Map6_reversed	DTA1_81	DTA_DN-B-R309-Map6_reversed	2407	2439	94.1
scaffold_10	548133	548195	-	mp779-2_scaffold_10_DTA_DN-B-R309-Map6_reversed	ms779_scaffold_10_DTA_DN-B-R309-Map6_reversed	DTA1_82	DTA_DN-B-R309-Map6_reversed	2373	2440	87.5
scaffold_10	548196	548300	-	mp780-1_scaffold_10_DTA_DN-B-R309-Map6_reversed	ms780_scaffold_10_DTA_DN-B-R309-Map6_reversed	DTA1_83	DTA_DN-B-R309-Map6_reversed	141	240	92.1
scaffold_11	1364644	1364836	+	mp6318-1_scaffold_11_DTA_DN-B-R309-Map6_reversed	ms6318_scaffold_11_DTA_DN-B-R309-Map6_reversed	DTA1_84	DTA_DN-B-R309-Map6_reversed	1	240	91.5
scaffold_11	1364837	1364898	+	mp6319-1_scaffold_11_DTA_DN-B-R309-Map6_reversed	ms6319_scaffold_11_DTA_DN-B-R309-Map6_reversed	DTA1_85	DTA_DN-B-R309-Map6_reversed	2373	2439	87.3
scaffold_11	1625407	1625606	-	mp1057-1_scaffold_11_DTA_DN-B-R309-Map6_reversed	ms1057_scaffold_11_DTA_DN-B-R309-Map6_reversed	DTA1_86	DTA_DN-B-R309-Map6_reversed	2124	2321	73.3
scaffold_11	612700	615122	-	mp287-1_scaffold_11_DTA_DN-B-R309-Map6_reversed	ms287_scaffold_11_DTA_DN-B-R309-Map6_reversed	DTA1_87	DTA_DN-B-R309-Map6_reversed	2	2440	97.8
scaffold_12	323485	323518	-	mp6205-1_scaffold_12_DTA_DN-B-R309-Map6_reversed	ms6205_scaffold_12_DTA_DN-B-R309-Map6_reversed	DTA1_88	DTA_DN-B-R309-Map6_reversed	2407	2439	91.2
scaffold_12	323520	323582	-	mp6205-2_scaffold_12_DTA_DN-B-R309-Map6_reversed	ms6205_scaffold_12_DTA_DN-B-R309-Map6_reversed	DTA1_89	DTA_DN-B-R309-Map6_reversed	2373	2440	89.1
scaffold_12	323583	323778	-	mp6206-1_scaffold_12_DTA_DN-B-R309-Map6_reversed	ms6206_scaffold_12_DTA_DN-B-R309-Map6_reversed	DTA1_90	DTA_DN-B-R309-Map6_reversed	1	240	89.5
scaffold_12	129043	129289	+	mp6283-1_scaffold_12_DTA_DN-B-R309-Map6_reversed	ms6283_scaffold_12_DTA_DN-B-R309-Map6_reversed	DTA1_91	DTA_DN-B-R309-Map6_reversed	123	361	69.5
scaffold_13	1003076	1003102	-	mp5765-1_scaffold_13_DTA_DN-B-R309-Map6_reversed	ms5765_scaffold_13_DTA_DN-B-R309-Map6_reversed	DTA1_92	DTA_DN-B-R309-Map6_reversed	2413	2439	96.3
scaffold_13	1003106	1003139	-	mp5765-2_scaffold_13_DTA_DN-B-R309-Map6_reversed	ms5765_scaffold_13_DTA_DN-B-R309-Map6_reversed	DTA1_93	DTA_DN-B-R309-Map6_reversed	2407	2439	91.2
scaffold_13	1003141	1003203	-	mp5765-3_scaffold_13_DTA_DN-B-R309-Map6_reversed	ms5765_scaffold_13_DTA_DN-B-R309-Map6_reversed	DTA1_94	DTA_DN-B-R309-Map6_reversed	2373	2440	85.9
scaffold_13	1003204	1003311	-	mp5766-1_scaffold_13_DTA_DN-B-R309-Map6_reversed	ms5766_scaffold_13_DTA_DN-B-R309-Map6_reversed	DTA1_95	DTA_DN-B-R309-Map6_reversed	140	240	92.2
scaffold_13	311764	311797	-	mp5925-1_scaffold_13_DTA_DN-B-R309-Map6_reversed	ms5925_scaffold_13_DTA_DN-B-R309-Map6_reversed	DTA1_96	DTA_DN-B-R309-Map6_reversed	2407	2439	91.2
scaffold_13	311799	311861	-	mp5925-2_scaffold_13_DTA_DN-B-R309-Map6_reversed	ms5925_scaffold_13_DTA_DN-B-R309-Map6_reversed	DTA1_97	DTA_DN-B-R309-Map6_reversed	2373	2440	89.1
scaffold_13	311862	312047	-	mp5926-1_scaffold_13_DTA_DN-B-R309-Map6_reversed	ms5926_scaffold_13_DTA_DN-B-R309-Map6_reversed	DTA1_98	DTA_DN-B-R309-Map6_reversed	2	240	86.7
scaffold_13	347274	347308	-	mp5927-1_scaffold_13_DTA_DN-B-R309-Map6_reversed	ms5927_scaffold_13_DTA_DN-B-R309-Map6_reversed	DTA1_99	DTA_DN-B-R309-Map6_reversed	2	37	91.7
scaffold_13	350074	350135	-	mp5928-1_scaffold_13_DTA_DN-B-R309-Map6_reversed	ms5928_scaffold_13_DTA_DN-B-R309-Map6_reversed	DTA1_100	DTA_DN-B-R309-Map6_reversed	2373	2439	85.7
scaffold_13	350136	350325	-	mp5929-1_scaffold_13_DTA_DN-B-R309-Map6_reversed	ms5929_scaffold_13_DTA_DN-B-R309-Map6_reversed	DTA1_101	DTA_DN-B-R309-Map6_reversed	2	240	93.5
scaffold_14	865242	865275	-	mp2005-1_scaffold_14_DTA_DN-B-R309-Map6_reversed	ms2005_scaffold_14_DTA_DN-B-R309-Map6_reversed	DTA1_102	DTA_DN-B-R309-Map6_reversed	2407	2439	91.2
scaffold_14	865277	865341	-	mp2005-2_scaffold_14_DTA_DN-B-R309-Map6_reversed	ms2005_scaffold_14_DTA_DN-B-R309-Map6_reversed	DTA1_103	DTA_DN-B-R309-Map6_reversed	2373	2440	84.6
scaffold_14	631599	631784	+	mp5589-1_scaffold_14_DTA_DN-B-R309-Map6_reversed	ms5589_scaffold_14_DTA_DN-B-R309-Map6_reversed	DTA1_104	DTA_DN-B-R309-Map6_reversed	1	240	91.3
scaffold_14	631785	631847	+	mp5589-2_scaffold_14_DTA_DN-B-R309-Map6_reversed	ms5589_scaffold_14_DTA_DN-B-R309-Map6_reversed	DTA1_105	DTA_DN-B-R309-Map6_reversed	2373	2440	90.6
scaffold_14	631849	631882	+	mp5589-3_scaffold_14_DTA_DN-B-R309-Map6_reversed	ms5589_scaffold_14_DTA_DN-B-R309-Map6_reversed	DTA1_106	DTA_DN-B-R309-Map6_reversed	2407	2439	91.2
scaffold_14	865342	865532	-	mp2006-1_scaffold_14_DTA_DN-B-R309-Map6_reversed	ms2006_scaffold_14_DTA_DN-B-R309-Map6_reversed	DTA1_107	DTA_DN-B-R309-Map6_reversed	2	240	92
scaffold_15	801419	801452	-	mp1767-1_scaffold_15_DTA_DN-B-R309-Map6_reversed	ms1767_scaffold_15_DTA_DN-B-R309-Map6_reversed	DTA1_108	DTA_DN-B-R309-Map6_reversed	2407	2439	94.1
scaffold_15	801454	801516	-	mp1767-2_scaffold_15_DTA_DN-B-R309-Map6_reversed	ms1767_scaffold_15_DTA_DN-B-R309-Map6_reversed	DTA1_109	DTA_DN-B-R309-Map6_reversed	2373	2440	87.5
scaffold_15	801517	801700	-	mp1768-1_scaffold_15_DTA_DN-B-R309-Map6_reversed	ms1768_scaffold_15_DTA_DN-B-R309-Map6_reversed	DTA1_110	DTA_DN-B-R309-Map6_reversed	1	240	89.2
scaffold_16	4690	4844	-	mp5410-1_scaffold_16_DTA_DN-B-R309-Map6_reversed	ms5410_scaffold_16_DTA_DN-B-R309-Map6_reversed	DTA1_111	DTA_DN-B-R309-Map6_reversed	1	202	90.1
scaffold_17	225152	225398	-	mp4098-1_scaffold_17_DTA_DN-B-R309-Map6_reversed	ms4098_scaffold_17_DTA_DN-B-R309-Map6_reversed	DTA1_112	DTA_DN-B-R309-Map6_reversed	2140	2384	77.8
scaffold_19	281376	281619	+	mp2190-1_scaffold_19_DTA_DN-B-R309-Map6_reversed	ms2190_scaffold_19_DTA_DN-B-R309-Map6_reversed	DTA1_113	DTA_DN-B-R309-Map6_reversed	124	361	69.5
scaffold_20	359902	360095	+	mp2103-1_scaffold_20_DTA_DN-B-R309-Map6_reversed	ms2103_scaffold_20_DTA_DN-B-R309-Map6_reversed	DTA1_114	DTA_DN-B-R309-Map6_reversed	1	240	91.5
scaffold_20	360096	360158	+	mp2103-2_scaffold_20_DTA_DN-B-R309-Map6_reversed	ms2103_scaffold_20_DTA_DN-B-R309-Map6_reversed	DTA1_115	DTA_DN-B-R309-Map6_reversed	2373	2440	87.5
scaffold_20	360160	360194	+	mp2103-3_scaffold_20_DTA_DN-B-R309-Map6_reversed	ms2103_scaffold_20_DTA_DN-B-R309-Map6_reversed	DTA1_116	DTA_DN-B-R309-Map6_reversed	2405	2439	88.6
scaffold_20	360199	360225	+	mp2103-4_scaffold_20_DTA_DN-B-R309-Map6_reversed	ms2103_scaffold_20_DTA_DN-B-R309-Map6_reversed	DTA1_117	DTA_DN-B-R309-Map6_reversed	2414	2440	96.3
scaffold_21	10900	10924	-	mp2022-1_scaffold_21_DTA_DN-B-R309-Map6_reversed	ms2022_scaffold_21_DTA_DN-B-R309-Map6_reversed	DTA1_118	DTA_DN-B-R309-Map6_reversed	2414	2438	100
scaffold_21	10929	10962	-	mp2022-2_scaffold_21_DTA_DN-B-R309-Map6_reversed	ms2022_scaffold_21_DTA_DN-B-R309-Map6_reversed	DTA1_119	DTA_DN-B-R309-Map6_reversed	2407	2439	94.1
scaffold_21	10964	11026	-	mp2022-3_scaffold_21_DTA_DN-B-R309-Map6_reversed	ms2022_scaffold_21_DTA_DN-B-R309-Map6_reversed	DTA1_120	DTA_DN-B-R309-Map6_reversed	2373	2440	89.1
scaffold_21	11027	11219	-	mp2022-4_scaffold_21_DTA_DN-B-R309-Map6_reversed	ms2022_scaffold_21_DTA_DN-B-R309-Map6_reversed	DTA1_121	DTA_DN-B-R309-Map6_reversed	1	240	92
scaffold_21	133336	133440	+	mp2023-1_scaffold_21_DTA_DN-B-R309-Map6_reversed	ms2023_scaffold_21_DTA_DN-B-R309-Map6_reversed	DTA1_122	DTA_DN-B-R309-Map6_reversed	142	240	92
scaffold_21	133441	133503	+	mp2024-1_scaffold_21_DTA_DN-B-R309-Map6_reversed	ms2024_scaffold_21_DTA_DN-B-R309-Map6_reversed	DTA1_123	DTA_DN-B-R309-Map6_reversed	2373	2440	79.7
scaffold_23	392927	393116	+	mp2243-1_scaffold_23_DTA_DN-B-R309-Map6_reversed	ms2243_scaffold_23_DTA_DN-B-R309-Map6_reversed	DTA1_124	DTA_DN-B-R309-Map6_reversed	1	240	88.6
scaffold_23	393117	393176	+	mp2243-2_scaffold_23_DTA_DN-B-R309-Map6_reversed	ms2243_scaffold_23_DTA_DN-B-R309-Map6_reversed	DTA1_125	DTA_DN-B-R309-Map6_reversed	2373	2437	86.9
scaffold_27	122315	124724	-	mp6047-1_scaffold_27_DTA_DN-B-R309-Map6_reversed	ms6047_scaffold_27_DTA_DN-B-R309-Map6_reversed	DTA1_126	DTA_DN-B-R309-Map6_reversed	30	2440	96.8
scaffold_3	1666271	1666301	-	mp3069-1_scaffold_3_DTB_DN-B-R660-Map6_reversed	ms3069_scaffold_3_DTB_DN-B-R660-Map6_reversed	DTB1_1	DTB_DN-B-R660-Map6_reversed	350	380	90.3
scaffold_7	1185020	1185058	-	mp1669-1_scaffold_7_DTB_DN-B-R660-Map6_reversed	ms1669_scaffold_7_DTB_DN-B-R660-Map6_reversed	DTB1_2	DTB_DN-B-R660-Map6_reversed	2	40	87.2
scaffold_10	795787	796215	-	mp652-1_scaffold_10_DTB_DN-B-R660-Map6_reversed	ms652_scaffold_10_DTB_DN-B-R660-Map6_reversed	DTB1_3	DTB_DN-B-R660-Map6_reversed	2	431	99.3
scaffold_12	222489	223020	+	mp6207-1_scaffold_12_DTB_DN-B-R660-Map6_reversed	ms6207_scaffold_12_DTB_DN-B-R660-Map6_reversed	DTB1_4	DTB_DN-B-R660-Map6_reversed	1	532	98.5
scaffold_12	238004	239558	+	mp6208-1_scaffold_12_DTB_DN-B-R660-Map6_reversed	ms6208_scaffold_12_DTB_DN-B-R660-Map6_reversed	DTB1_5	DTB_DN-B-R660-Map6_reversed	528	2082	99.1
scaffold_12	1234888	1236958	-	mp4829-1_scaffold_12_DTB_DN-B-R660-Map6_reversed	ms4829_scaffold_12_DTB_DN-B-R660-Map6_reversed	DTB1_6	DTB_DN-B-R660-Map6_reversed	2	2076	84.4
scaffold_12	1277474	1279543	-	mp4830-1_scaffold_12_DTB_DN-B-R660-Map6_reversed	ms4830_scaffold_12_DTB_DN-B-R660-Map6_reversed	DTB1_7	DTB_DN-B-R660-Map6_reversed	2	2076	85.1
scaffold_21	60707	62787	+	mp2029-1_scaffold_21_DTB_DN-B-R660-Map6_reversed	ms2029_scaffold_21_DTB_DN-B-R660-Map6_reversed	DTB1_8	DTB_DN-B-R660-Map6_reversed	1	2082	98.9
scaffold_28	23912	25932	+	mp2932-1_scaffold_28_DTB_DN-B-R660-Map6_reversed	ms2932_scaffold_28_DTB_DN-B-R660-Map6_reversed	DTB1_9	DTB_DN-B-R660-Map6_reversed	2	2022	98.8
scaffold_30	1	1407	-	mp1077-1_scaffold_30_DTB_DN-B-R660-Map6_reversed	ms1077_scaffold_30_DTB_DN-B-R660-Map6_reversed	DTB1_10	DTB_DN-B-R660-Map6_reversed	2	1428	92.1
scaffold_1	2057079	2057247	+	mp4361-1_scaffold_1_DTT_DN-B-G233-Map8	ms4361_scaffold_1_DTT_DN-B-G233-Map8	DTT1_1	DTT_DN-B-G233-Map8	2567	2751	75
scaffold_2	2669930	2669969	+	mp4580-1_scaffold_2_DTT_DN-B-G233-Map8	ms4580_scaffold_2_DTT_DN-B-G233-Map8	DTT1_2	DTT_DN-B-G233-Map8	2610	2658	88.6
scaffold_2	2058692	2062384	-	mp3534-1_scaffold_2_DTT_DN-B-G233-Map8	ms3534_scaffold_2_DTT_DN-B-G233-Map8	DTT1_3	DTT_DN-B-G233-Map8	1	3488	91.8
scaffold_3	1509754	1509890	+	mp3131-1_scaffold_3_DTT_DN-B-G233-Map8	ms3131_scaffold_3_DTT_DN-B-G233-Map8	DTT1_4	DTT_DN-B-G233-Map8	2606	2753	75.3
scaffold_4	1040006	1043460	+	mp2741-1_scaffold_4_DTT_DN-B-G233-Map8	ms2741_scaffold_4_DTT_DN-B-G233-Map8	DTT1_5	DTT_DN-B-G233-Map8	2	3511	95.8
scaffold_5	322974	323915	+	mp156-1_scaffold_5_DTT_DN-B-G233-Map8	ms156_scaffold_5_DTT_DN-B-G233-Map8	DTT1_6	DTT_DN-B-G233-Map8	2	944	96.4
scaffold_5	341	404	-	mp2448-1_scaffold_5_DTT_DN-B-G233-Map8	ms2448_scaffold_5_DTT_DN-B-G233-Map8	DTT1_7	DTT_DN-B-G233-Map8	2617	2680	80
scaffold_5	643420	643744	-	mp2520-1_scaffold_5_DTT_DN-B-G233-Map8	ms2520_scaffold_5_DTT_DN-B-G233-Map8	DTT1_8	DTT_DN-B-G233-Map8	2	327	93.9
scaffold_5	713943	713985	+	mp2521-1_scaffold_5_DTT_DN-B-G233-Map8	ms2521_scaffold_5_DTT_DN-B-G233-Map8	DTT1_9	DTT_DN-B-G233-Map8	2780	2827	88.9
scaffold_5	325551	326453	+	mp2578-1_scaffold_5_DTT_DN-B-G233-Map8	ms2578_scaffold_5_DTT_DN-B-G233-Map8	DTT1_10	DTT_DN-B-G233-Map8	2452	3313	95.3
scaffold_5	557863	557920	-	mp1646-1_scaffold_5_DTT_DN-B-G233-Map8	ms1646_scaffold_5_DTT_DN-B-G233-Map8	DTT1_11	DTT_DN-B-G233-Map8	2549	2603	85.7
scaffold_7	1004017	1004109	+	mp1687-1_scaffold_7_DTT_DN-B-G233-Map8	ms1687_scaffold_7_DTT_DN-B-G233-Map8	DTT1_12	DTT_DN-B-G233-Map8	2839	2936	79
scaffold_7	45432	45554	+	mp1793-1_scaffold_7_DTT_DN-B-G233-Map8	ms1793_scaffold_7_DTT_DN-B-G233-Map8	DTT1_13	DTT_DN-B-G233-Map8	2582	2710	72
scaffold_10	1	187	+	mp863-1_scaffold_10_DTT_DN-B-G233-Map8	ms863_scaffold_10_DTT_DN-B-G233-Map8	DTT1_14	DTT_DN-B-G233-Map8	3150	3336	97.4
scaffold_10	154507	154550	+	mp864-1_scaffold_10_DTT_DN-B-G233-Map8	ms864_scaffold_10_DTT_DN-B-G233-Map8	DTT1_15	DTT_DN-B-G233-Map8	2615	2658	84.1
scaffold_11	292459	292484	+	mp1261-1_scaffold_11_DTT_DN-B-G233-Map8	ms1261_scaffold_11_DTT_DN-B-G233-Map8	DTT1_16	DTT_DN-B-G233-Map8	2889	2914	67.9
scaffold_12	477442	478730	+	mp5142-1_scaffold_12_DTT_DN-B-G233-Map8	ms5142_scaffold_12_DTT_DN-B-G233-Map8	DTT1_17	DTT_DN-B-G233-Map8	1	1290	92.9
scaffold_12	479408	481850	+	mp5143-1_scaffold_12_DTT_DN-B-G233-Map8	ms5143_scaffold_12_DTT_DN-B-G233-Map8	DTT1_18	DTT_DN-B-G233-Map8	1286	3488	88.3
scaffold_12	697069	697222	-	mp6094-1_scaffold_12_DTT_DN-B-G233-Map8	ms6094_scaffold_12_DTT_DN-B-G233-Map8	DTT1_19	DTT_DN-B-G233-Map8	2569	2707	76.4
scaffold_12	725002	725051	-	mp6095-1_scaffold_12_DTT_DN-B-G233-Map8	ms6095_scaffold_12_DTT_DN-B-G233-Map8	DTT1_20	DTT_DN-B-G233-Map8	2626	2677	82.3
scaffold_15	619136	619182	+	mp5425-1_scaffold_15_DTT_DN-B-G233-Map8	ms5425_scaffold_15_DTT_DN-B-G233-Map8	DTT1_21	DTT_DN-B-G233-Map8	2534	2579	63.2
scaffold_1	1134338	1136185	+	mp4459-1_scaffold_1_DTT_DN-B-P28.36-Map9_reversed	ms4459_scaffold_1_DTT_DN-B-P28.36-Map9_reversed	DTT2_1	DTT_DN-B-P28.36-Map9_reversed	35	1881	99.5
scaffold_2	611373	613273	+	mp3807-1_scaffold_2_DTT_DN-B-P28.36-Map9_reversed	ms3807_scaffold_2_DTT_DN-B-P28.36-Map9_reversed	DTT2_2	DTT_DN-B-P28.36-Map9_reversed	3	1904	98.8
scaffold_2	304743	306580	+	mp3868-1_scaffold_2_DTT_DN-B-P28.36-Map9_reversed	ms3868_scaffold_2_DTT_DN-B-P28.36-Map9_reversed	DTT2_3	DTT_DN-B-P28.36-Map9_reversed	35	1872	99.6
scaffold_3	1114900	1114934	+	mp3229-1_scaffold_3_DTT_DN-B-P28.36-Map9_reversed	ms3229_scaffold_3_DTT_DN-B-P28.36-Map9_reversed	DTT2_4	DTT_DN-B-P28.36-Map9_reversed	3	37	100
scaffold_3	1114935	1114983	+	mp3230-1_scaffold_3_DTT_DN-B-P28.36-Map9_reversed	ms3230_scaffold_3_DTT_DN-B-P28.36-Map9_reversed	DTT2_5	DTT_DN-B-P28.36-Map9_reversed	1882	1922	92.9
scaffold_3	1116085	1116125	-	mp3231-1_scaffold_3_DTT_DN-B-P28.36-Map9_reversed	ms3231_scaffold_3_DTT_DN-B-P28.36-Map9_reversed	DTT2_6	DTT_DN-B-P28.36-Map9_reversed	3	41	90
scaffold_3	723441	725287	+	mp3296-1_scaffold_3_DTT_DN-B-P28.36-Map9_reversed	ms3296_scaffold_3_DTT_DN-B-P28.36-Map9_reversed	DTT2_7	DTT_DN-B-P28.36-Map9_reversed	35	1881	99.2
scaffold_4	1139241	1141087	+	mp903-1_scaffold_4_DTT_DN-B-P28.36-Map9_reversed	ms903_scaffold_4_DTT_DN-B-P28.36-Map9_reversed	DTT2_8	DTT_DN-B-P28.36-Map9_reversed	35	1881	99.3
scaffold_6	323363	325213	+	mp2290-1_scaffold_6_DTT_DN-B-P28.36-Map9_reversed	ms2290_scaffold_6_DTT_DN-B-P28.36-Map9_reversed	DTT2_9	DTT_DN-B-P28.36-Map9_reversed	30	1881	99.2
scaffold_8	1326810	1326850	+	mp1322-1_scaffold_8_DTT_DN-B-P28.36-Map9_reversed	ms1322_scaffold_8_DTT_DN-B-P28.36-Map9_reversed	DTT2_10	DTT_DN-B-P28.36-Map9_reversed	3	41	90
scaffold_8	1329560	1331463	-	mp1323-1_scaffold_8_DTT_DN-B-P28.36-Map9_reversed	ms1323_scaffold_8_DTT_DN-B-P28.36-Map9_reversed	DTT2_11	DTT_DN-B-P28.36-Map9_reversed	2	1922	99.3
scaffold_8	781858	783703	+	mp1372-1_scaffold_8_DTT_DN-B-P28.36-Map9_reversed	ms1372_scaffold_8_DTT_DN-B-P28.36-Map9_reversed	DTT2_12	DTT_DN-B-P28.36-Map9_reversed	35	1881	99.5
scaffold_8	1229869	1231715	+	mp3670-1_scaffold_8_DTT_DN-B-P28.36-Map9_reversed	ms3670_scaffold_8_DTT_DN-B-P28.36-Map9_reversed	DTT2_13	DTT_DN-B-P28.36-Map9_reversed	35	1881	99.6
scaffold_10	1345810	1347643	+	mp566-1_scaffold_10_DTT_DN-B-P28.36-Map9_reversed	ms566_scaffold_10_DTT_DN-B-P28.36-Map9_reversed	DTT2_14	DTT_DN-B-P28.36-Map9_reversed	37	1870	99.3
scaffold_10	722625	722661	+	mp759-1_scaffold_10_DTT_DN-B-P28.36-Map9_reversed	ms759_scaffold_10_DTT_DN-B-P28.36-Map9_reversed	DTT2_15	DTT_DN-B-P28.36-Map9_reversed	1	37	86.5
scaffold_11	1327375	1329208	+	mp6334-1_scaffold_11_DTT_DN-B-P28.36-Map9_reversed	ms6334_scaffold_11_DTT_DN-B-P28.36-Map9_reversed	DTT2_16	DTT_DN-B-P28.36-Map9_reversed	37	1870	99.6
scaffold_11	1329193	1329237	+	mp6334-2_scaffold_11_DTT_DN-B-P28.36-Map9_reversed	ms6334_scaffold_11_DTT_DN-B-P28.36-Map9_reversed	DTT2_17	DTT_DN-B-P28.36-Map9_reversed	1838	1882	100
scaffold_11	389341	391187	-	mp338-1_scaffold_11_DTT_DN-B-P28.36-Map9_reversed	ms338_scaffold_11_DTT_DN-B-P28.36-Map9_reversed	DTT2_18	DTT_DN-B-P28.36-Map9_reversed	35	1881	99.4
scaffold_13	1057162	1057226	-	mp5735-1_scaffold_13_DTT_DN-B-P28.36-Map9_reversed	ms5735_scaffold_13_DTT_DN-B-P28.36-Map9_reversed	DTT2_19	DTT_DN-B-P28.36-Map9_reversed	1838	1902	86.2
scaffold_13	1057228	1058441	-	mp5735-2_scaffold_13_DTT_DN-B-P28.36-Map9_reversed	ms5735_scaffold_13_DTT_DN-B-P28.36-Map9_reversed	DTT2_20	DTT_DN-B-P28.36-Map9_reversed	657	1870	99.3
scaffold_13	162477	164352	+	mp5986-1_scaffold_13_DTT_DN-B-P28.36-Map9_reversed	ms5986_scaffold_13_DTT_DN-B-P28.36-Map9_reversed	DTT2_21	DTT_DN-B-P28.36-Map9_reversed	35	1912	98.5
scaffold_13	1070674	1071298	-	mp6511-1_scaffold_13_DTT_DN-B-P28.36-Map9_reversed	ms6511_scaffold_13_DTT_DN-B-P28.36-Map9_reversed	DTT2_22	DTT_DN-B-P28.36-Map9_reversed	35	659	99.5
scaffold_14	1428	3245	-	mp5703-1_scaffold_14_DTT_DN-B-P28.36-Map9_reversed	ms5703_scaffold_14_DTT_DN-B-P28.36-Map9_reversed	DTT2_23	DTT_DN-B-P28.36-Map9_reversed	34	1853	99.2
scaffold_14	453774	453810	+	mp5620-1_scaffold_14_DTT_DN-B-P28.36-Map9_reversed	ms5620_scaffold_14_DTT_DN-B-P28.36-Map9_reversed	DTT2_24	DTT_DN-B-P28.36-Map9_reversed	3	36	91.4
scaffold_14	455643	455673	-	mp5621-1_scaffold_14_DTT_DN-B-P28.36-Map9_reversed	ms5621_scaffold_14_DTT_DN-B-P28.36-Map9_reversed	DTT2_25	DTT_DN-B-P28.36-Map9_reversed	1880	1910	93.5
scaffold_14	455676	455698	-	mp5622-1_scaffold_14_DTT_DN-B-P28.36-Map9_reversed	ms5622_scaffold_14_DTT_DN-B-P28.36-Map9_reversed	DTT2_26	DTT_DN-B-P28.36-Map9_reversed	10	32	100
scaffold_15	569850	571671	+	mp5451-1_scaffold_15_DTT_DN-B-P28.36-Map9_reversed	ms5451_scaffold_15_DTT_DN-B-P28.36-Map9_reversed	DTT2_27	DTT_DN-B-P28.36-Map9_reversed	63	1884	99
scaffold_19	344012	345858	+	mp2218-1_scaffold_19_DTT_DN-B-P28.36-Map9_reversed	ms2218_scaffold_19_DTT_DN-B-P28.36-Map9_reversed	DTT2_28	DTT_DN-B-P28.36-Map9_reversed	35	1881	99.3
scaffold_19	396771	398618	-	mp6014-1_scaffold_19_DTT_DN-B-P28.36-Map9_reversed	ms6014_scaffold_19_DTT_DN-B-P28.36-Map9_reversed	DTT2_29	DTT_DN-B-P28.36-Map9_reversed	35	1882	99.4
scaffold_22	257354	257395	+	mp4674-1_scaffold_22_DTT_DN-B-P28.36-Map9_reversed	ms4674_scaffold_22_DTT_DN-B-P28.36-Map9_reversed	DTT2_30	DTT_DN-B-P28.36-Map9_reversed	2	41	90.2
scaffold_22	265296	267215	-	mp4675-1_scaffold_22_DTT_DN-B-P28.36-Map9_reversed	ms4675_scaffold_22_DTT_DN-B-P28.36-Map9_reversed	DTT2_31	DTT_DN-B-P28.36-Map9_reversed	1	1922	98.9
scaffold_27	63173	65031	+	mp6433-1_scaffold_27_DTT_DN-B-P28.36-Map9_reversed	ms6433_scaffold_27_DTT_DN-B-P28.36-Map9_reversed	DTT2_32	DTT_DN-B-P28.36-Map9_reversed	35	1891	99.5
scaffold_27	136660	138535	+	mp6052-1_scaffold_27_DTT_DN-B-P28.36-Map9_reversed	ms6052_scaffold_27_DTT_DN-B-P28.36-Map9_reversed	DTT2_33	DTT_DN-B-P28.36-Map9_reversed	35	1912	98.9
scaffold_30	43848	45689	+	mp1109-1_scaffold_30_DTT_DN-B-P28.36-Map9_reversed	ms1109_scaffold_30_DTT_DN-B-P28.36-Map9_reversed	DTT2_34	DTT_DN-B-P28.36-Map9_reversed	37	1879	99.1
scaffold_1	968524	968636	+	mp6270-1_scaffold_1_DTT_DN-B-R322-Map20_reversed	ms6270_scaffold_1_DTT_DN-B-R322-Map20_reversed	DTT3_1	DTT_DN-B-R322-Map20_reversed	2600	2702	79.8
scaffold_1	1063411	1063549	+	mp4484-1_scaffold_1_DTT_DN-B-R322-Map20_reversed	ms4484_scaffold_1_DTT_DN-B-R322-Map20_reversed	DTT3_2	DTT_DN-B-R322-Map20_reversed	2825	2954	75.4
scaffold_1	69900	70362	-	mp534-1_scaffold_1_DTT_DN-B-R322-Map20_reversed	ms534_scaffold_1_DTT_DN-B-R322-Map20_reversed	DTT3_3	DTT_DN-B-R322-Map20_reversed	2592	3115	77.1
scaffold_1	232453	232548	+	mp4606-1_scaffold_1_DTT_DN-B-R322-Map20_reversed	ms4606_scaffold_1_DTT_DN-B-R322-Map20_reversed	DTT3_4	DTT_DN-B-R322-Map20_reversed	2510	2608	75.5
scaffold_2	14941	15178	+	mp5833-1_scaffold_2_DTT_DN-B-R322-Map20_reversed	ms5833_scaffold_2_DTT_DN-B-R322-Map20_reversed	DTT3_5	DTT_DN-B-R322-Map20_reversed	2521	2758	65.5
scaffold_2	15308	15436	+	mp5834-1_scaffold_2_DTT_DN-B-R322-Map20_reversed	ms5834_scaffold_2_DTT_DN-B-R322-Map20_reversed	DTT3_6	DTT_DN-B-R322-Map20_reversed	2611	2750	75.8
scaffold_2	2287114	2287451	+	mp3453-1_scaffold_2_DTT_DN-B-R322-Map20_reversed	ms3453_scaffold_2_DTT_DN-B-R322-Map20_reversed	DTT3_7	DTT_DN-B-R322-Map20_reversed	2520	2855	61.1
scaffold_2	2287452	2288060	+	mp3454-1_scaffold_2_DTT_DN-B-R322-Map20_reversed	ms3454_scaffold_2_DTT_DN-B-R322-Map20_reversed	DTT3_8	DTT_DN-B-R322-Map20_reversed	2511	3059	67.7
scaffold_2	2141997	2142513	+	mp5210-1_scaffold_2_DTT_DN-B-R322-Map20_reversed	ms5210_scaffold_2_DTT_DN-B-R322-Map20_reversed	DTT3_9	DTT_DN-B-R322-Map20_reversed	2517	3053	79
scaffold_3	1185235	1185799	-	mp3151-1_scaffold_3_DTT_DN-B-R322-Map20_reversed	ms3151_scaffold_3_DTT_DN-B-R322-Map20_reversed	DTT3_10	DTT_DN-B-R322-Map20_reversed	2545	3125	72.2
scaffold_3	1252343	1253672	-	mp3152-1_scaffold_3_DTT_DN-B-R322-Map20_reversed	ms3152_scaffold_3_DTT_DN-B-R322-Map20_reversed	DTT3_11	DTT_DN-B-R322-Map20_reversed	40	1372	94.4
scaffold_3	936093	936353	-	mp3235-1_scaffold_3_DTT_DN-B-R322-Map20_reversed	ms3235_scaffold_3_DTT_DN-B-R322-Map20_reversed	DTT3_12	DTT_DN-B-R322-Map20_reversed	2567	2802	67.8
scaffold_3	1028017	1028209	+	mp3302-1_scaffold_3_DTT_DN-B-R322-Map20_reversed	ms3302_scaffold_3_DTT_DN-B-R322-Map20_reversed	DTT3_13	DTT_DN-B-R322-Map20_reversed	2548	2741	70.6
scaffold_3	13051	13097	+	mp3383-1_scaffold_3_DTT_DN-B-R322-Map20_reversed	ms3383_scaffold_3_DTT_DN-B-R322-Map20_reversed	DTT3_14	DTT_DN-B-R322-Map20_reversed	2587	2636	72.7
scaffold_3	310789	310857	-	mp5490-1_scaffold_3_DTT_DN-B-R322-Map20_reversed	ms5490_scaffold_3_DTT_DN-B-R322-Map20_reversed	DTT3_15	DTT_DN-B-R322-Map20_reversed	2879	2947	79.4
scaffold_4	173234	173313	-	mp2878-1_scaffold_4_DTT_DN-B-R322-Map20_reversed	ms2878_scaffold_4_DTT_DN-B-R322-Map20_reversed	DTT3_16	DTT_DN-B-R322-Map20_reversed	2501	2578	76.9
scaffold_4	459654	459753	+	mp916-1_scaffold_4_DTT_DN-B-R322-Map20_reversed	ms916_scaffold_4_DTT_DN-B-R322-Map20_reversed	DTT3_17	DTT_DN-B-R322-Map20_reversed	2642	2752	75.2
scaffold_5	1353455	1353864	-	mp2418-1_scaffold_5_DTT_DN-B-R322-Map20_reversed	ms2418_scaffold_5_DTT_DN-B-R322-Map20_reversed	DTT3_18	DTT_DN-B-R322-Map20_reversed	2642	3067	78.9
scaffold_5	819374	822896	+	mp2519-1_scaffold_5_DTT_DN-B-R322-Map20_reversed	ms2519_scaffold_5_DTT_DN-B-R322-Map20_reversed	DTT3_19	DTT_DN-B-R322-Map20_reversed	3	3661	94.3
scaffold_6	1736079	1736254	-	mp5003-1_scaffold_6_DTT_DN-B-R322-Map20_reversed	ms5003_scaffold_6_DTT_DN-B-R322-Map20_reversed	DTT3_20	DTT_DN-B-R322-Map20_reversed	2777	2950	70.8
scaffold_6	1025757	1025910	-	mp4403-1_scaffold_6_DTT_DN-B-R322-Map20_reversed	ms4403_scaffold_6_DTT_DN-B-R322-Map20_reversed	DTT3_21	DTT_DN-B-R322-Map20_reversed	3120	3285	81.5
scaffold_6	1122549	1123091	+	mp1896-1_scaffold_6_DTT_DN-B-R322-Map20_reversed	ms1896_scaffold_6_DTT_DN-B-R322-Map20_reversed	DTT3_22	DTT_DN-B-R322-Map20_reversed	2490	3071	76.1
scaffold_6	1243839	1244104	+	mp1897-1_scaffold_6_DTT_DN-B-R322-Map20_reversed	ms1897_scaffold_6_DTT_DN-B-R322-Map20_reversed	DTT3_23	DTT_DN-B-R322-Map20_reversed	2520	2772	70.5
scaffold_6	543588	543737	+	mp1945-1_scaffold_6_DTT_DN-B-R322-Map20_reversed	ms1945_scaffold_6_DTT_DN-B-R322-Map20_reversed	DTT3_24	DTT_DN-B-R322-Map20_reversed	2797	2954	73.3
scaffold_6	440888	441027	+	mp1960-1_scaffold_6_DTT_DN-B-R322-Map20_reversed	ms1960_scaffold_6_DTT_DN-B-R322-Map20_reversed	DTT3_25	DTT_DN-B-R322-Map20_reversed	2820	2967	74.3
scaffold_7	1654996	1655060	-	mp171-1_scaffold_7_DTT_DN-B-R322-Map20_reversed	ms171_scaffold_7_DTT_DN-B-R322-Map20_reversed	DTT3_26	DTT_DN-B-R322-Map20_reversed	2559	2612	63.9
scaffold_7	1590490	1594115	+	mp1229-1_scaffold_7_DTT_DN-B-R322-Map20_reversed	ms1229_scaffold_7_DTT_DN-B-R322-Map20_reversed	DTT3_27	DTT_DN-B-R322-Map20_reversed	3	3661	93.8
scaffold_7	1217151	1217319	+	mp1668-1_scaffold_7_DTT_DN-B-R322-Map20_reversed	ms1668_scaffold_7_DTT_DN-B-R322-Map20_reversed	DTT3_28	DTT_DN-B-R322-Map20_reversed	2542	2682	72.8
scaffold_7	1014103	1014555	+	mp1685-1_scaffold_7_DTT_DN-B-R322-Map20_reversed	ms1685_scaffold_7_DTT_DN-B-R322-Map20_reversed	DTT3_29	DTT_DN-B-R322-Map20_reversed	2539	3000	70.9
scaffold_7	116544	116883	+	mp1791-1_scaffold_7_DTT_DN-B-R322-Map20_reversed	ms1791_scaffold_7_DTT_DN-B-R322-Map20_reversed	DTT3_30	DTT_DN-B-R322-Map20_reversed	2734	3080	76.5
scaffold_7	1661856	1662293	+	mp5289-1_scaffold_7_DTT_DN-B-R322-Map20_reversed	ms5289_scaffold_7_DTT_DN-B-R322-Map20_reversed	DTT3_31	DTT_DN-B-R322-Map20_reversed	2541	3000	73.1
scaffold_7	1654416	1654995	-	mp170-1_scaffold_7_DTT_DN-B-R322-Map20_reversed	ms170_scaffold_7_DTT_DN-B-R322-Map20_reversed	DTT3_32	DTT_DN-B-R322-Map20_reversed	2520	3097	75.8
scaffold_8	1668023	1668081	-	mp5106-1_scaffold_8_DTT_DN-B-R322-Map20_reversed	ms5106_scaffold_8_DTT_DN-B-R322-Map20_reversed	DTT3_33	DTT_DN-B-R322-Map20_reversed	2721	2780	61.1
scaffold_8	1667476	1668022	-	mp1173-1_scaffold_8_DTT_DN-B-R322-Map20_reversed	ms1173_scaffold_8_DTT_DN-B-R322-Map20_reversed	DTT3_34	DTT_DN-B-R322-Map20_reversed	2521	3058	75.8
scaffold_8	837535	838013	+	mp1366-1_scaffold_8_DTT_DN-B-R322-Map20_reversed	ms1366_scaffold_8_DTT_DN-B-R322-Map20_reversed	DTT3_35	DTT_DN-B-R322-Map20_reversed	2506	2943	68.3
scaffold_8	838478	838598	+	mp1366-2_scaffold_8_DTT_DN-B-R322-Map20_reversed	ms1366_scaffold_8_DTT_DN-B-R322-Map20_reversed	DTT3_36	DTT_DN-B-R322-Map20_reversed	2947	3067	79.3
scaffold_8	214234	214341	+	mp1573-1_scaffold_8_DTT_DN-B-R322-Map20_reversed	ms1573_scaffold_8_DTT_DN-B-R322-Map20_reversed	DTT3_37	DTT_DN-B-R322-Map20_reversed	2704	2817	75.9
scaffold_8	284304	284661	+	mp1574-1_scaffold_8_DTT_DN-B-R322-Map20_reversed	ms1574_scaffold_8_DTT_DN-B-R322-Map20_reversed	DTT3_38	DTT_DN-B-R322-Map20_reversed	2520	2849	72.2
scaffold_8	284857	285203	+	mp1575-1_scaffold_8_DTT_DN-B-R322-Map20_reversed	ms1575_scaffold_8_DTT_DN-B-R322-Map20_reversed	DTT3_39	DTT_DN-B-R322-Map20_reversed	2609	2966	60
scaffold_8	101598	105241	+	mp1605-1_scaffold_8_DTT_DN-B-R322-Map20_reversed	ms1605_scaffold_8_DTT_DN-B-R322-Map20_reversed	DTT3_40	DTT_DN-B-R322-Map20_reversed	1	3658	97.2
scaffold_9	473830	473965	-	mp1132-1_scaffold_9_DTT_DN-B-R322-Map20_reversed	ms1132_scaffold_9_DTT_DN-B-R322-Map20_reversed	DTT3_41	DTT_DN-B-R322-Map20_reversed	2750	2891	70.5
scaffold_9	1706942	1707205	+	mp950-1_scaffold_9_DTT_DN-B-R322-Map20_reversed	ms950_scaffold_9_DTT_DN-B-R322-Map20_reversed	DTT3_42	DTT_DN-B-R322-Map20_reversed	2567	2844	71.9
scaffold_9	940315	940675	+	mp5083-1_scaffold_9_DTT_DN-B-R322-Map20_reversed	ms5083_scaffold_9_DTT_DN-B-R322-Map20_reversed	DTT3_43	DTT_DN-B-R322-Map20_reversed	2577	2954	69.2
scaffold_10	578629	578702	-	mp765-1_scaffold_10_DTT_DN-B-R322-Map20_reversed	ms765_scaffold_10_DTT_DN-B-R322-Map20_reversed	DTT3_44	DTT_DN-B-R322-Map20_reversed	2673	2747	75
scaffold_10	3986	5764	+	mp861-1_scaffold_10_DTT_DN-B-R322-Map20_reversed	ms861_scaffold_10_DTT_DN-B-R322-Map20_reversed	DTT3_45	DTT_DN-B-R322-Map20_reversed	1826	3658	97.8
scaffold_10	153410	153766	+	mp862-1_scaffold_10_DTT_DN-B-R322-Map20_reversed	ms862_scaffold_10_DTT_DN-B-R322-Map20_reversed	DTT3_46	DTT_DN-B-R322-Map20_reversed	2521	2873	59.2
scaffold_11	1244761	1244799	+	mp6337-1_scaffold_11_DTT_DN-B-R322-Map20_reversed	ms6337_scaffold_11_DTT_DN-B-R322-Map20_reversed	DTT3_47	DTT_DN-B-R322-Map20_reversed	2798	2839	87.5
scaffold_11	604222	606197	+	mp286-1_scaffold_11_DTT_DN-B-R322-Map20_reversed	ms286_scaffold_11_DTT_DN-B-R322-Map20_reversed	DTT3_48	DTT_DN-B-R322-Map20_reversed	5	1963	93.8
scaffold_11	612231	612638	+	mp286-2_scaffold_11_DTT_DN-B-R322-Map20_reversed	ms286_scaffold_11_DTT_DN-B-R322-Map20_reversed	DTT3_49	DTT_DN-B-R322-Map20_reversed	1960	2367	97.1
scaffold_11	615137	616429	+	mp286-3_scaffold_11_DTT_DN-B-R322-Map20_reversed	ms286_scaffold_11_DTT_DN-B-R322-Map20_reversed	DTT3_50	DTT_DN-B-R322-Map20_reversed	2360	3658	96.4
scaffold_11	391565	392084	-	mp332-1_scaffold_11_DTT_DN-B-R322-Map20_reversed	ms332_scaffold_11_DTT_DN-B-R322-Map20_reversed	DTT3_51	DTT_DN-B-R322-Map20_reversed	2520	3071	79.5
scaffold_11	1577041	1577524	+	mp3081-1_scaffold_11_DTT_DN-B-R322-Map20_reversed	ms3081_scaffold_11_DTT_DN-B-R322-Map20_reversed	DTT3_52	DTT_DN-B-R322-Map20_reversed	2588	3071	76.2
scaffold_11	234491	234520	+	mp1256-1_scaffold_11_DTT_DN-B-R322-Map20_reversed	ms1256_scaffold_11_DTT_DN-B-R322-Map20_reversed	DTT3_53	DTT_DN-B-R322-Map20_reversed	2640	2669	63.9
scaffold_11	234521	234900	+	mp1257-1_scaffold_11_DTT_DN-B-R322-Map20_reversed	ms1257_scaffold_11_DTT_DN-B-R322-Map20_reversed	DTT3_54	DTT_DN-B-R322-Map20_reversed	2519	2849	74.4
scaffold_11	235085	235139	+	mp1258-1_scaffold_11_DTT_DN-B-R322-Map20_reversed	ms1258_scaffold_11_DTT_DN-B-R322-Map20_reversed	DTT3_55	DTT_DN-B-R322-Map20_reversed	2675	2730	60
scaffold_11	235140	235380	+	mp1259-1_scaffold_11_DTT_DN-B-R322-Map20_reversed	ms1259_scaffold_11_DTT_DN-B-R322-Map20_reversed	DTT3_56	DTT_DN-B-R322-Map20_reversed	2721	2963	68
scaffold_11	235381	235455	+	mp1260-1_scaffold_11_DTT_DN-B-R322-Map20_reversed	ms1260_scaffold_11_DTT_DN-B-R322-Map20_reversed	DTT3_57	DTT_DN-B-R322-Map20_reversed	2836	2913	60.1
scaffold_12	1442910	1443205	-	mp4921-1_scaffold_12_DTT_DN-B-R322-Map20_reversed	ms4921_scaffold_12_DTT_DN-B-R322-Map20_reversed	DTT3_58	DTT_DN-B-R322-Map20_reversed	2574	2856	67.9
scaffold_12	1325400	1325496	-	mp4920-1_scaffold_12_DTT_DN-B-R322-Map20_reversed	ms4920_scaffold_12_DTT_DN-B-R322-Map20_reversed	DTT3_59	DTT_DN-B-R322-Map20_reversed	2416	2512	95.9
scaffold_12	1325489	1326278	-	mp4920-2_scaffold_12_DTT_DN-B-R322-Map20_reversed	ms4920_scaffold_12_DTT_DN-B-R322-Map20_reversed	DTT3_60	DTT_DN-B-R322-Map20_reversed	1	800	91.9
scaffold_12	916719	917098	-	mp6074-1_scaffold_12_DTT_DN-B-R322-Map20_reversed	ms6074_scaffold_12_DTT_DN-B-R322-Map20_reversed	DTT3_61	DTT_DN-B-R322-Map20_reversed	2509	2897	59.9
scaffold_12	917244	917507	-	mp6075-1_scaffold_12_DTT_DN-B-R322-Map20_reversed	ms6075_scaffold_12_DTT_DN-B-R322-Map20_reversed	DTT3_62	DTT_DN-B-R322-Map20_reversed	2549	2827	75
scaffold_12	682835	682977	+	mp6092-1_scaffold_12_DTT_DN-B-R322-Map20_reversed	ms6092_scaffold_12_DTT_DN-B-R322-Map20_reversed	DTT3_63	DTT_DN-B-R322-Map20_reversed	2603	2749	72.2
scaffold_12	360106	360137	+	mp6138-1_scaffold_12_DTT_DN-B-R322-Map20_reversed	ms6138_scaffold_12_DTT_DN-B-R322-Map20_reversed	DTT3_64	DTT_DN-B-R322-Map20_reversed	2556	2586	63.1
scaffold_12	360106	360137	+	mp6139-1_scaffold_12_DTT_DN-B-R322-Map20_reversed	ms6139_scaffold_12_DTT_DN-B-R322-Map20_reversed	DTT3_65	DTT_DN-B-R322-Map20_reversed	2642	2673	62
scaffold_12	360106	360137	+	mp6140-1_scaffold_12_DTT_DN-B-R322-Map20_reversed	ms6140_scaffold_12_DTT_DN-B-R322-Map20_reversed	DTT3_66	DTT_DN-B-R322-Map20_reversed	2719	2748	61.6
scaffold_12	360138	360681	+	mp6141-1_scaffold_12_DTT_DN-B-R322-Map20_reversed	ms6141_scaffold_12_DTT_DN-B-R322-Map20_reversed	DTT3_67	DTT_DN-B-R322-Map20_reversed	2491	3071	73.4
scaffold_13	972448	973059	+	mp5729-1_scaffold_13_DTT_DN-B-R322-Map20_reversed	ms5729_scaffold_13_DTT_DN-B-R322-Map20_reversed	DTT3_68	DTT_DN-B-R322-Map20_reversed	2512	3059	74
scaffold_15	619183	619803	+	mp5424-1_scaffold_15_DTT_DN-B-R322-Map20_reversed	ms5424_scaffold_15_DTT_DN-B-R322-Map20_reversed	DTT3_69	DTT_DN-B-R322-Map20_reversed	2491	3071	74.2
scaffold_15	36343	36819	+	mp5535-1_scaffold_15_DTT_DN-B-R322-Map20_reversed	ms5535_scaffold_15_DTT_DN-B-R322-Map20_reversed	DTT3_70	DTT_DN-B-R322-Map20_reversed	2511	2964	72.9
scaffold_15	36820	36927	+	mp5536-1_scaffold_15_DTT_DN-B-R322-Map20_reversed	ms5536_scaffold_15_DTT_DN-B-R322-Map20_reversed	DTT3_71	DTT_DN-B-R322-Map20_reversed	2749	2851	64.4
scaffold_16	675978	676535	+	mp661-1_scaffold_16_DTT_DN-B-R322-Map20_reversed	ms661_scaffold_16_DTT_DN-B-R322-Map20_reversed	DTT3_72	DTT_DN-B-R322-Map20_reversed	2511	3071	74
scaffold_20	249673	249730	+	mp2101-1_scaffold_20_DTT_DN-B-R322-Map20_reversed	ms2101_scaffold_20_DTT_DN-B-R322-Map20_reversed	DTT3_73	DTT_DN-B-R322-Map20_reversed	2737	2792	82.8
scaffold_21	289446	289544	-	mp3953-1_scaffold_21_DTT_DN-B-R322-Map20_reversed	ms3953_scaffold_21_DTT_DN-B-R322-Map20_reversed	DTT3_74	DTT_DN-B-R322-Map20_reversed	2885	2966	79.1
scaffold_21	131934	133275	+	mp2018-1_scaffold_21_DTT_DN-B-R322-Map20_reversed	ms2018_scaffold_21_DTT_DN-B-R322-Map20_reversed	DTT3_75	DTT_DN-B-R322-Map20_reversed	1	1344	91.9
scaffold_21	133615	133917	+	mp2019-1_scaffold_21_DTT_DN-B-R322-Map20_reversed	ms2019_scaffold_21_DTT_DN-B-R322-Map20_reversed	DTT3_76	DTT_DN-B-R322-Map20_reversed	1336	1614	85.5
scaffold_21	134296	135780	+	mp2020-1_scaffold_21_DTT_DN-B-R322-Map20_reversed	ms2020_scaffold_21_DTT_DN-B-R322-Map20_reversed	DTT3_77	DTT_DN-B-R322-Map20_reversed	1609	3071	88.9
scaffold_22	245938	246503	-	mp4633-1_scaffold_22_DTT_DN-B-R322-Map20_reversed	ms4633_scaffold_22_DTT_DN-B-R322-Map20_reversed	DTT3_78	DTT_DN-B-R322-Map20_reversed	2512	3067	75.9
scaffold_22	203951	204444	+	mp64-1_scaffold_22_DTT_DN-B-R322-Map20_reversed	ms64_scaffold_22_DTT_DN-B-R322-Map20_reversed	DTT3_79	DTT_DN-B-R322-Map20_reversed	2573	3071	76.7
scaffold_23	383891	384432	+	mp41-1_scaffold_23_DTT_DN-B-R322-Map20_reversed	ms41_scaffold_23_DTT_DN-B-R322-Map20_reversed	DTT3_80	DTT_DN-B-R322-Map20_reversed	2509	3081	76.6
scaffold_23	383783	383890	+	mp2241-1_scaffold_23_DTT_DN-B-R322-Map20_reversed	ms2241_scaffold_23_DTT_DN-B-R322-Map20_reversed	DTT3_81	DTT_DN-B-R322-Map20_reversed	2699	2803	58.7
scaffold_24	103254	103529	-	mp7-1_scaffold_24_DTT_DN-B-R322-Map20_reversed	ms7_scaffold_24_DTT_DN-B-R322-Map20_reversed	DTT3_82	DTT_DN-B-R322-Map20_reversed	2578	2864	70.1
scaffold_25	81647	81941	-	mp4884-1_scaffold_25_DTT_DN-B-R322-Map20_reversed	ms4884_scaffold_25_DTT_DN-B-R322-Map20_reversed	DTT3_83	DTT_DN-B-R322-Map20_reversed	2663	2966	61.4
scaffold_30	35696	36188	+	mp1074-1_scaffold_30_DTT_DN-B-R322-Map20_reversed	ms1074_scaffold_30_DTT_DN-B-R322-Map20_reversed	DTT3_84	DTT_DN-B-R322-Map20_reversed	2520	3000	73
scaffold_35	14786	14826	-	mp2278-1_scaffold_35_DTT_DN-B-R322-Map20_reversed	ms2278_scaffold_35_DTT_DN-B-R322-Map20_reversed	DTT3_85	DTT_DN-B-R322-Map20_reversed	2584	2630	88.6
scaffold_35	15549	15782	+	mp2279-1_scaffold_35_DTT_DN-B-R322-Map20_reversed	ms2279_scaffold_35_DTT_DN-B-R322-Map20_reversed	DTT3_86	DTT_DN-B-R322-Map20_reversed	2561	2792	72.4
scaffold_1	2691360	2693203	-	mp4196-1_scaffold_1_DTT_DN-B-R74-Map20	ms4196_scaffold_1_DTT_DN-B-R74-Map20	DTT4_1	DTT_DN-B-R74-Map20	4	1848	99.3
scaffold_2	304743	306580	+	mp3860-1_scaffold_2_DTT_DN-B-R74-Map20	ms3860_scaffold_2_DTT_DN-B-R74-Map20	DTT4_2	DTT_DN-B-R74-Map20	2	1840	99.6
scaffold_4	1139240	1141086	+	mp901-1_scaffold_4_DTT_DN-B-R74-Map20	ms901_scaffold_4_DTT_DN-B-R74-Map20	DTT4_3	DTT_DN-B-R74-Map20	1	1848	99.3
scaffold_10	1345810	1347643	+	mp565-1_scaffold_10_DTT_DN-B-R74-Map20	ms565_scaffold_10_DTT_DN-B-R74-Map20	DTT4_4	DTT_DN-B-R74-Map20	4	1838	99.3
scaffold_1	2730070	2730103	-	mp4207-1_scaffold_1_DTX_DN-B-G199-Map5_reversed	ms4207_scaffold_1_DTX_DN-B-G199-Map5_reversed	DTX1_1	DTX_DN-B-G199-Map5_reversed	2461	2493	91.2
scaffold_3	615745	615785	+	mp3297-1_scaffold_3_DTX_DN-B-G199-Map5_reversed	ms3297_scaffold_3_DTX_DN-B-G199-Map5_reversed	DTX1_2	DTX_DN-B-G199-Map5_reversed	2166	2206	85.4
scaffold_3	1043641	1043744	-	mp3330-1_scaffold_3_DTX_DN-B-G199-Map5_reversed	ms3330_scaffold_3_DTX_DN-B-G199-Map5_reversed	DTX1_3	DTX_DN-B-G199-Map5_reversed	1163	1266	70.2
scaffold_3	1044054	1044466	-	mp3330-2_scaffold_3_DTX_DN-B-G199-Map5_reversed	ms3330_scaffold_3_DTX_DN-B-G199-Map5_reversed	DTX1_4	DTX_DN-B-G199-Map5_reversed	441	853	57.1
scaffold_3	1313721	1314225	+	mp6034-1_scaffold_3_DTX_DN-B-G199-Map5_reversed	ms6034_scaffold_3_DTX_DN-B-G199-Map5_reversed	DTX1_5	DTX_DN-B-G199-Map5_reversed	9	518	90.6
scaffold_3	1314220	1314466	+	mp6034-2_scaffold_3_DTX_DN-B-G199-Map5_reversed	ms6034_scaffold_3_DTX_DN-B-G199-Map5_reversed	DTX1_6	DTX_DN-B-G199-Map5_reversed	2673	2919	92
scaffold_4	498615	498676	-	mp2820-1_scaffold_4_DTX_DN-B-G199-Map5_reversed	ms2820_scaffold_4_DTX_DN-B-G199-Map5_reversed	DTX1_7	DTX_DN-B-G199-Map5_reversed	4	65	96.9
scaffold_5	657208	657677	+	mp2576-1_scaffold_5_DTX_DN-B-G199-Map5_reversed	ms2576_scaffold_5_DTX_DN-B-G199-Map5_reversed	DTX1_8	DTX_DN-B-G199-Map5_reversed	328	792	65.9
scaffold_6	1459176	1459242	-	mp1848-1_scaffold_6_DTX_DN-B-G199-Map5_reversed	ms1848_scaffold_6_DTX_DN-B-G199-Map5_reversed	DTX1_9	DTX_DN-B-G199-Map5_reversed	2164	2230	79.1
scaffold_6	627926	628386	-	mp1957-1_scaffold_6_DTX_DN-B-G199-Map5_reversed	ms1957_scaffold_6_DTX_DN-B-G199-Map5_reversed	DTX1_10	DTX_DN-B-G199-Map5_reversed	2667	3129	96.1
scaffold_6	628372	629593	-	mp1957-2_scaffold_6_DTX_DN-B-G199-Map5_reversed	ms1957_scaffold_6_DTX_DN-B-G199-Map5_reversed	DTX1_11	DTX_DN-B-G199-Map5_reversed	2	1223	96.8
scaffold_8	1412653	1412738	-	mp1338-1_scaffold_8_DTX_DN-B-G199-Map5_reversed	ms1338_scaffold_8_DTX_DN-B-G199-Map5_reversed	DTX1_12	DTX_DN-B-G199-Map5_reversed	2167	2258	77.5
scaffold_8	784027	784373	-	mp1404-1_scaffold_8_DTX_DN-B-G199-Map5_reversed	ms1404_scaffold_8_DTX_DN-B-G199-Map5_reversed	DTX1_13	DTX_DN-B-G199-Map5_reversed	1890	2245	61
scaffold_9	1691842	1692428	+	mp951-1_scaffold_9_DTX_DN-B-G199-Map5_reversed	ms951_scaffold_9_DTX_DN-B-G199-Map5_reversed	DTX1_14	DTX_DN-B-G199-Map5_reversed	4	589	97.4
scaffold_9	1692428	1692987	+	mp951-2_scaffold_9_DTX_DN-B-G199-Map5_reversed	ms951_scaffold_9_DTX_DN-B-G199-Map5_reversed	DTX1_15	DTX_DN-B-G199-Map5_reversed	2453	3012	97.7
scaffold_10	1121458	1121859	+	mp613-1_scaffold_10_DTX_DN-B-G199-Map5_reversed	ms613_scaffold_10_DTX_DN-B-G199-Map5_reversed	DTX1_16	DTX_DN-B-G199-Map5_reversed	452	853	65.8
scaffold_11	1480380	1480496	-	mp3115-1_scaffold_11_DTX_DN-B-G199-Map5_reversed	ms3115_scaffold_11_DTX_DN-B-G199-Map5_reversed	DTX1_17	DTX_DN-B-G199-Map5_reversed	3013	3129	95
scaffold_11	1483774	1484219	-	mp3115-2_scaffold_11_DTX_DN-B-G199-Map5_reversed	ms3115_scaffold_11_DTX_DN-B-G199-Map5_reversed	DTX1_18	DTX_DN-B-G199-Map5_reversed	2565	3018	96.8
scaffold_11	1484220	1485329	-	mp3115-3_scaffold_11_DTX_DN-B-G199-Map5_reversed	ms3115_scaffold_11_DTX_DN-B-G199-Map5_reversed	DTX1_19	DTX_DN-B-G199-Map5_reversed	5	1101	97.3
scaffold_11	1494214	1497300	-	mp3118-1_scaffold_11_DTX_DN-B-G199-Map5_reversed	ms3118_scaffold_11_DTX_DN-B-G199-Map5_reversed	DTX1_20	DTX_DN-B-G199-Map5_reversed	1	3129	98.9
scaffold_11	1533451	1533548	-	mp3119-1_scaffold_11_DTX_DN-B-G199-Map5_reversed	ms3119_scaffold_11_DTX_DN-B-G199-Map5_reversed	DTX1_21	DTX_DN-B-G199-Map5_reversed	1166	1263	75
scaffold_14	32815	35983	+	mp5701-1_scaffold_14_DTX_DN-B-G199-Map5_reversed	ms5701_scaffold_14_DTX_DN-B-G199-Map5_reversed	DTX1_22	DTX_DN-B-G199-Map5_reversed	1	3129	96.9
scaffold_14	710803	710889	+	mp5588-1_scaffold_14_DTX_DN-B-G199-Map5_reversed	ms5588_scaffold_14_DTX_DN-B-G199-Map5_reversed	DTX1_23	DTX_DN-B-G199-Map5_reversed	2162	2248	77.7
scaffold_18	299949	303060	+	mp4003-1_scaffold_18_DTX_DN-B-G199-Map5_reversed	ms4003_scaffold_18_DTX_DN-B-G199-Map5_reversed	DTX1_24	DTX_DN-B-G199-Map5_reversed	1	3129	99
scaffold_27	6915	6974	+	mp6441-1_scaffold_27_DTX_DN-B-G199-Map5_reversed	ms6441_scaffold_27_DTX_DN-B-G199-Map5_reversed	DTX1_25	DTX_DN-B-G199-Map5_reversed	3026	3085	92.7
scaffold_1	875523	876024	+	mp4503-1_scaffold_1_DTX_DN-B-G208-Map9_reversed	ms4503_scaffold_1_DTX_DN-B-G208-Map9_reversed	DTX2_1	DTX_DN-B-G208-Map9_reversed	30	531	98.4
scaffold_1	876025	877609	+	mp4503-2_scaffold_1_DTX_DN-B-G208-Map9_reversed	ms4503_scaffold_1_DTX_DN-B-G208-Map9_reversed	DTX2_2	DTX_DN-B-G208-Map9_reversed	598	2183	98.4
scaffold_2	300907	303078	-	mp3861-1_scaffold_2_DTX_DN-B-G208-Map9_reversed	ms3861_scaffold_2_DTX_DN-B-G208-Map9_reversed	DTX2_3	DTX_DN-B-G208-Map9_reversed	3	2184	98.5
scaffold_4	1043469	1044698	-	mp2757-1_scaffold_4_DTX_DN-B-G208-Map9_reversed	ms2757_scaffold_4_DTX_DN-B-G208-Map9_reversed	DTX2_4	DTX_DN-B-G208-Map9_reversed	954	2183	96
scaffold_4	1049870	1050823	-	mp2757-2_scaffold_4_DTX_DN-B-G208-Map9_reversed	ms2757_scaffold_4_DTX_DN-B-G208-Map9_reversed	DTX2_5	DTX_DN-B-G208-Map9_reversed	3	957	95.7
scaffold_4	1125203	1125299	+	mp902-1_scaffold_4_DTX_DN-B-G208-Map9_reversed	ms902_scaffold_4_DTX_DN-B-G208-Map9_reversed	DTX2_6	DTX_DN-B-G208-Map9_reversed	3	100	95.9
scaffold_12	580278	580437	-	mp6113-1_scaffold_12_DTX_DN-B-G208-Map9_reversed	ms6113_scaffold_12_DTX_DN-B-G208-Map9_reversed	DTX2_7	DTX_DN-B-G208-Map9_reversed	2026	2183	93.7
scaffold_14	189949	189990	+	mp5686-1_scaffold_14_DTX_DN-B-G208-Map9_reversed	ms5686_scaffold_14_DTX_DN-B-G208-Map9_reversed	DTX2_8	DTX_DN-B-G208-Map9_reversed	5	46	97.9
scaffold_15	764600	766725	-	mp1778-1_scaffold_15_DTX_DN-B-G208-Map9_reversed	ms1778_scaffold_15_DTX_DN-B-G208-Map9_reversed	DTX2_9	DTX_DN-B-G208-Map9_reversed	30	2156	97.8
scaffold_18	430077	431862	-	mp4300-1_scaffold_18_DTX_DN-B-G208-Map9_reversed	ms4300_scaffold_18_DTX_DN-B-G208-Map9_reversed	DTX2_10	DTX_DN-B-G208-Map9_reversed	371	2183	93.2
scaffold_19	319954	322128	-	mp2187-1_scaffold_19_DTX_DN-B-G208-Map9_reversed	ms2187_scaffold_19_DTX_DN-B-G208-Map9_reversed	DTX2_11	DTX_DN-B-G208-Map9_reversed	6	2181	97.2
scaffold_21	177873	180008	+	mp2021-1_scaffold_21_DTX_DN-B-G208-Map9_reversed	ms2021_scaffold_21_DTX_DN-B-G208-Map9_reversed	DTX2_12	DTX_DN-B-G208-Map9_reversed	47	2184	97.4
scaffold_29	60774	62831	+	mp482-1_scaffold_29_DTX_DN-B-G208-Map9_reversed	ms482_scaffold_29_DTX_DN-B-G208-Map9_reversed	DTX2_13	DTX_DN-B-G208-Map9_reversed	5	2065	95.3
scaffold_1	1181707	1181771	+	mp4446-1_scaffold_1_DTX_DN-B-G711-Map3_reversed	ms4446_scaffold_1_DTX_DN-B-G711-Map3_reversed	DTX3_1	DTX_DN-B-G711-Map3_reversed	919	979	90.5
scaffold_1	1181792	1182068	+	mp4447-1_scaffold_1_DTX_DN-B-G711-Map3_reversed	ms4447_scaffold_1_DTX_DN-B-G711-Map3_reversed	DTX3_2	DTX_DN-B-G711-Map3_reversed	351	628	95.5
scaffold_1	901705	901909	-	mp6271-1_scaffold_1_DTX_DN-B-G711-Map3_reversed	ms6271_scaffold_1_DTX_DN-B-G711-Map3_reversed	DTX3_3	DTX_DN-B-G711-Map3_reversed	789	998	81.2
scaffold_2	2420284	2420496	+	mp3502-1_scaffold_2_DTX_DN-B-G711-Map3_reversed	ms3502_scaffold_2_DTX_DN-B-G711-Map3_reversed	DTX3_4	DTX_DN-B-G711-Map3_reversed	797	991	82.9
scaffold_2	1142053	1142146	+	mp3684-1_scaffold_2_DTX_DN-B-G711-Map3_reversed	ms3684_scaffold_2_DTX_DN-B-G711-Map3_reversed	DTX3_5	DTX_DN-B-G711-Map3_reversed	909	998	87.8
scaffold_2	1237519	1237632	+	mp3685-1_scaffold_2_DTX_DN-B-G711-Map3_reversed	ms3685_scaffold_2_DTX_DN-B-G711-Map3_reversed	DTX3_6	DTX_DN-B-G711-Map3_reversed	885	998	93.9
scaffold_2	850186	850356	-	mp3735-1_scaffold_2_DTX_DN-B-G711-Map3_reversed	ms3735_scaffold_2_DTX_DN-B-G711-Map3_reversed	DTX3_7	DTX_DN-B-G711-Map3_reversed	813	981	84.9
scaffold_3	315830	316190	-	mp5494-1_scaffold_3_DTX_DN-B-G711-Map3_reversed	ms5494_scaffold_3_DTX_DN-B-G711-Map3_reversed	DTX3_8	DTX_DN-B-G711-Map3_reversed	640	999	96.7
scaffold_3	316254	316316	-	mp5495-1_scaffold_3_DTX_DN-B-G711-Map3_reversed	ms5495_scaffold_3_DTX_DN-B-G711-Map3_reversed	DTX3_9	DTX_DN-B-G711-Map3_reversed	921	979	88.5
scaffold_3	316523	316717	+	mp5496-1_scaffold_3_DTX_DN-B-G711-Map3_reversed	ms5496_scaffold_3_DTX_DN-B-G711-Map3_reversed	DTX3_10	DTX_DN-B-G711-Map3_reversed	820	999	82.2
scaffold_5	537975	538319	-	mp1641-1_scaffold_5_DTX_DN-B-G711-Map3_reversed	ms1641_scaffold_5_DTX_DN-B-G711-Map3_reversed	DTX3_11	DTX_DN-B-G711-Map3_reversed	651	998	95.7
scaffold_5	538372	538434	-	mp1642-1_scaffold_5_DTX_DN-B-G711-Map3_reversed	ms1642_scaffold_5_DTX_DN-B-G711-Map3_reversed	DTX3_12	DTX_DN-B-G711-Map3_reversed	921	979	88.5
scaffold_6	254666	255658	-	mp2294-1_scaffold_6_DTX_DN-B-G711-Map3_reversed	ms2294_scaffold_6_DTX_DN-B-G711-Map3_reversed	DTX3_13	DTX_DN-B-G711-Map3_reversed	1	994	97.5
scaffold_6	256777	256864	-	mp2295-1_scaffold_6_DTX_DN-B-G711-Map3_reversed	ms2295_scaffold_6_DTX_DN-B-G711-Map3_reversed	DTX3_14	DTX_DN-B-G711-Map3_reversed	884	979	83.2
scaffold_7	1237995	1238082	+	mp1660-1_scaffold_7_DTX_DN-B-G711-Map3_reversed	ms1660_scaffold_7_DTX_DN-B-G711-Map3_reversed	DTX3_15	DTX_DN-B-G711-Map3_reversed	884	979	85.4
scaffold_7	1238152	1238511	+	mp1661-1_scaffold_7_DTX_DN-B-G711-Map3_reversed	ms1661_scaffold_7_DTX_DN-B-G711-Map3_reversed	DTX3_16	DTX_DN-B-G711-Map3_reversed	640	998	96.4
scaffold_8	986472	986817	-	mp1353-1_scaffold_8_DTX_DN-B-G711-Map3_reversed	ms1353_scaffold_8_DTX_DN-B-G711-Map3_reversed	DTX3_17	DTX_DN-B-G711-Map3_reversed	651	999	94.5
scaffold_8	986870	986932	-	mp1354-1_scaffold_8_DTX_DN-B-G711-Map3_reversed	ms1354_scaffold_8_DTX_DN-B-G711-Map3_reversed	DTX3_18	DTX_DN-B-G711-Map3_reversed	921	979	88.5
scaffold_8	1145931	1145979	-	mp1356-1_scaffold_8_DTX_DN-B-G711-Map3_reversed	ms1356_scaffold_8_DTX_DN-B-G711-Map3_reversed	DTX3_19	DTX_DN-B-G711-Map3_reversed	932	979	93.9
scaffold_8	405344	405510	+	mp1515-1_scaffold_8_DTX_DN-B-G711-Map3_reversed	ms1515_scaffold_8_DTX_DN-B-G711-Map3_reversed	DTX3_20	DTX_DN-B-G711-Map3_reversed	796	990	79.9
scaffold_8	1145572	1145903	-	mp1355-1_scaffold_8_DTX_DN-B-G711-Map3_reversed	ms1355_scaffold_8_DTX_DN-B-G711-Map3_reversed	DTX3_21	DTX_DN-B-G711-Map3_reversed	379	711	96.4
scaffold_9	1629572	1629674	-	mp957-1_scaffold_9_DTX_DN-B-G711-Map3_reversed	ms957_scaffold_9_DTX_DN-B-G711-Map3_reversed	DTX3_22	DTX_DN-B-G711-Map3_reversed	886	991	85.2
scaffold_9	1310681	1311027	-	mp997-1_scaffold_9_DTX_DN-B-G711-Map3_reversed	ms997_scaffold_9_DTX_DN-B-G711-Map3_reversed	DTX3_23	DTX_DN-B-G711-Map3_reversed	651	998	96.5
scaffold_9	1311080	1311138	-	mp998-1_scaffold_9_DTX_DN-B-G711-Map3_reversed	ms998_scaffold_9_DTX_DN-B-G711-Map3_reversed	DTX3_24	DTX_DN-B-G711-Map3_reversed	921	979	86.4
scaffold_10	750667	750729	+	mp744-1_scaffold_10_DTX_DN-B-G711-Map3_reversed	ms744_scaffold_10_DTX_DN-B-G711-Map3_reversed	DTX3_25	DTX_DN-B-G711-Map3_reversed	921	979	88.5
scaffold_10	750799	751158	+	mp745-1_scaffold_10_DTX_DN-B-G711-Map3_reversed	ms745_scaffold_10_DTX_DN-B-G711-Map3_reversed	DTX3_26	DTX_DN-B-G711-Map3_reversed	640	998	96.1
scaffold_10	198995	199043	+	mp839-1_scaffold_10_DTX_DN-B-G711-Map3_reversed	ms839_scaffold_10_DTX_DN-B-G711-Map3_reversed	DTX3_27	DTX_DN-B-G711-Map3_reversed	932	979	91.8
scaffold_10	199096	199440	+	mp840-1_scaffold_10_DTX_DN-B-G711-Map3_reversed	ms840_scaffold_10_DTX_DN-B-G711-Map3_reversed	DTX3_28	DTX_DN-B-G711-Map3_reversed	651	999	95.7
scaffold_11	148460	148764	-	mp448-1_scaffold_11_DTX_DN-B-G711-Map3_reversed	ms448_scaffold_11_DTX_DN-B-G711-Map3_reversed	DTX3_29	DTX_DN-B-G711-Map3_reversed	687	999	91.5
scaffold_11	148991	149044	-	mp449-1_scaffold_11_DTX_DN-B-G711-Map3_reversed	ms449_scaffold_11_DTX_DN-B-G711-Map3_reversed	DTX3_30	DTX_DN-B-G711-Map3_reversed	641	694	96.3
scaffold_11	149115	149202	-	mp450-1_scaffold_11_DTX_DN-B-G711-Map3_reversed	ms450_scaffold_11_DTX_DN-B-G711-Map3_reversed	DTX3_31	DTX_DN-B-G711-Map3_reversed	884	979	81.1
scaffold_11	979631	980633	+	mp6385-1_scaffold_11_DTX_DN-B-G711-Map3_reversed	ms6385_scaffold_11_DTX_DN-B-G711-Map3_reversed	DTX3_32	DTX_DN-B-G711-Map3_reversed	1	999	95.7
scaffold_12	311506	311782	-	mp6144-1_scaffold_12_DTX_DN-B-G711-Map3_reversed	ms6144_scaffold_12_DTX_DN-B-G711-Map3_reversed	DTX3_33	DTX_DN-B-G711-Map3_reversed	351	628	95.5
scaffold_12	311803	311867	-	mp6145-1_scaffold_12_DTX_DN-B-G711-Map3_reversed	ms6145_scaffold_12_DTX_DN-B-G711-Map3_reversed	DTX3_34	DTX_DN-B-G711-Map3_reversed	919	979	90.5
scaffold_12	492427	492785	-	mp5152-1_scaffold_12_DTX_DN-B-G711-Map3_reversed	ms5152_scaffold_12_DTX_DN-B-G711-Map3_reversed	DTX3_35	DTX_DN-B-G711-Map3_reversed	641	998	95.3
scaffold_12	492856	492904	-	mp5153-1_scaffold_12_DTX_DN-B-G711-Map3_reversed	ms5153_scaffold_12_DTX_DN-B-G711-Map3_reversed	DTX3_36	DTX_DN-B-G711-Map3_reversed	932	979	91.8
scaffold_12	1114833	1115179	-	mp6061-1_scaffold_12_DTX_DN-B-G711-Map3_reversed	ms6061_scaffold_12_DTX_DN-B-G711-Map3_reversed	DTX3_37	DTX_DN-B-G711-Map3_reversed	651	998	95.7
scaffold_12	1115232	1115294	-	mp6062-1_scaffold_12_DTX_DN-B-G711-Map3_reversed	ms6062_scaffold_12_DTX_DN-B-G711-Map3_reversed	DTX3_38	DTX_DN-B-G711-Map3_reversed	921	979	86.9
scaffold_12	633729	633993	-	mp6097-1_scaffold_12_DTX_DN-B-G711-Map3_reversed	ms6097_scaffold_12_DTX_DN-B-G711-Map3_reversed	DTX3_39	DTX_DN-B-G711-Map3_reversed	710	999	83.4
scaffold_13	1093950	1094181	+	mp5767-1_scaffold_13_DTX_DN-B-G711-Map3_reversed	ms5767_scaffold_13_DTX_DN-B-G711-Map3_reversed	DTX3_40	DTX_DN-B-G711-Map3_reversed	710	960	78.4
scaffold_13	2221	2566	-	mp5987-1_scaffold_13_DTX_DN-B-G711-Map3_reversed	ms5987_scaffold_13_DTX_DN-B-G711-Map3_reversed	DTX3_41	DTX_DN-B-G711-Map3_reversed	651	999	95.7
scaffold_14	643972	644195	-	mp5593-1_scaffold_14_DTX_DN-B-G711-Map3_reversed	ms5593_scaffold_14_DTX_DN-B-G711-Map3_reversed	DTX3_42	DTX_DN-B-G711-Map3_reversed	797	999	86
scaffold_16	60774	61748	-	mp5411-1_scaffold_16_DTX_DN-B-G711-Map3_reversed	ms5411_scaffold_16_DTX_DN-B-G711-Map3_reversed	DTX3_43	DTX_DN-B-G711-Map3_reversed	13	998	94.4
scaffold_16	61837	61912	-	mp5412-1_scaffold_16_DTX_DN-B-G711-Map3_reversed	ms5412_scaffold_16_DTX_DN-B-G711-Map3_reversed	DTX3_44	DTX_DN-B-G711-Map3_reversed	909	979	86.5
scaffold_18	97614	97676	+	mp5258-1_scaffold_18_DTX_DN-B-G711-Map3_reversed	ms5258_scaffold_18_DTX_DN-B-G711-Map3_reversed	DTX3_45	DTX_DN-B-G711-Map3_reversed	921	979	90.2
scaffold_18	97729	98073	+	mp5259-1_scaffold_18_DTX_DN-B-G711-Map3_reversed	ms5259_scaffold_18_DTX_DN-B-G711-Map3_reversed	DTX3_46	DTX_DN-B-G711-Map3_reversed	651	996	95.4
scaffold_19	300184	300744	-	mp2220-1_scaffold_19_DTX_DN-B-G711-Map3_reversed	ms2220_scaffold_19_DTX_DN-B-G711-Map3_reversed	DTX3_47	DTX_DN-B-G711-Map3_reversed	432	999	93.3
scaffold_26	128083	128244	+	mp5020-1_scaffold_26_DTX_DN-B-G711-Map3_reversed	ms5020_scaffold_26_DTX_DN-B-G711-Map3_reversed	DTX3_48	DTX_DN-B-G711-Map3_reversed	841	999	81.5
scaffold_37	2889	3091	+	mp2259-1_scaffold_37_DTX_DN-B-G711-Map3_reversed	ms2259_scaffold_37_DTX_DN-B-G711-Map3_reversed	DTX3_49	DTX_DN-B-G711-Map3_reversed	789	998	82.1
scaffold_37	3212	3416	-	mp2260-1_scaffold_37_DTX_DN-B-G711-Map3_reversed	ms2260_scaffold_37_DTX_DN-B-G711-Map3_reversed	DTX3_50	DTX_DN-B-G711-Map3_reversed	789	998	81.2
scaffold_1	584344	586141	+	mp4544-1_scaffold_1_DTX_DN-B-P16.34-Map13_reversed	ms4544_scaffold_1_DTX_DN-B-P16.34-Map13_reversed	DTX4_1	DTX_DN-B-P16.34-Map13_reversed	9	1807	96
scaffold_2	335704	337493	-	mp3864-1_scaffold_2_DTX_DN-B-P16.34-Map13_reversed	ms3864_scaffold_2_DTX_DN-B-P16.34-Map13_reversed	DTX4_2	DTX_DN-B-P16.34-Map13_reversed	10	1809	96.9
scaffold_3	1921471	1922359	-	mp6552-1_scaffold_3_DTX_DN-B-P16.34-Map13_reversed	ms6552_scaffold_3_DTX_DN-B-P16.34-Map13_reversed	DTX4_3	DTX_DN-B-P16.34-Map13_reversed	351	1240	98.3
scaffold_3	1928691	1929034	-	mp6552-2_scaffold_3_DTX_DN-B-P16.34-Map13_reversed	ms6552_scaffold_3_DTX_DN-B-P16.34-Map13_reversed	DTX4_4	DTX_DN-B-P16.34-Map13_reversed	10	353	97.7
scaffold_3	1915301	1915875	-	mp2985-1_scaffold_3_DTX_DN-B-P16.34-Map13_reversed	ms2985_scaffold_3_DTX_DN-B-P16.34-Map13_reversed	DTX4_5	DTX_DN-B-P16.34-Map13_reversed	1236	1810	98.4
scaffold_3	1976236	1977673	-	mp2986-1_scaffold_3_DTX_DN-B-P16.34-Map13_reversed	ms2986_scaffold_3_DTX_DN-B-P16.34-Map13_reversed	DTX4_6	DTX_DN-B-P16.34-Map13_reversed	369	1809	97.2
scaffold_3	1985931	1986298	-	mp2987-1_scaffold_3_DTX_DN-B-P16.34-Map13_reversed	ms2987_scaffold_3_DTX_DN-B-P16.34-Map13_reversed	DTX4_7	DTX_DN-B-P16.34-Map13_reversed	5	372	97.8
scaffold_4	1565478	1567060	-	mp6472-1_scaffold_4_DTX_DN-B-P16.34-Map13_reversed	ms6472_scaffold_4_DTX_DN-B-P16.34-Map13_reversed	DTX4_8	DTX_DN-B-P16.34-Map13_reversed	225	1809	97.5
scaffold_4	1567973	1568204	-	mp6473-1_scaffold_4_DTX_DN-B-P16.34-Map13_reversed	ms6473_scaffold_4_DTX_DN-B-P16.34-Map13_reversed	DTX4_9	DTX_DN-B-P16.34-Map13_reversed	10	241	98.3
scaffold_4	2086138	2087939	+	mp2780-1_scaffold_4_DTX_DN-B-P16.34-Map13_reversed	ms2780_scaffold_4_DTX_DN-B-P16.34-Map13_reversed	DTX4_10	DTX_DN-B-P16.34-Map13_reversed	9	1815	98.1
scaffold_4	497621	498614	-	mp2825-1_scaffold_4_DTX_DN-B-P16.34-Map13_reversed	ms2825_scaffold_4_DTX_DN-B-P16.34-Map13_reversed	DTX4_11	DTX_DN-B-P16.34-Map13_reversed	10	1003	94.6
scaffold_4	521843	522465	-	mp2826-1_scaffold_4_DTX_DN-B-P16.34-Map13_reversed	ms2826_scaffold_4_DTX_DN-B-P16.34-Map13_reversed	DTX4_12	DTX_DN-B-P16.34-Map13_reversed	1187	1809	96.3
scaffold_4	522764	523438	-	mp2826-2_scaffold_4_DTX_DN-B-P16.34-Map13_reversed	ms2826_scaffold_4_DTX_DN-B-P16.34-Map13_reversed	DTX4_13	DTX_DN-B-P16.34-Map13_reversed	516	1190	96.3
scaffold_4	529779	530283	-	mp2826-3_scaffold_4_DTX_DN-B-P16.34-Map13_reversed	ms2826_scaffold_4_DTX_DN-B-P16.34-Map13_reversed	DTX4_14	DTX_DN-B-P16.34-Map13_reversed	10	514	96.7
scaffold_4	579732	581533	+	mp2827-1_scaffold_4_DTX_DN-B-P16.34-Map13_reversed	ms2827_scaffold_4_DTX_DN-B-P16.34-Map13_reversed	DTX4_15	DTX_DN-B-P16.34-Map13_reversed	6	1809	96.5
scaffold_5	1308723	1310492	+	mp2419-1_scaffold_5_DTX_DN-B-P16.34-Map13_reversed	ms2419_scaffold_5_DTX_DN-B-P16.34-Map13_reversed	DTX4_16	DTX_DN-B-P16.34-Map13_reversed	37	1809	97.1
scaffold_5	378867	380646	+	mp2595-1_scaffold_5_DTX_DN-B-P16.34-Map13_reversed	ms2595_scaffold_5_DTX_DN-B-P16.34-Map13_reversed	DTX4_17	DTX_DN-B-P16.34-Map13_reversed	10	1809	98
scaffold_5	133614	135372	-	mp2626-1_scaffold_5_DTX_DN-B-P16.34-Map13_reversed	ms2626_scaffold_5_DTX_DN-B-P16.34-Map13_reversed	DTX4_18	DTX_DN-B-P16.34-Map13_reversed	10	1768	96.9
scaffold_6	258451	260262	+	mp2284-1_scaffold_6_DTX_DN-B-P16.34-Map13_reversed	ms2284_scaffold_6_DTX_DN-B-P16.34-Map13_reversed	DTX4_19	DTX_DN-B-P16.34-Map13_reversed	1	1813	96.4
scaffold_7	1711057	1712367	+	mp5347-1_scaffold_7_DTX_DN-B-P16.34-Map13_reversed	ms5347_scaffold_7_DTX_DN-B-P16.34-Map13_reversed	DTX4_20	DTX_DN-B-P16.34-Map13_reversed	468	1811	95.4
scaffold_7	1689888	1690350	+	mp5346-1_scaffold_7_DTX_DN-B-P16.34-Map13_reversed	ms5346_scaffold_7_DTX_DN-B-P16.34-Map13_reversed	DTX4_21	DTX_DN-B-P16.34-Map13_reversed	10	472	95.7
scaffold_8	202972	203186	-	mp6579-1_scaffold_8_DTX_DN-B-P16.34-Map13_reversed	ms6579_scaffold_8_DTX_DN-B-P16.34-Map13_reversed	DTX4_22	DTX_DN-B-P16.34-Map13_reversed	10	224	96.3
scaffold_8	881764	883449	-	mp1405-1_scaffold_8_DTX_DN-B-P16.34-Map13_reversed	ms1405_scaffold_8_DTX_DN-B-P16.34-Map13_reversed	DTX4_23	DTX_DN-B-P16.34-Map13_reversed	10	1697	94.6
scaffold_8	600967	602797	-	mp1462-1_scaffold_8_DTX_DN-B-P16.34-Map13_reversed	ms1462_scaffold_8_DTX_DN-B-P16.34-Map13_reversed	DTX4_24	DTX_DN-B-P16.34-Map13_reversed	4	1810	95.4
scaffold_8	201037	202630	-	mp1577-1_scaffold_8_DTX_DN-B-P16.34-Map13_reversed	ms1577_scaffold_8_DTX_DN-B-P16.34-Map13_reversed	DTX4_25	DTX_DN-B-P16.34-Map13_reversed	220	1817	96.3
scaffold_9	72622	74411	-	mp5060-1_scaffold_9_DTX_DN-B-P16.34-Map13_reversed	ms5060_scaffold_9_DTX_DN-B-P16.34-Map13_reversed	DTX4_26	DTX_DN-B-P16.34-Map13_reversed	10	1809	96.7
scaffold_11	192599	193175	+	mp441-1_scaffold_11_DTX_DN-B-P16.34-Map13_reversed	ms441_scaffold_11_DTX_DN-B-P16.34-Map13_reversed	DTX4_27	DTX_DN-B-P16.34-Map13_reversed	11	588	95.2
scaffold_12	587136	587295	-	mp6114-1_scaffold_12_DTX_DN-B-P16.34-Map13_reversed	ms6114_scaffold_12_DTX_DN-B-P16.34-Map13_reversed	DTX4_28	DTX_DN-B-P16.34-Map13_reversed	1507	1666	89.4
scaffold_12	587580	589078	-	mp6114-2_scaffold_12_DTX_DN-B-P16.34-Map13_reversed	ms6114_scaffold_12_DTX_DN-B-P16.34-Map13_reversed	DTX4_29	DTX_DN-B-P16.34-Map13_reversed	10	1509	96.8
scaffold_14	336310	338094	-	mp5660-1_scaffold_14_DTX_DN-B-P16.34-Map13_reversed	ms5660_scaffold_14_DTX_DN-B-P16.34-Map13_reversed	DTX4_30	DTX_DN-B-P16.34-Map13_reversed	4	1809	98.1
scaffold_14	12569	14370	-	mp5687-1_scaffold_14_DTX_DN-B-P16.34-Map13_reversed	ms5687_scaffold_14_DTX_DN-B-P16.34-Map13_reversed	DTX4_31	DTX_DN-B-P16.34-Map13_reversed	9	1809	96.2
scaffold_14	189991	191782	-	mp5688-1_scaffold_14_DTX_DN-B-P16.34-Map13_reversed	ms5688_scaffold_14_DTX_DN-B-P16.34-Map13_reversed	DTX4_32	DTX_DN-B-P16.34-Map13_reversed	7	1799	97
scaffold_15	798794	800591	-	mp1781-1_scaffold_15_DTX_DN-B-P16.34-Map13_reversed	ms1781_scaffold_15_DTX_DN-B-P16.34-Map13_reversed	DTX4_33	DTX_DN-B-P16.34-Map13_reversed	10	1809	97.8
scaffold_15	611263	612944	-	mp5449-1_scaffold_15_DTX_DN-B-P16.34-Map13_reversed	ms5449_scaffold_15_DTX_DN-B-P16.34-Map13_reversed	DTX4_34	DTX_DN-B-P16.34-Map13_reversed	133	1814	94.5
scaffold_15	621622	621744	-	mp5450-1_scaffold_15_DTX_DN-B-P16.34-Map13_reversed	ms5450_scaffold_15_DTX_DN-B-P16.34-Map13_reversed	DTX4_35	DTX_DN-B-P16.34-Map13_reversed	10	132	99.2
scaffold_19	366374	368176	+	mp2189-1_scaffold_19_DTX_DN-B-P16.34-Map13_reversed	ms2189_scaffold_19_DTX_DN-B-P16.34-Map13_reversed	DTX4_36	DTX_DN-B-P16.34-Map13_reversed	5	1811	97.1
scaffold_29	85273	85366	+	mp483-1_scaffold_29_DTX_DN-B-P16.34-Map13_reversed	ms483_scaffold_29_DTX_DN-B-P16.34-Map13_reversed	DTX4_37	DTX_DN-B-P16.34-Map13_reversed	1688	1782	95.8
scaffold_1	826097	828186	+	mp4500-1_scaffold_1_DTX_DN-B-P19.43-Map6	ms4500_scaffold_1_DTX_DN-B-P19.43-Map6	DTX5_1	DTX_DN-B-P19.43-Map6	4	2101	80.1
scaffold_1	3074998	3075075	+	mp5479-1_scaffold_1_DTX_DN-B-P19.43-Map6	ms5479_scaffold_1_DTX_DN-B-P19.43-Map6	DTX5_2	DTX_DN-B-P19.43-Map6	1966	2043	82
scaffold_1	3282550	3284639	+	mp3919-1_scaffold_1_DTX_DN-B-P19.43-Map6	ms3919_scaffold_1_DTX_DN-B-P19.43-Map6	DTX5_3	DTX_DN-B-P19.43-Map6	10	2101	99.1
scaffold_2	1421585	1423686	-	mp3630-1_scaffold_2_DTX_DN-B-P19.43-Map6	ms3630_scaffold_2_DTX_DN-B-P19.43-Map6	DTX5_4	DTX_DN-B-P19.43-Map6	2	2104	99.2
scaffold_2	388797	390893	+	mp3862-1_scaffold_2_DTX_DN-B-P19.43-Map6	ms3862_scaffold_2_DTX_DN-B-P19.43-Map6	DTX5_5	DTX_DN-B-P19.43-Map6	3	2101	99.3
scaffold_2	179264	181366	-	mp3903-1_scaffold_2_DTX_DN-B-P19.43-Map6	ms3903_scaffold_2_DTX_DN-B-P19.43-Map6	DTX5_6	DTX_DN-B-P19.43-Map6	3	2106	99.6
scaffold_3	2337185	2337382	+	mp2631-1_scaffold_3_DTX_DN-B-P19.43-Map6	ms2631_scaffold_3_DTX_DN-B-P19.43-Map6	DTX5_7	DTX_DN-B-P19.43-Map6	1	187	75.8
scaffold_3	1807440	1809527	-	mp3039-1_scaffold_3_DTX_DN-B-P19.43-Map6	ms3039_scaffold_3_DTX_DN-B-P19.43-Map6	DTX5_8	DTX_DN-B-P19.43-Map6	1	2106	99.2
scaffold_4	1142539	1144633	+	mp2728-1_scaffold_4_DTX_DN-B-P19.43-Map6	ms2728_scaffold_4_DTX_DN-B-P19.43-Map6	DTX5_9	DTX_DN-B-P19.43-Map6	4	2101	99.4
scaffold_5	46156	48255	+	mp2469-1_scaffold_5_DTX_DN-B-P19.43-Map6	ms2469_scaffold_5_DTX_DN-B-P19.43-Map6	DTX5_10	DTX_DN-B-P19.43-Map6	2	2102	99.1
scaffold_6	1796306	1796394	+	mp4983-1_scaffold_6_DTX_DN-B-P19.43-Map6	ms4983_scaffold_6_DTX_DN-B-P19.43-Map6	DTX5_11	DTX_DN-B-P19.43-Map6	1993	2101	82.6
scaffold_6	1112666	1114764	-	mp1899-1_scaffold_6_DTX_DN-B-P19.43-Map6	ms1899_scaffold_6_DTX_DN-B-P19.43-Map6	DTX5_12	DTX_DN-B-P19.43-Map6	4	2103	98.9
scaffold_10	862910	862970	-	mp651-1_scaffold_10_DTX_DN-B-P19.43-Map6	ms651_scaffold_10_DTX_DN-B-P19.43-Map6	DTX5_13	DTX_DN-B-P19.43-Map6	2012	2071	87.1
scaffold_14	815009	817105	-	mp1991-1_scaffold_14_DTX_DN-B-P19.43-Map6	ms1991_scaffold_14_DTX_DN-B-P19.43-Map6	DTX5_14	DTX_DN-B-P19.43-Map6	1	2101	99.2
scaffold_15	812447	814542	-	mp1774-1_scaffold_15_DTX_DN-B-P19.43-Map6	ms1774_scaffold_15_DTX_DN-B-P19.43-Map6	DTX5_15	DTX_DN-B-P19.43-Map6	4	2101	99.8
scaffold_19	394784	396770	+	mp6013-1_scaffold_19_DTX_DN-B-P19.43-Map6	ms6013_scaffold_19_DTX_DN-B-P19.43-Map6	DTX5_16	DTX_DN-B-P19.43-Map6	4	1999	79.8
scaffold_1	568495	569161	+	mp4547-1_scaffold_1_DTX_DN-B-P59.8-Map3	ms4547_scaffold_1_DTX_DN-B-P59.8-Map3	DTX6_1	DTX_DN-B-P59.8-Map3	18	690	69.7
scaffold_1	569162	569569	+	mp4547-2_scaffold_1_DTX_DN-B-P59.8-Map3	ms4547_scaffold_1_DTX_DN-B-P59.8-Map3	DTX6_2	DTX_DN-B-P59.8-Map3	1076	1471	69.4
scaffold_1	570443	570888	+	mp4547-3_scaffold_1_DTX_DN-B-P59.8-Map3	ms4547_scaffold_1_DTX_DN-B-P59.8-Map3	DTX6_3	DTX_DN-B-P59.8-Map3	1462	1904	62
scaffold_1	584310	584343	-	mp4548-1_scaffold_1_DTX_DN-B-P59.8-Map3	ms4548_scaffold_1_DTX_DN-B-P59.8-Map3	DTX6_4	DTX_DN-B-P59.8-Map3	1887	1920	100
scaffold_1	586142	588026	+	mp4549-1_scaffold_1_DTX_DN-B-P59.8-Map3	ms4549_scaffold_1_DTX_DN-B-P59.8-Map3	DTX6_5	DTX_DN-B-P59.8-Map3	37	1921	98.5
scaffold_1	3275890	3276269	-	mp3920-1_scaffold_1_DTX_DN-B-P59.8-Map3	ms3920_scaffold_1_DTX_DN-B-P59.8-Map3	DTX6_6	DTX_DN-B-P59.8-Map3	2	390	88.5
scaffold_2	2562305	2563818	+	mp3446-1_scaffold_2_DTX_DN-B-P59.8-Map3	ms3446_scaffold_2_DTX_DN-B-P59.8-Map3	DTX6_7	DTX_DN-B-P59.8-Map3	2	1502	72.5
scaffold_2	2564066	2564443	+	mp3446-2_scaffold_2_DTX_DN-B-P59.8-Map3	ms3446_scaffold_2_DTX_DN-B-P59.8-Map3	DTX6_8	DTX_DN-B-P59.8-Map3	1516	1894	59.3
scaffold_2	1748868	1748905	+	mp3576-1_scaffold_2_DTX_DN-B-P59.8-Map3	ms3576_scaffold_2_DTX_DN-B-P59.8-Map3	DTX6_9	DTX_DN-B-P59.8-Map3	1884	1920	86.8
scaffold_2	695421	697337	-	mp3750-1_scaffold_2_DTX_DN-B-P59.8-Map3	ms3750_scaffold_2_DTX_DN-B-P59.8-Map3	DTX6_10	DTX_DN-B-P59.8-Map3	2	1920	72.6
scaffold_2	422736	424642	+	mp3863-1_scaffold_2_DTX_DN-B-P59.8-Map3	ms3863_scaffold_2_DTX_DN-B-P59.8-Map3	DTX6_11	DTX_DN-B-P59.8-Map3	61	1921	72.4
scaffold_4	1779288	1781203	+	mp4765-1_scaffold_4_DTX_DN-B-P59.8-Map3	ms4765_scaffold_4_DTX_DN-B-P59.8-Map3	DTX6_12	DTX_DN-B-P59.8-Map3	2	1918	98.3
scaffold_5	1159614	1161508	+	mp4874-1_scaffold_5_DTX_DN-B-P59.8-Map3	ms4874_scaffold_5_DTX_DN-B-P59.8-Map3	DTX6_13	DTX_DN-B-P59.8-Map3	9	1902	72.1
scaffold_6	1264206	1265764	-	mp192-1_scaffold_6_DTX_DN-B-P59.8-Map3	ms192_scaffold_6_DTX_DN-B-P59.8-Map3	DTX6_14	DTX_DN-B-P59.8-Map3	362	1920	99.4
scaffold_6	1810042	1811958	+	mp4984-1_scaffold_6_DTX_DN-B-P59.8-Map3	ms4984_scaffold_6_DTX_DN-B-P59.8-Map3	DTX6_15	DTX_DN-B-P59.8-Map3	2	1922	68.2
scaffold_7	1251682	1252540	+	mp1655-1_scaffold_7_DTX_DN-B-P59.8-Map3	ms1655_scaffold_7_DTX_DN-B-P59.8-Map3	DTX6_16	DTX_DN-B-P59.8-Map3	1036	1893	71.8
scaffold_7	801804	803726	-	mp4724-1_scaffold_7_DTX_DN-B-P59.8-Map3	ms4724_scaffold_7_DTX_DN-B-P59.8-Map3	DTX6_17	DTX_DN-B-P59.8-Map3	2	1924	99.3
scaffold_7	1565761	1567663	-	mp1239-1_scaffold_7_DTX_DN-B-P59.8-Map3	ms1239_scaffold_7_DTX_DN-B-P59.8-Map3	DTX6_18	DTX_DN-B-P59.8-Map3	1	1920	99.6
scaffold_8	1634493	1634531	+	mp1221-1_scaffold_8_DTX_DN-B-P59.8-Map3	ms1221_scaffold_8_DTX_DN-B-P59.8-Map3	DTX6_19	DTX_DN-B-P59.8-Map3	1884	1922	97.4
scaffold_8	271911	273830	-	mp1576-1_scaffold_8_DTX_DN-B-P59.8-Map3	ms1576_scaffold_8_DTX_DN-B-P59.8-Map3	DTX6_20	DTX_DN-B-P59.8-Map3	2	1920	98.4
scaffold_9	1465800	1465931	-	mp975-1_scaffold_9_DTX_DN-B-P59.8-Map3	ms975_scaffold_9_DTX_DN-B-P59.8-Map3	DTX6_21	DTX_DN-B-P59.8-Map3	591	725	67
scaffold_9	1213369	1213548	+	mp1003-1_scaffold_9_DTX_DN-B-P59.8-Map3	ms1003_scaffold_9_DTX_DN-B-P59.8-Map3	DTX6_22	DTX_DN-B-P59.8-Map3	32	215	71
scaffold_9	1214190	1214224	-	mp1004-1_scaffold_9_DTX_DN-B-P59.8-Map3	ms1004_scaffold_9_DTX_DN-B-P59.8-Map3	DTX6_23	DTX_DN-B-P59.8-Map3	1891	1925	97.1
scaffold_9	1214225	1214260	+	mp1005-1_scaffold_9_DTX_DN-B-P59.8-Map3	ms1005_scaffold_9_DTX_DN-B-P59.8-Map3	DTX6_24	DTX_DN-B-P59.8-Map3	1885	1920	100
scaffold_10	1054859	1056782	+	mp597-1_scaffold_10_DTX_DN-B-P59.8-Map3	ms597_scaffold_10_DTX_DN-B-P59.8-Map3	DTX6_25	DTX_DN-B-P59.8-Map3	2	1925	100
scaffold_10	38020	38394	+	mp882-1_scaffold_10_DTX_DN-B-P59.8-Map3	ms882_scaffold_10_DTX_DN-B-P59.8-Map3	DTX6_26	DTX_DN-B-P59.8-Map3	46	420	75.1
scaffold_10	39784	41180	+	mp882-2_scaffold_10_DTX_DN-B-P59.8-Map3	ms882_scaffold_10_DTX_DN-B-P59.8-Map3	DTX6_27	DTX_DN-B-P59.8-Map3	412	1807	66.7
scaffold_11	1069035	1069483	+	mp6384-1_scaffold_11_DTX_DN-B-P59.8-Map3	ms6384_scaffold_11_DTX_DN-B-P59.8-Map3	DTX6_28	DTX_DN-B-P59.8-Map3	52	515	70.5
scaffold_12	1289989	1291932	-	mp4848-1_scaffold_12_DTX_DN-B-P59.8-Map3	ms4848_scaffold_12_DTX_DN-B-P59.8-Map3	DTX6_29	DTX_DN-B-P59.8-Map3	2	1920	71.6
scaffold_12	635083	635122	-	mp6093-1_scaffold_12_DTX_DN-B-P59.8-Map3	ms6093_scaffold_12_DTX_DN-B-P59.8-Map3	DTX6_30	DTX_DN-B-P59.8-Map3	1880	1918	87.5
scaffold_13	1014446	1014470	-	mp5730-1_scaffold_13_DTX_DN-B-P59.8-Map3	ms5730_scaffold_13_DTX_DN-B-P59.8-Map3	DTX6_31	DTX_DN-B-P59.8-Map3	1896	1920	100
scaffold_13	1014471	1014512	+	mp5731-1_scaffold_13_DTX_DN-B-P59.8-Map3	ms5731_scaffold_13_DTX_DN-B-P59.8-Map3	DTX6_32	DTX_DN-B-P59.8-Map3	1883	1923	97.6
scaffold_16	409166	409204	-	mp5390-1_scaffold_16_DTX_DN-B-P59.8-Map3	ms5390_scaffold_16_DTX_DN-B-P59.8-Map3	DTX6_33	DTX_DN-B-P59.8-Map3	1884	1922	97.4
scaffold_17	368988	369025	-	mp4100-1_scaffold_17_DTX_DN-B-P59.8-Map3	ms4100_scaffold_17_DTX_DN-B-P59.8-Map3	DTX6_34	DTX_DN-B-P59.8-Map3	1883	1920	100
scaffold_17	369026	369051	+	mp4101-1_scaffold_17_DTX_DN-B-P59.8-Map3	ms4101_scaffold_17_DTX_DN-B-P59.8-Map3	DTX6_35	DTX_DN-B-P59.8-Map3	1896	1921	96.2
scaffold_1	2374362	2374829	-	mp4224-1_scaffold_1_DTX_DN-B-P6.51-Map3_reversed	ms4224_scaffold_1_DTX_DN-B-P6.51-Map3_reversed	DTX7_1	DTX_DN-B-P6.51-Map3_reversed	1038	1562	74.2
scaffold_1	3169247	3169282	+	mp3922-1_scaffold_1_DTX_DN-B-P6.51-Map3_reversed	ms3922_scaffold_1_DTX_DN-B-P6.51-Map3_reversed	DTX7_2	DTX_DN-B-P6.51-Map3_reversed	1	36	100
scaffold_2	2531635	2531672	-	mp3447-1_scaffold_2_DTX_DN-B-P6.51-Map3_reversed	ms3447_scaffold_2_DTX_DN-B-P6.51-Map3_reversed	DTX7_3	DTX_DN-B-P6.51-Map3_reversed	1525	1562	86.8
scaffold_2	2531673	2531700	+	mp3448-1_scaffold_2_DTX_DN-B-P6.51-Map3_reversed	ms3448_scaffold_2_DTX_DN-B-P6.51-Map3_reversed	DTX7_4	DTX_DN-B-P6.51-Map3_reversed	1535	1562	92.9
scaffold_2	2564444	2564478	-	mp3449-1_scaffold_2_DTX_DN-B-P6.51-Map3_reversed	ms3449_scaffold_2_DTX_DN-B-P6.51-Map3_reversed	DTX7_5	DTX_DN-B-P6.51-Map3_reversed	1	34	75.3
scaffold_2	1916486	1916696	-	mp3539-1_scaffold_2_DTX_DN-B-P6.51-Map3_reversed	ms3539_scaffold_2_DTX_DN-B-P6.51-Map3_reversed	DTX7_6	DTX_DN-B-P6.51-Map3_reversed	1356	1562	74.2
scaffold_2	1326737	1326769	-	mp3617-1_scaffold_2_DTX_DN-B-P6.51-Map3_reversed	ms3617_scaffold_2_DTX_DN-B-P6.51-Map3_reversed	DTX7_7	DTX_DN-B-P6.51-Map3_reversed	1531	1562	93.9
scaffold_2	609562	609832	+	mp3799-1_scaffold_2_DTX_DN-B-P6.51-Map3_reversed	ms3799_scaffold_2_DTX_DN-B-P6.51-Map3_reversed	DTX7_8	DTX_DN-B-P6.51-Map3_reversed	1291	1562	85
scaffold_3	1422386	1422421	-	mp3136-1_scaffold_3_DTX_DN-B-P6.51-Map3_reversed	ms3136_scaffold_3_DTX_DN-B-P6.51-Map3_reversed	DTX7_9	DTX_DN-B-P6.51-Map3_reversed	1	36	97.2
scaffold_3	844640	844675	-	mp3240-1_scaffold_3_DTX_DN-B-P6.51-Map3_reversed	ms3240_scaffold_3_DTX_DN-B-P6.51-Map3_reversed	DTX7_10	DTX_DN-B-P6.51-Map3_reversed	1528	1562	94.4
scaffold_4	1505801	1505828	+	mp2722-1_scaffold_4_DTX_DN-B-P6.51-Map3_reversed	ms2722_scaffold_4_DTX_DN-B-P6.51-Map3_reversed	DTX7_11	DTX_DN-B-P6.51-Map3_reversed	1535	1562	100
scaffold_4	321552	321583	+	mp2867-1_scaffold_4_DTX_DN-B-P6.51-Map3_reversed	ms2867_scaffold_4_DTX_DN-B-P6.51-Map3_reversed	DTX7_12	DTX_DN-B-P6.51-Map3_reversed	1531	1562	100
scaffold_5	1483760	1483795	+	mp2414-1_scaffold_5_DTX_DN-B-P6.51-Map3_reversed	ms2414_scaffold_5_DTX_DN-B-P6.51-Map3_reversed	DTX7_13	DTX_DN-B-P6.51-Map3_reversed	1	36	97.2
scaffold_5	498879	498914	+	mp2598-1_scaffold_5_DTX_DN-B-P6.51-Map3_reversed	ms2598_scaffold_5_DTX_DN-B-P6.51-Map3_reversed	DTX7_14	DTX_DN-B-P6.51-Map3_reversed	1	36	94.4
scaffold_5	498917	498946	+	mp2598-2_scaffold_5_DTX_DN-B-P6.51-Map3_reversed	ms2598_scaffold_5_DTX_DN-B-P6.51-Map3_reversed	DTX7_15	DTX_DN-B-P6.51-Map3_reversed	1533	1562	93.3
scaffold_6	1243400	1243434	+	mp1929-1_scaffold_6_DTX_DN-B-P6.51-Map3_reversed	ms1929_scaffold_6_DTX_DN-B-P6.51-Map3_reversed	DTX7_16	DTX_DN-B-P6.51-Map3_reversed	1	35	97.1
scaffold_7	1252541	1252570	-	mp1659-1_scaffold_7_DTX_DN-B-P6.51-Map3_reversed	ms1659_scaffold_7_DTX_DN-B-P6.51-Map3_reversed	DTX7_17	DTX_DN-B-P6.51-Map3_reversed	1	31	58.9
scaffold_9	404620	404647	+	mp1152-1_scaffold_9_DTX_DN-B-P6.51-Map3_reversed	ms1152_scaffold_9_DTX_DN-B-P6.51-Map3_reversed	DTX7_18	DTX_DN-B-P6.51-Map3_reversed	1	28	96.4
scaffold_9	1213558	1213680	-	mp1014-1_scaffold_9_DTX_DN-B-P6.51-Map3_reversed	ms1014_scaffold_9_DTX_DN-B-P6.51-Map3_reversed	DTX7_19	DTX_DN-B-P6.51-Map3_reversed	61	185	71.9
scaffold_10	303760	303797	+	mp856-1_scaffold_10_DTX_DN-B-P6.51-Map3_reversed	ms856_scaffold_10_DTX_DN-B-P6.51-Map3_reversed	DTX7_20	DTX_DN-B-P6.51-Map3_reversed	1525	1562	92.1
scaffold_10	1315485	1316065	+	mp567-1_scaffold_10_DTX_DN-B-P6.51-Map3_reversed	ms567_scaffold_10_DTX_DN-B-P6.51-Map3_reversed	DTX7_21	DTX_DN-B-P6.51-Map3_reversed	1	587	94
scaffold_10	1351056	1351094	+	mp568-1_scaffold_10_DTX_DN-B-P6.51-Map3_reversed	ms568_scaffold_10_DTX_DN-B-P6.51-Map3_reversed	DTX7_22	DTX_DN-B-P6.51-Map3_reversed	1524	1562	92.3
scaffold_10	303731	303759	-	mp855-1_scaffold_10_DTX_DN-B-P6.51-Map3_reversed	ms855_scaffold_10_DTX_DN-B-P6.51-Map3_reversed	DTX7_23	DTX_DN-B-P6.51-Map3_reversed	1534	1562	96.5
scaffold_10	41181	41216	+	mp883-1_scaffold_10_DTX_DN-B-P6.51-Map3_reversed	ms883_scaffold_10_DTX_DN-B-P6.51-Map3_reversed	DTX7_24	DTX_DN-B-P6.51-Map3_reversed	1465	1500	96.2
scaffold_10	1685087	1685121	+	mp5029-1_scaffold_10_DTX_DN-B-P6.51-Map3_reversed	ms5029_scaffold_10_DTX_DN-B-P6.51-Map3_reversed	DTX7_25	DTX_DN-B-P6.51-Map3_reversed	1528	1562	97.1
scaffold_11	427279	428855	-	mp339-1_scaffold_11_DTX_DN-B-P6.51-Map3_reversed	ms339_scaffold_11_DTX_DN-B-P6.51-Map3_reversed	DTX7_26	DTX_DN-B-P6.51-Map3_reversed	1	1562	97.9
scaffold_11	1640743	1640830	+	mp1073-1_scaffold_11_DTX_DN-B-P6.51-Map3_reversed	ms1073_scaffold_11_DTX_DN-B-P6.51-Map3_reversed	DTX7_27	DTX_DN-B-P6.51-Map3_reversed	2	88	76.4
scaffold_13	621678	621715	+	mp5879-1_scaffold_13_DTX_DN-B-P6.51-Map3_reversed	ms5879_scaffold_13_DTX_DN-B-P6.51-Map3_reversed	DTX7_28	DTX_DN-B-P6.51-Map3_reversed	1	38	100
scaffold_13	621717	621747	+	mp5879-2_scaffold_13_DTX_DN-B-P6.51-Map3_reversed	ms5879_scaffold_13_DTX_DN-B-P6.51-Map3_reversed	DTX7_29	DTX_DN-B-P6.51-Map3_reversed	1536	1562	96.4
scaffold_14	148300	149874	+	mp5704-1_scaffold_14_DTX_DN-B-P6.51-Map3_reversed	ms5704_scaffold_14_DTX_DN-B-P6.51-Map3_reversed	DTX7_30	DTX_DN-B-P6.51-Map3_reversed	2	1559	98.4
scaffold_14	795914	795949	+	mp2009-1_scaffold_14_DTX_DN-B-P6.51-Map3_reversed	ms2009_scaffold_14_DTX_DN-B-P6.51-Map3_reversed	DTX7_31	DTX_DN-B-P6.51-Map3_reversed	1	36	100
scaffold_14	675382	675416	-	mp5579-1_scaffold_14_DTX_DN-B-P6.51-Map3_reversed	ms5579_scaffold_14_DTX_DN-B-P6.51-Map3_reversed	DTX7_32	DTX_DN-B-P6.51-Map3_reversed	1528	1561	94.3
scaffold_15	386494	386531	+	mp1892-1_scaffold_15_DTX_DN-B-P6.51-Map3_reversed	ms1892_scaffold_15_DTX_DN-B-P6.51-Map3_reversed	DTX7_33	DTX_DN-B-P6.51-Map3_reversed	1	38	97.4
scaffold_15	166920	168463	+	mp5546-1_scaffold_15_DTX_DN-B-P6.51-Map3_reversed	ms5546_scaffold_15_DTX_DN-B-P6.51-Map3_reversed	DTX7_34	DTX_DN-B-P6.51-Map3_reversed	1	1562	99.1
scaffold_1	764579	764624	-	mp4510-1_scaffold_1_DTX_DN-B-R112-Map3_reversed	ms4510_scaffold_1_DTX_DN-B-R112-Map3_reversed	DTX8_1	DTX_DN-B-R112-Map3_reversed	1481	1525	82.6
scaffold_3	2344378	2346254	+	mp2649-1_scaffold_3_DTX_DN-B-R112-Map3_reversed	ms2649_scaffold_3_DTX_DN-B-R112-Map3_reversed	DTX8_2	DTX_DN-B-R112-Map3_reversed	1	1881	95.6
scaffold_4	953080	953105	+	mp2742-1_scaffold_4_DTX_DN-B-R112-Map3_reversed	ms2742_scaffold_4_DTX_DN-B-R112-Map3_reversed	DTX8_3	DTX_DN-B-R112-Map3_reversed	1662	1688	96.3
scaffold_5	1175852	1176160	-	mp4875-1_scaffold_5_DTX_DN-B-R112-Map3_reversed	ms4875_scaffold_5_DTX_DN-B-R112-Map3_reversed	DTX8_4	DTX_DN-B-R112-Map3_reversed	1341	1702	71.9
scaffold_7	660376	662054	+	mp1744-1_scaffold_7_DTX_DN-B-R112-Map3_reversed	ms1744_scaffold_7_DTX_DN-B-R112-Map3_reversed	DTX8_5	DTX_DN-B-R112-Map3_reversed	1	1675	96.2
scaffold_11	957574	957915	+	mp6376-1_scaffold_11_DTX_DN-B-R112-Map3_reversed	ms6376_scaffold_11_DTX_DN-B-R112-Map3_reversed	DTX8_6	DTX_DN-B-R112-Map3_reversed	1482	1821	87
scaffold_12	1338631	1338964	-	mp4969-1_scaffold_12_DTX_DN-B-R112-Map3_reversed	ms4969_scaffold_12_DTX_DN-B-R112-Map3_reversed	DTX8_7	DTX_DN-B-R112-Map3_reversed	1482	1819	89.5
scaffold_1	2534959	2536228	+	mp4215-1_scaffold_1_DTX_DN-B-R115-Map6	ms4215_scaffold_1_DTX_DN-B-R115-Map6	DTX9_1	DTX_DN-B-R115-Map6	1	1256	98.9
scaffold_2	2495479	2496686	-	mp3450-1_scaffold_2_DTX_DN-B-R115-Map6	ms3450_scaffold_2_DTX_DN-B-R115-Map6	DTX9_2	DTX_DN-B-R115-Map6	2	1213	99.3
scaffold_2	1216648	1216705	-	mp3680-1_scaffold_2_DTX_DN-B-R115-Map6	ms3680_scaffold_2_DTX_DN-B-R115-Map6	DTX9_3	DTX_DN-B-R115-Map6	1197	1256	93.3
scaffold_2	1216706	1216774	+	mp3681-1_scaffold_2_DTX_DN-B-R115-Map6	ms3681_scaffold_2_DTX_DN-B-R115-Map6	DTX9_4	DTX_DN-B-R115-Map6	1185	1256	95.8
scaffold_2	1221839	1221902	+	mp3682-1_scaffold_2_DTX_DN-B-R115-Map6	ms3682_scaffold_2_DTX_DN-B-R115-Map6	DTX9_5	DTX_DN-B-R115-Map6	1189	1256	90.8
scaffold_3	1375633	1376865	+	mp3137-1_scaffold_3_DTX_DN-B-R115-Map6	ms3137_scaffold_3_DTX_DN-B-R115-Map6	DTX9_6	DTX_DN-B-R115-Map6	1	1256	98.1
scaffold_4	1925582	1925651	-	mp2664-1_scaffold_4_DTX_DN-B-R115-Map6	ms2664_scaffold_4_DTX_DN-B-R115-Map6	DTX9_7	DTX_DN-B-R115-Map6	1185	1256	95.8
scaffold_4	1925652	1925700	+	mp2665-1_scaffold_4_DTX_DN-B-R115-Map6	ms2665_scaffold_4_DTX_DN-B-R115-Map6	DTX9_8	DTX_DN-B-R115-Map6	1206	1256	92.2
scaffold_9	1465932	1466535	-	mp978-1_scaffold_9_DTX_DN-B-R115-Map6	ms978_scaffold_9_DTX_DN-B-R115-Map6	DTX9_9	DTX_DN-B-R115-Map6	2	609	95.9
scaffold_10	1057048	1058299	-	mp599-1_scaffold_10_DTX_DN-B-R115-Map6	ms599_scaffold_10_DTX_DN-B-R115-Map6	DTX9_10	DTX_DN-B-R115-Map6	2	1257	99
scaffold_12	997531	997556	-	mp6060-1_scaffold_12_DTX_DN-B-R115-Map6	ms6060_scaffold_12_DTX_DN-B-R115-Map6	DTX9_11	DTX_DN-B-R115-Map6	459	484	74.2
scaffold_14	749151	749218	+	mp5580-1_scaffold_14_DTX_DN-B-R115-Map6	ms5580_scaffold_14_DTX_DN-B-R115-Map6	DTX9_12	DTX_DN-B-R115-Map6	5	73	91.7
scaffold_14	749219	749275	+	mp5580-2_scaffold_14_DTX_DN-B-R115-Map6	ms5580_scaffold_14_DTX_DN-B-R115-Map6	DTX9_13	DTX_DN-B-R115-Map6	1197	1256	91.7
scaffold_14	749151	749218	-	mp5581-1_scaffold_14_DTX_DN-B-R115-Map6	ms5581_scaffold_14_DTX_DN-B-R115-Map6	DTX9_14	DTX_DN-B-R115-Map6	1185	1253	91.8
scaffold_15	59741	61012	-	mp5547-1_scaffold_15_DTX_DN-B-R115-Map6	ms5547_scaffold_15_DTX_DN-B-R115-Map6	DTX9_15	DTX_DN-B-R115-Map6	2	1256	98.1
scaffold_23	298564	298613	-	mp57-1_scaffold_23_DTX_DN-B-R115-Map6	ms57_scaffold_23_DTX_DN-B-R115-Map6	DTX9_16	DTX_DN-B-R115-Map6	1194	1256	87
scaffold_1	1552034	1552279	+	mp4383-1_scaffold_1_DTX_DN-B-R124-Map10	ms4383_scaffold_1_DTX_DN-B-R124-Map10	DTX10_1	DTX_DN-B-R124-Map10	1	260	95.1
scaffold_1	1552280	1552755	+	mp4383-2_scaffold_1_DTX_DN-B-R124-Map10	ms4383_scaffold_1_DTX_DN-B-R124-Map10	DTX10_2	DTX_DN-B-R124-Map10	1646	2121	95.4
scaffold_1	1552853	1553061	+	mp4384-1_scaffold_1_DTX_DN-B-R124-Map10	ms4384_scaffold_1_DTX_DN-B-R124-Map10	DTX10_3	DTX_DN-B-R124-Map10	1	214	93.5
scaffold_1	1553058	1553449	+	mp4384-2_scaffold_1_DTX_DN-B-R124-Map10	ms4384_scaffold_1_DTX_DN-B-R124-Map10	DTX10_4	DTX_DN-B-R124-Map10	1734	2121	96.1
scaffold_1	1145268	1145322	-	mp4458-1_scaffold_1_DTX_DN-B-R124-Map10	ms4458_scaffold_1_DTX_DN-B-R124-Map10	DTX10_5	DTX_DN-B-R124-Map10	2068	2121	94.5
scaffold_1	714245	714349	-	mp4499-1_scaffold_1_DTX_DN-B-R124-Map10	ms4499_scaffold_1_DTX_DN-B-R124-Map10	DTX10_6	DTX_DN-B-R124-Map10	1988	2093	87.7
scaffold_1	591357	591448	+	mp4517-1_scaffold_1_DTX_DN-B-R124-Map10	ms4517_scaffold_1_DTX_DN-B-R124-Map10	DTX10_7	DTX_DN-B-R124-Map10	2	94	89.2
scaffold_1	591449	591817	+	mp4517-2_scaffold_1_DTX_DN-B-R124-Map10	ms4517_scaffold_1_DTX_DN-B-R124-Map10	DTX10_8	DTX_DN-B-R124-Map10	1720	2090	95.2
scaffold_1	33626	33692	-	mp486-1_scaffold_1_DTX_DN-B-R124-Map10	ms486_scaffold_1_DTX_DN-B-R124-Map10	DTX10_9	DTX_DN-B-R124-Map10	2054	2121	86.8
scaffold_1	3035434	3035553	+	mp3938-1_scaffold_1_DTX_DN-B-R124-Map10	ms3938_scaffold_1_DTX_DN-B-R124-Map10	DTX10_10	DTX_DN-B-R124-Map10	64	190	90.2
scaffold_1	3035556	3036288	+	mp3938-2_scaffold_1_DTX_DN-B-R124-Map10	ms3938_scaffold_1_DTX_DN-B-R124-Map10	DTX10_11	DTX_DN-B-R124-Map10	1336	2121	96.2
scaffold_2	113396	113482	+	mp6526-1_scaffold_2_DTX_DN-B-R124-Map10	ms6526_scaffold_2_DTX_DN-B-R124-Map10	DTX10_12	DTX_DN-B-R124-Map10	1984	2070	95.7
scaffold_2	114006	114053	+	mp6526-2_scaffold_2_DTX_DN-B-R124-Map10	ms6526_scaffold_2_DTX_DN-B-R124-Map10	DTX10_13	DTX_DN-B-R124-Map10	2074	2121	94
scaffold_2	2764520	2764672	-	mp4563-1_scaffold_2_DTX_DN-B-R124-Map10	ms4563_scaffold_2_DTX_DN-B-R124-Map10	DTX10_14	DTX_DN-B-R124-Map10	10	186	92.4
scaffold_2	878548	878585	-	mp5503-1_scaffold_2_DTX_DN-B-R124-Map10	ms5503_scaffold_2_DTX_DN-B-R124-Map10	DTX10_15	DTX_DN-B-R124-Map10	34	73	87.2
scaffold_2	111731	111809	+	mp3900-1_scaffold_2_DTX_DN-B-R124-Map10	ms3900_scaffold_2_DTX_DN-B-R124-Map10	DTX10_16	DTX_DN-B-R124-Map10	1	94	86.9
scaffold_2	111810	112082	+	mp3901-1_scaffold_2_DTX_DN-B-R124-Map10	ms3901_scaffold_2_DTX_DN-B-R124-Map10	DTX10_17	DTX_DN-B-R124-Map10	1720	1993	94.2
scaffold_3	1701704	1701869	-	mp3038-1_scaffold_3_DTX_DN-B-R124-Map10	ms3038_scaffold_3_DTX_DN-B-R124-Map10	DTX10_18	DTX_DN-B-R124-Map10	5	180	91.1
scaffold_3	1426960	1427434	-	mp3130-1_scaffold_3_DTX_DN-B-R124-Map10	ms3130_scaffold_3_DTX_DN-B-R124-Map10	DTX10_19	DTX_DN-B-R124-Map10	1646	2121	97.5
scaffold_3	1427435	1427693	-	mp3130-2_scaffold_3_DTX_DN-B-R124-Map10	ms3130_scaffold_3_DTX_DN-B-R124-Map10	DTX10_20	DTX_DN-B-R124-Map10	1	260	95.8
scaffold_3	317339	317389	-	mp5492-1_scaffold_3_DTX_DN-B-R124-Map10	ms5492_scaffold_3_DTX_DN-B-R124-Map10	DTX10_21	DTX_DN-B-R124-Map10	2071	2121	94.1
scaffold_4	1842933	1845037	-	mp2662-1_scaffold_4_DTX_DN-B-R124-Map10	ms2662_scaffold_4_DTX_DN-B-R124-Map10	DTX10_22	DTX_DN-B-R124-Map10	5	2118	94.8
scaffold_4	895106	895962	-	mp2740-1_scaffold_4_DTX_DN-B-R124-Map10	ms2740_scaffold_4_DTX_DN-B-R124-Map10	DTX10_23	DTX_DN-B-R124-Map10	104	980	83.7
scaffold_4	579617	579704	+	mp2822-1_scaffold_4_DTX_DN-B-R124-Map10	ms2822_scaffold_4_DTX_DN-B-R124-Map10	DTX10_24	DTX_DN-B-R124-Map10	2	95	81.1
scaffold_4	581534	581875	+	mp2823-1_scaffold_4_DTX_DN-B-R124-Map10	ms2823_scaffold_4_DTX_DN-B-R124-Map10	DTX10_25	DTX_DN-B-R124-Map10	1755	2121	93.8
scaffold_4	472504	472709	+	mp942-1_scaffold_4_DTX_DN-B-R124-Map10	ms942_scaffold_4_DTX_DN-B-R124-Map10	DTX10_26	DTX_DN-B-R124-Map10	5	225	82.3
scaffold_4	472702	473460	+	mp942-2_scaffold_4_DTX_DN-B-R124-Map10	ms942_scaffold_4_DTX_DN-B-R124-Map10	DTX10_27	DTX_DN-B-R124-Map10	1336	2106	93.3
scaffold_5	1786392	1786589	-	mp2348-1_scaffold_5_DTX_DN-B-R124-Map10	ms2348_scaffold_5_DTX_DN-B-R124-Map10	DTX10_28	DTX_DN-B-R124-Map10	1646	1844	95
scaffold_5	1786590	1786807	-	mp2348-2_scaffold_5_DTX_DN-B-R124-Map10	ms2348_scaffold_5_DTX_DN-B-R124-Map10	DTX10_29	DTX_DN-B-R124-Map10	16	260	92.7
scaffold_5	867886	868205	+	mp2479-1_scaffold_5_DTX_DN-B-R124-Map10	ms2479_scaffold_5_DTX_DN-B-R124-Map10	DTX10_30	DTX_DN-B-R124-Map10	2	327	90.8
scaffold_5	868198	868608	+	mp2479-2_scaffold_5_DTX_DN-B-R124-Map10	ms2479_scaffold_5_DTX_DN-B-R124-Map10	DTX10_31	DTX_DN-B-R124-Map10	1685	2121	93.7
scaffold_5	249796	250070	+	mp2604-1_scaffold_5_DTX_DN-B-R124-Map10	ms2604_scaffold_5_DTX_DN-B-R124-Map10	DTX10_32	DTX_DN-B-R124-Map10	1	319	90.8
scaffold_5	250071	250489	+	mp2604-2_scaffold_5_DTX_DN-B-R124-Map10	ms2604_scaffold_5_DTX_DN-B-R124-Map10	DTX10_33	DTX_DN-B-R124-Map10	1685	2106	93.4
scaffold_5	1789704	1789895	-	mp3526-1_scaffold_5_DTX_DN-B-R124-Map10	ms3526_scaffold_5_DTX_DN-B-R124-Map10	DTX10_34	DTX_DN-B-R124-Map10	1646	1838	97.4
scaffold_5	1789896	1790140	-	mp3526-2_scaffold_5_DTX_DN-B-R124-Map10	ms3526_scaffold_5_DTX_DN-B-R124-Map10	DTX10_35	DTX_DN-B-R124-Map10	2	260	93.2
scaffold_5	1792158	1792349	-	mp3527-1_scaffold_5_DTX_DN-B-R124-Map10	ms3527_scaffold_5_DTX_DN-B-R124-Map10	DTX10_36	DTX_DN-B-R124-Map10	1646	1838	96.9
scaffold_5	1792350	1792600	-	mp3527-2_scaffold_5_DTX_DN-B-R124-Map10	ms3527_scaffold_5_DTX_DN-B-R124-Map10	DTX10_37	DTX_DN-B-R124-Map10	2	260	91.3
scaffold_6	59657	59833	+	mp5192-1_scaffold_6_DTX_DN-B-R124-Map10	ms5192_scaffold_6_DTX_DN-B-R124-Map10	DTX10_38	DTX_DN-B-R124-Map10	1	210	93.9
scaffold_6	59834	60159	+	mp5192-2_scaffold_6_DTX_DN-B-R124-Map10	ms5192_scaffold_6_DTX_DN-B-R124-Map10	DTX10_39	DTX_DN-B-R124-Map10	1734	2059	96
scaffold_6	60346	60383	-	mp5193-1_scaffold_6_DTX_DN-B-R124-Map10	ms5193_scaffold_6_DTX_DN-B-R124-Map10	DTX10_40	DTX_DN-B-R124-Map10	2	39	92.1
scaffold_6	300239	300373	-	mp2283-1_scaffold_6_DTX_DN-B-R124-Map10	ms2283_scaffold_6_DTX_DN-B-R124-Map10	DTX10_41	DTX_DN-B-R124-Map10	85	217	80.6
scaffold_6	1008101	1008272	-	mp4404-1_scaffold_6_DTX_DN-B-R124-Map10	ms4404_scaffold_6_DTX_DN-B-R124-Map10	DTX10_42	DTX_DN-B-R124-Map10	1966	2121	80.9
scaffold_6	1008273	1008461	-	mp4404-2_scaffold_6_DTX_DN-B-R124-Map10	ms4404_scaffold_6_DTX_DN-B-R124-Map10	DTX10_43	DTX_DN-B-R124-Map10	5	228	80.9
scaffold_6	1184599	1186201	-	mp1898-1_scaffold_6_DTX_DN-B-R124-Map10	ms1898_scaffold_6_DTX_DN-B-R124-Map10	DTX10_44	DTX_DN-B-R124-Map10	2	1632	79.4
scaffold_7	1057398	1057571	+	mp1686-1_scaffold_7_DTX_DN-B-R124-Map10	ms1686_scaffold_7_DTX_DN-B-R124-Map10	DTX10_45	DTX_DN-B-R124-Map10	2	189	88.1
scaffold_7	1057572	1057888	+	mp1686-2_scaffold_7_DTX_DN-B-R124-Map10	ms1686_scaffold_7_DTX_DN-B-R124-Map10	DTX10_46	DTX_DN-B-R124-Map10	1730	2045	96.1
scaffold_7	678675	678992	+	mp1732-1_scaffold_7_DTX_DN-B-R124-Map10	ms1732_scaffold_7_DTX_DN-B-R124-Map10	DTX10_47	DTX_DN-B-R124-Map10	1	326	93.5
scaffold_7	678994	679406	+	mp1732-2_scaffold_7_DTX_DN-B-R124-Map10	ms1732_scaffold_7_DTX_DN-B-R124-Map10	DTX10_48	DTX_DN-B-R124-Map10	1692	2121	96.4
scaffold_7	495117	495154	+	mp1753-1_scaffold_7_DTX_DN-B-R124-Map10	ms1753_scaffold_7_DTX_DN-B-R124-Map10	DTX10_49	DTX_DN-B-R124-Map10	2	39	89.5
scaffold_7	495169	495206	+	mp1753-2_scaffold_7_DTX_DN-B-R124-Map10	ms1753_scaffold_7_DTX_DN-B-R124-Map10	DTX10_50	DTX_DN-B-R124-Map10	2	39	89.5
scaffold_7	495221	495614	-	mp1754-1_scaffold_7_DTX_DN-B-R124-Map10	ms1754_scaffold_7_DTX_DN-B-R124-Map10	DTX10_51	DTX_DN-B-R124-Map10	1692	2121	96.7
scaffold_7	495617	495935	-	mp1754-2_scaffold_7_DTX_DN-B-R124-Map10	ms1754_scaffold_7_DTX_DN-B-R124-Map10	DTX10_52	DTX_DN-B-R124-Map10	2	325	92
scaffold_8	1713042	1713573	+	mp5115-1_scaffold_8_DTX_DN-B-R124-Map10	ms5115_scaffold_8_DTX_DN-B-R124-Map10	DTX10_53	DTX_DN-B-R124-Map10	2	560	72.9
scaffold_8	1713554	1713723	+	mp5115-2_scaffold_8_DTX_DN-B-R124-Map10	ms5115_scaffold_8_DTX_DN-B-R124-Map10	DTX10_54	DTX_DN-B-R124-Map10	1942	2121	83.5
scaffold_9	1058273	1058360	+	mp1030-1_scaffold_9_DTX_DN-B-R124-Map10	ms1030_scaffold_9_DTX_DN-B-R124-Map10	DTX10_55	DTX_DN-B-R124-Map10	2	94	84.8
scaffold_9	1058361	1058750	+	mp1031-1_scaffold_9_DTX_DN-B-R124-Map10	ms1031_scaffold_9_DTX_DN-B-R124-Map10	DTX10_56	DTX_DN-B-R124-Map10	1720	2103	92.5
scaffold_9	1704603	1704692	+	mp954-1_scaffold_9_DTX_DN-B-R124-Map10	ms954_scaffold_9_DTX_DN-B-R124-Map10	DTX10_57	DTX_DN-B-R124-Map10	2032	2121	95.6
scaffold_9	1701107	1701507	-	mp952-1_scaffold_9_DTX_DN-B-R124-Map10	ms952_scaffold_9_DTX_DN-B-R124-Map10	DTX10_58	DTX_DN-B-R124-Map10	1720	2121	96
scaffold_9	1701508	1701596	-	mp953-1_scaffold_9_DTX_DN-B-R124-Map10	ms953_scaffold_9_DTX_DN-B-R124-Map10	DTX10_59	DTX_DN-B-R124-Map10	1	94	90.3
scaffold_10	1115228	1115291	-	mp614-1_scaffold_10_DTX_DN-B-R124-Map10	ms614_scaffold_10_DTX_DN-B-R124-Map10	DTX10_60	DTX_DN-B-R124-Map10	1973	2036	85.4
scaffold_10	1115292	1115359	-	mp614-2_scaffold_10_DTX_DN-B-R124-Map10	ms614_scaffold_10_DTX_DN-B-R124-Map10	DTX10_61	DTX_DN-B-R124-Map10	490	560	73.8
scaffold_11	180990	181225	-	mp357-1_scaffold_11_DTX_DN-B-R124-Map10	ms357_scaffold_11_DTX_DN-B-R124-Map10	DTX10_62	DTX_DN-B-R124-Map10	2	228	90.8
scaffold_11	340842	340923	-	mp296-1_scaffold_11_DTX_DN-B-R124-Map10	ms296_scaffold_11_DTX_DN-B-R124-Map10	DTX10_63	DTX_DN-B-R124-Map10	2040	2121	95.1
scaffold_11	363977	366012	-	mp297-1_scaffold_11_DTX_DN-B-R124-Map10	ms297_scaffold_11_DTX_DN-B-R124-Map10	DTX10_64	DTX_DN-B-R124-Map10	1	2042	94.9
scaffold_11	149680	151558	-	mp356-1_scaffold_11_DTX_DN-B-R124-Map10	ms356_scaffold_11_DTX_DN-B-R124-Map10	DTX10_65	DTX_DN-B-R124-Map10	224	2121	93.3
scaffold_11	1621915	1622404	+	mp1052-1_scaffold_11_DTX_DN-B-R124-Map10	ms1052_scaffold_11_DTX_DN-B-R124-Map10	DTX10_66	DTX_DN-B-R124-Map10	1640	2121	77.2
scaffold_13	701320	701550	+	mp5867-1_scaffold_13_DTX_DN-B-R124-Map10	ms5867_scaffold_13_DTX_DN-B-R124-Map10	DTX10_67	DTX_DN-B-R124-Map10	1884	2114	95.7
scaffold_14	162498	162752	+	mp5702-1_scaffold_14_DTX_DN-B-R124-Map10	ms5702_scaffold_14_DTX_DN-B-R124-Map10	DTX10_68	DTX_DN-B-R124-Map10	16	271	90.6
scaffold_14	162751	164103	+	mp5702-2_scaffold_14_DTX_DN-B-R124-Map10	ms5702_scaffold_14_DTX_DN-B-R124-Map10	DTX10_69	DTX_DN-B-R124-Map10	746	2121	95.5
scaffold_14	696476	696748	+	mp5565-1_scaffold_14_DTX_DN-B-R124-Map10	ms5565_scaffold_14_DTX_DN-B-R124-Map10	DTX10_70	DTX_DN-B-R124-Map10	1720	1993	93.8
scaffold_15	302198	302239	+	mp5511-1_scaffold_15_DTX_DN-B-R124-Map10	ms5511_scaffold_15_DTX_DN-B-R124-Map10	DTX10_71	DTX_DN-B-R124-Map10	1	41	92.9
scaffold_15	302263	302725	+	mp5512-1_scaffold_15_DTX_DN-B-R124-Map10	ms5512_scaffold_15_DTX_DN-B-R124-Map10	DTX10_72	DTX_DN-B-R124-Map10	1544	2007	97.4
scaffold_16	121739	121828	+	mp5409-1_scaffold_16_DTX_DN-B-R124-Map10	ms5409_scaffold_16_DTX_DN-B-R124-Map10	DTX10_73	DTX_DN-B-R124-Map10	2032	2121	95.6
scaffold_17	217169	219283	+	mp4078-1_scaffold_17_DTX_DN-B-R124-Map10	ms4078_scaffold_17_DTX_DN-B-R124-Map10	DTX10_74	DTX_DN-B-R124-Map10	1	2121	97
scaffold_17	223900	224761	+	mp4079-1_scaffold_17_DTX_DN-B-R124-Map10	ms4079_scaffold_17_DTX_DN-B-R124-Map10	DTX10_75	DTX_DN-B-R124-Map10	104	983	83.6
scaffold_18	14667	15053	-	mp5272-1_scaffold_18_DTX_DN-B-R124-Map10	ms5272_scaffold_18_DTX_DN-B-R124-Map10	DTX10_76	DTX_DN-B-R124-Map10	1734	2121	95.9
scaffold_18	15050	15259	-	mp5272-2_scaffold_18_DTX_DN-B-R124-Map10	ms5272_scaffold_18_DTX_DN-B-R124-Map10	DTX10_77	DTX_DN-B-R124-Map10	1	214	93.9
scaffold_18	183025	183235	+	mp4004-1_scaffold_18_DTX_DN-B-R124-Map10	ms4004_scaffold_18_DTX_DN-B-R124-Map10	DTX10_78	DTX_DN-B-R124-Map10	2	214	93.4
scaffold_18	183232	183619	+	mp4004-2_scaffold_18_DTX_DN-B-R124-Map10	ms4004_scaffold_18_DTX_DN-B-R124-Map10	DTX10_79	DTX_DN-B-R124-Map10	1734	2121	96.4
scaffold_18	298598	298981	+	mp4005-1_scaffold_18_DTX_DN-B-R124-Map10	ms4005_scaffold_18_DTX_DN-B-R124-Map10	DTX10_80	DTX_DN-B-R124-Map10	1	361	93.4
scaffold_18	298984	299493	+	mp4005-2_scaffold_18_DTX_DN-B-R124-Map10	ms4005_scaffold_18_DTX_DN-B-R124-Map10	DTX10_81	DTX_DN-B-R124-Map10	1539	2045	96.1
scaffold_18	299507	299595	-	mp4006-1_scaffold_18_DTX_DN-B-R124-Map10	ms4006_scaffold_18_DTX_DN-B-R124-Map10	DTX10_82	DTX_DN-B-R124-Map10	2033	2121	88.8
scaffold_18	311376	311644	+	mp4007-1_scaffold_18_DTX_DN-B-R124-Map10	ms4007_scaffold_18_DTX_DN-B-R124-Map10	DTX10_83	DTX_DN-B-R124-Map10	38	345	94.1
scaffold_18	311645	312068	+	mp4007-2_scaffold_18_DTX_DN-B-R124-Map10	ms4007_scaffold_18_DTX_DN-B-R124-Map10	DTX10_84	DTX_DN-B-R124-Map10	1714	2121	95.6
scaffold_19	280464	281043	+	mp2188-1_scaffold_19_DTX_DN-B-R124-Map10	ms2188_scaffold_19_DTX_DN-B-R124-Map10	DTX10_85	DTX_DN-B-R124-Map10	1544	2121	97
scaffold_20	339291	339427	+	mp2102-1_scaffold_20_DTX_DN-B-R124-Map10	ms2102_scaffold_20_DTX_DN-B-R124-Map10	DTX10_86	DTX_DN-B-R124-Map10	1	141	88.6
scaffold_24	274662	275079	-	mp4776-1_scaffold_24_DTX_DN-B-R124-Map10	ms4776_scaffold_24_DTX_DN-B-R124-Map10	DTX10_87	DTX_DN-B-R124-Map10	1692	2121	95.3
scaffold_24	275081	275401	-	mp4776-2_scaffold_24_DTX_DN-B-R124-Map10	ms4776_scaffold_24_DTX_DN-B-R124-Map10	DTX10_88	DTX_DN-B-R124-Map10	2	326	93.2
scaffold_28	32613	32674	+	mp2931-1_scaffold_28_DTX_DN-B-R124-Map10	ms2931_scaffold_28_DTX_DN-B-R124-Map10	DTX10_89	DTX_DN-B-R124-Map10	2060	2121	85.1
scaffold_29	39956	40033	+	mp461-1_scaffold_29_DTX_DN-B-R124-Map10	ms461_scaffold_29_DTX_DN-B-R124-Map10	DTX10_90	DTX_DN-B-R124-Map10	235	312	82
scaffold_29	40044	40201	+	mp461-2_scaffold_29_DTX_DN-B-R124-Map10	ms461_scaffold_29_DTX_DN-B-R124-Map10	DTX10_91	DTX_DN-B-R124-Map10	1316	1473	84.3
scaffold_39	6761	6897	+	mp187-1_scaffold_39_DTX_DN-B-R124-Map10	ms187_scaffold_39_DTX_DN-B-R124-Map10	DTX10_92	DTX_DN-B-R124-Map10	1	141	88.6
scaffold_1	3071403	3072321	-	mp3947-1_scaffold_1_DTX_DN-B-R125-Map3_reversed	ms3947_scaffold_1_DTX_DN-B-R125-Map3_reversed	DTX11_1	DTX_DN-B-R125-Map3_reversed	1	918	98.4
scaffold_8	283148	283176	+	mp1583-1_scaffold_8_DTX_DN-B-R125-Map3_reversed	ms1583_scaffold_8_DTX_DN-B-R125-Map3_reversed	DTX11_2	DTX_DN-B-R125-Map3_reversed	2	30	67.3
scaffold_8	283177	284066	+	mp1584-1_scaffold_8_DTX_DN-B-R125-Map3_reversed	ms1584_scaffold_8_DTX_DN-B-R125-Map3_reversed	DTX11_3	DTX_DN-B-R125-Map3_reversed	31	918	71.5
scaffold_11	233394	234284	+	mp1293-1_scaffold_11_DTX_DN-B-R125-Map3_reversed	ms1293_scaffold_11_DTX_DN-B-R125-Map3_reversed	DTX11_4	DTX_DN-B-R125-Map3_reversed	31	918	71.3
scaffold_19	386591	386611	+	mp2222-1_scaffold_19_DTX_DN-B-R125-Map3_reversed	ms2222_scaffold_19_DTX_DN-B-R125-Map3_reversed	DTX11_5	DTX_DN-B-R125-Map3_reversed	805	825	93.1
scaffold_24	173628	174547	-	mp14-1_scaffold_24_DTX_DN-B-R125-Map3_reversed	ms14_scaffold_24_DTX_DN-B-R125-Map3_reversed	DTX11_6	DTX_DN-B-R125-Map3_reversed	1	918	92.7
scaffold_2	1876893	1877169	-	mp3571-1_scaffold_2_DTX_DN-B-R141-Map4	ms3571_scaffold_2_DTX_DN-B-R141-Map4	DTX12_1	DTX_DN-B-R141-Map4	246	523	98.2
scaffold_2	1877919	1878179	-	mp3571-2_scaffold_2_DTX_DN-B-R141-Map4	ms3571_scaffold_2_DTX_DN-B-R141-Map4	DTX12_2	DTX_DN-B-R141-Map4	4	264	100
scaffold_2	388017	388293	-	mp3871-1_scaffold_2_DTX_DN-B-R141-Map4	ms3871_scaffold_2_DTX_DN-B-R141-Map4	DTX12_3	DTX_DN-B-R141-Map4	246	523	98.9
scaffold_2	391135	391397	-	mp3871-2_scaffold_2_DTX_DN-B-R141-Map4	ms3871_scaffold_2_DTX_DN-B-R141-Map4	DTX12_4	DTX_DN-B-R141-Map4	2	264	99.2
scaffold_2	425057	425579	+	mp3872-1_scaffold_2_DTX_DN-B-R141-Map4	ms3872_scaffold_2_DTX_DN-B-R141-Map4	DTX12_5	DTX_DN-B-R141-Map4	1	523	100
scaffold_2	113483	114005	+	mp3906-1_scaffold_2_DTX_DN-B-R141-Map4	ms3906_scaffold_2_DTX_DN-B-R141-Map4	DTX12_6	DTX_DN-B-R141-Map4	1	523	100
scaffold_11	1497398	1497919	+	mp3120-1_scaffold_11_DTX_DN-B-R141-Map4	ms3120_scaffold_11_DTX_DN-B-R141-Map4	DTX12_7	DTX_DN-B-R141-Map4	2	523	99.6
scaffold_12	99422	99943	+	mp6293-1_scaffold_12_DTX_DN-B-R141-Map4	ms6293_scaffold_12_DTX_DN-B-R141-Map4	DTX12_8	DTX_DN-B-R141-Map4	2	523	100
scaffold_1	356778	358152	+	mp4590-1_scaffold_1_DTX_DN-B-R24-Map14	ms4590_scaffold_1_DTX_DN-B-R24-Map14	DTX13_1	DTX_DN-B-R24-Map14	615	1996	98.7
scaffold_1	363319	363437	+	mp4591-1_scaffold_1_DTX_DN-B-R24-Map14	ms4591_scaffold_1_DTX_DN-B-R24-Map14	DTX13_2	DTX_DN-B-R24-Map14	169	286	84.2
scaffold_1	363450	363808	+	mp4591-2_scaffold_1_DTX_DN-B-R24-Map14	ms4591_scaffold_1_DTX_DN-B-R24-Map14	DTX13_3	DTX_DN-B-R24-Map14	1607	1996	78.5
scaffold_4	672040	672131	-	mp2824-1_scaffold_4_DTX_DN-B-R24-Map14	ms2824_scaffold_4_DTX_DN-B-R24-Map14	DTX13_4	DTX_DN-B-R24-Map14	1607	1698	78.3
scaffold_4	672148	672261	-	mp2824-2_scaffold_4_DTX_DN-B-R24-Map14	ms2824_scaffold_4_DTX_DN-B-R24-Map14	DTX13_5	DTX_DN-B-R24-Map14	169	282	84.3
scaffold_4	70148	72137	-	mp2884-1_scaffold_4_DTX_DN-B-R24-Map14	ms2884_scaffold_4_DTX_DN-B-R24-Map14	DTX13_6	DTX_DN-B-R24-Map14	1	1996	97.4
scaffold_4	473886	475063	-	mp943-1_scaffold_4_DTX_DN-B-R24-Map14	ms943_scaffold_4_DTX_DN-B-R24-Map14	DTX13_7	DTX_DN-B-R24-Map14	818	1996	97.3
scaffold_5	1591046	1591586	-	mp2356-1_scaffold_5_DTX_DN-B-R24-Map14	ms2356_scaffold_5_DTX_DN-B-R24-Map14	DTX13_8	DTX_DN-B-R24-Map14	1400	1943	97.8
scaffold_5	1591587	1591767	-	mp2356-2_scaffold_5_DTX_DN-B-R24-Map14	ms2356_scaffold_5_DTX_DN-B-R24-Map14	DTX13_9	DTX_DN-B-R24-Map14	1	178	93.2
scaffold_5	1351505	1352568	-	mp2441-1_scaffold_5_DTX_DN-B-R24-Map14	ms2441_scaffold_5_DTX_DN-B-R24-Map14	DTX13_10	DTX_DN-B-R24-Map14	923	1996	96.6
scaffold_5	1373822	1374743	-	mp2442-1_scaffold_5_DTX_DN-B-R24-Map14	ms2442_scaffold_5_DTX_DN-B-R24-Map14	DTX13_11	DTX_DN-B-R24-Map14	1	928	98.3
scaffold_5	1035340	1035500	+	mp4873-1_scaffold_5_DTX_DN-B-R24-Map14	ms4873_scaffold_5_DTX_DN-B-R24-Map14	DTX13_12	DTX_DN-B-R24-Map14	1	196	92
scaffold_5	1035501	1035779	+	mp4873-2_scaffold_5_DTX_DN-B-R24-Map14	ms4873_scaffold_5_DTX_DN-B-R24-Map14	DTX13_13	DTX_DN-B-R24-Map14	1698	1996	85
scaffold_7	134662	135336	+	mp1792-1_scaffold_7_DTX_DN-B-R24-Map14	ms1792_scaffold_7_DTX_DN-B-R24-Map14	DTX13_14	DTX_DN-B-R24-Map14	1	686	97.2
scaffold_7	143663	144237	+	mp1792-2_scaffold_7_DTX_DN-B-R24-Map14	ms1792_scaffold_7_DTX_DN-B-R24-Map14	DTX13_15	DTX_DN-B-R24-Map14	683	1257	96.3
scaffold_8	1482457	1483105	-	mp1202-1_scaffold_8_DTX_DN-B-R24-Map14	ms1202_scaffold_8_DTX_DN-B-R24-Map14	DTX13_16	DTX_DN-B-R24-Map14	1343	1996	96.8
scaffold_8	1505214	1505925	-	mp1203-1_scaffold_8_DTX_DN-B-R24-Map14	ms1203_scaffold_8_DTX_DN-B-R24-Map14	DTX13_17	DTX_DN-B-R24-Map14	636	1347	98.5
scaffold_8	1514374	1515003	-	mp1204-1_scaffold_8_DTX_DN-B-R24-Map14	ms1204_scaffold_8_DTX_DN-B-R24-Map14	DTX13_18	DTX_DN-B-R24-Map14	1	637	98.3
scaffold_8	721100	721487	+	mp1430-1_scaffold_8_DTX_DN-B-R24-Map14	ms1430_scaffold_8_DTX_DN-B-R24-Map14	DTX13_19	DTX_DN-B-R24-Map14	1559	1950	96.2
scaffold_9	68978	70955	-	mp5045-1_scaffold_9_DTX_DN-B-R24-Map14	ms5045_scaffold_9_DTX_DN-B-R24-Map14	DTX13_20	DTX_DN-B-R24-Map14	1	1996	98.1
scaffold_12	533205	534517	-	mp5140-1_scaffold_12_DTX_DN-B-R24-Map14	ms5140_scaffold_12_DTX_DN-B-R24-Map14	DTX13_21	DTX_DN-B-R24-Map14	678	1996	96.7
scaffold_12	543308	543980	-	mp5141-1_scaffold_12_DTX_DN-B-R24-Map14	ms5141_scaffold_12_DTX_DN-B-R24-Map14	DTX13_22	DTX_DN-B-R24-Map14	1	676	97.2
scaffold_12	1228939	1229527	-	mp4847-1_scaffold_12_DTX_DN-B-R24-Map14	ms4847_scaffold_12_DTX_DN-B-R24-Map14	DTX13_23	DTX_DN-B-R24-Map14	1269	1907	69.9
scaffold_12	1237203	1238048	-	mp4847-2_scaffold_12_DTX_DN-B-R24-Map14	ms4847_scaffold_12_DTX_DN-B-R24-Map14	DTX13_24	DTX_DN-B-R24-Map14	416	1260	74.4
scaffold_15	827803	829187	+	mp1779-1_scaffold_15_DTX_DN-B-R24-Map14	ms1779_scaffold_15_DTX_DN-B-R24-Map14	DTX13_25	DTX_DN-B-R24-Map14	1	1388	98.6
scaffold_15	837664	838276	+	mp1780-1_scaffold_15_DTX_DN-B-R24-Map14	ms1780_scaffold_15_DTX_DN-B-R24-Map14	DTX13_26	DTX_DN-B-R24-Map14	1384	1996	97.1
scaffold_26	164600	165415	+	mp5018-1_scaffold_26_DTX_DN-B-R24-Map14	ms5018_scaffold_26_DTX_DN-B-R24-Map14	DTX13_27	DTX_DN-B-R24-Map14	1	819	96.7
scaffold_1	1149294	1149529	-	mp4460-1_scaffold_1_DTX_DN-B-R28-Map9_reversed	ms4460_scaffold_1_DTX_DN-B-R28-Map9_reversed	DTX14_1	DTX_DN-B-R28-Map9_reversed	691	925	83.5
scaffold_1	20798	20877	-	mp487-1_scaffold_1_DTX_DN-B-R28-Map9_reversed	ms487_scaffold_1_DTX_DN-B-R28-Map9_reversed	DTX14_2	DTX_DN-B-R28-Map9_reversed	661	740	80
scaffold_1	467502	468858	-	mp4597-1_scaffold_1_DTX_DN-B-R28-Map9_reversed	ms4597_scaffold_1_DTX_DN-B-R28-Map9_reversed	DTX14_3	DTX_DN-B-R28-Map9_reversed	1	1365	98.8
scaffold_2	347501	347762	-	mp3869-1_scaffold_2_DTX_DN-B-R28-Map9_reversed	ms3869_scaffold_2_DTX_DN-B-R28-Map9_reversed	DTX14_4	DTX_DN-B-R28-Map9_reversed	662	924	82.4
scaffold_3	316771	316831	+	mp5493-1_scaffold_3_DTX_DN-B-R28-Map9_reversed	ms5493_scaffold_3_DTX_DN-B-R28-Map9_reversed	DTX14_5	DTX_DN-B-R28-Map9_reversed	675	735	90.2
scaffold_3	316992	317180	+	mp5493-2_scaffold_3_DTX_DN-B-R28-Map9_reversed	ms5493_scaffold_3_DTX_DN-B-R28-Map9_reversed	DTX14_6	DTX_DN-B-R28-Map9_reversed	730	925	81
scaffold_4	1764291	1764461	+	mp4733-1_scaffold_4_DTX_DN-B-R28-Map9_reversed	ms4733_scaffold_4_DTX_DN-B-R28-Map9_reversed	DTX14_7	DTX_DN-B-R28-Map9_reversed	1195	1365	97.1
scaffold_4	1372526	1372691	+	mp2712-1_scaffold_4_DTX_DN-B-R28-Map9_reversed	ms2712_scaffold_4_DTX_DN-B-R28-Map9_reversed	DTX14_8	DTX_DN-B-R28-Map9_reversed	765	928	80.6
scaffold_5	495677	495933	+	mp2584-1_scaffold_5_DTX_DN-B-R28-Map9_reversed	ms2584_scaffold_5_DTX_DN-B-R28-Map9_reversed	DTX14_9	DTX_DN-B-R28-Map9_reversed	658	931	84.2
scaffold_6	215165	216304	-	mp2292-1_scaffold_6_DTX_DN-B-R28-Map9_reversed	ms2292_scaffold_6_DTX_DN-B-R28-Map9_reversed	DTX14_10	DTX_DN-B-R28-Map9_reversed	3	1151	92.9
scaffold_8	1320612	1320661	+	mp1325-1_scaffold_8_DTX_DN-B-R28-Map9_reversed	ms1325_scaffold_8_DTX_DN-B-R28-Map9_reversed	DTX14_11	DTX_DN-B-R28-Map9_reversed	1	49	96
scaffold_8	1320612	1320661	-	mp1326-1_scaffold_8_DTX_DN-B-R28-Map9_reversed	ms1326_scaffold_8_DTX_DN-B-R28-Map9_reversed	DTX14_12	DTX_DN-B-R28-Map9_reversed	1317	1365	96
scaffold_9	298299	299645	+	mp1148-1_scaffold_9_DTX_DN-B-R28-Map9_reversed	ms1148_scaffold_9_DTX_DN-B-R28-Map9_reversed	DTX14_13	DTX_DN-B-R28-Map9_reversed	1	1365	92.3
scaffold_10	1162288	1162318	-	mp569-1_scaffold_10_DTX_DN-B-R28-Map9_reversed	ms569_scaffold_10_DTX_DN-B-R28-Map9_reversed	DTX14_14	DTX_DN-B-R28-Map9_reversed	675	705	90.3
scaffold_10	557750	558472	+	mp781-1_scaffold_10_DTX_DN-B-R28-Map9_reversed	ms781_scaffold_10_DTX_DN-B-R28-Map9_reversed	DTX14_15	DTX_DN-B-R28-Map9_reversed	6	735	97.4
scaffold_10	558962	559596	+	mp781-2_scaffold_10_DTX_DN-B-R28-Map9_reversed	ms781_scaffold_10_DTX_DN-B-R28-Map9_reversed	DTX14_16	DTX_DN-B-R28-Map9_reversed	730	1365	97.5
scaffold_11	107822	108226	-	mp358-1_scaffold_11_DTX_DN-B-R28-Map9_reversed	ms358_scaffold_11_DTX_DN-B-R28-Map9_reversed	DTX14_17	DTX_DN-B-R28-Map9_reversed	961	1365	97.8
scaffold_11	113728	114674	-	mp358-2_scaffold_11_DTX_DN-B-R28-Map9_reversed	ms358_scaffold_11_DTX_DN-B-R28-Map9_reversed	DTX14_18	DTX_DN-B-R28-Map9_reversed	1	965	93.8
scaffold_11	287724	287745	-	mp1264-1_scaffold_11_DTX_DN-B-R28-Map9_reversed	ms1264_scaffold_11_DTX_DN-B-R28-Map9_reversed	DTX14_19	DTX_DN-B-R28-Map9_reversed	700	721	70
scaffold_12	323925	324162	+	mp6169-1_scaffold_12_DTX_DN-B-R28-Map9_reversed	ms6169_scaffold_12_DTX_DN-B-R28-Map9_reversed	DTX14_20	DTX_DN-B-R28-Map9_reversed	674	896	76.4
scaffold_12	380492	380612	+	mp4165-1_scaffold_12_DTX_DN-B-R28-Map9_reversed	ms4165_scaffold_12_DTX_DN-B-R28-Map9_reversed	DTX14_21	DTX_DN-B-R28-Map9_reversed	661	788	74.6
scaffold_12	381164	381274	+	mp4166-1_scaffold_12_DTX_DN-B-R28-Map9_reversed	ms4166_scaffold_12_DTX_DN-B-R28-Map9_reversed	DTX14_22	DTX_DN-B-R28-Map9_reversed	662	777	73
scaffold_13	513042	514056	+	mp5893-1_scaffold_13_DTX_DN-B-R28-Map9_reversed	ms5893_scaffold_13_DTX_DN-B-R28-Map9_reversed	DTX14_23	DTX_DN-B-R28-Map9_reversed	262	1285	96.8
scaffold_17	393686	393947	-	mp4047-1_scaffold_17_DTX_DN-B-R28-Map9_reversed	ms4047_scaffold_17_DTX_DN-B-R28-Map9_reversed	DTX14_24	DTX_DN-B-R28-Map9_reversed	662	923	86.7
scaffold_23	359694	359768	-	mp45-1_scaffold_23_DTX_DN-B-R28-Map9_reversed	ms45_scaffold_23_DTX_DN-B-R28-Map9_reversed	DTX14_25	DTX_DN-B-R28-Map9_reversed	1	71	78.4
scaffold_24	176805	177084	-	mp12-1_scaffold_24_DTX_DN-B-R28-Map9_reversed	ms12_scaffold_24_DTX_DN-B-R28-Map9_reversed	DTX14_26	DTX_DN-B-R28-Map9_reversed	675	941	72.7
scaffold_1	2385708	2385765	+	mp4232-1_scaffold_1_DTX_DN-B-R323-Map6_reversed	ms4232_scaffold_1_DTX_DN-B-R323-Map6_reversed	DTX15_1	DTX_DN-B-R323-Map6_reversed	1	60	87.5
scaffold_1	2385976	2386192	-	mp4233-1_scaffold_1_DTX_DN-B-R323-Map6_reversed	ms4233_scaffold_1_DTX_DN-B-R323-Map6_reversed	DTX15_2	DTX_DN-B-R323-Map6_reversed	2438	2647	66.2
scaffold_1	2386315	2386410	-	mp4234-1_scaffold_1_DTX_DN-B-R323-Map6_reversed	ms4234_scaffold_1_DTX_DN-B-R323-Map6_reversed	DTX15_3	DTX_DN-B-R323-Map6_reversed	2364	2459	85.4
scaffold_1	2386443	2386983	-	mp4235-1_scaffold_1_DTX_DN-B-R323-Map6_reversed	ms4235_scaffold_1_DTX_DN-B-R323-Map6_reversed	DTX15_4	DTX_DN-B-R323-Map6_reversed	1677	2214	76.7
scaffold_1	2386990	2387754	-	mp4235-2_scaffold_1_DTX_DN-B-R323-Map6_reversed	ms4235_scaffold_1_DTX_DN-B-R323-Map6_reversed	DTX15_5	DTX_DN-B-R323-Map6_reversed	29	796	69.7
scaffold_1	2271063	2271296	+	mp4254-1_scaffold_1_DTX_DN-B-R323-Map6_reversed	ms4254_scaffold_1_DTX_DN-B-R323-Map6_reversed	DTX15_6	DTX_DN-B-R323-Map6_reversed	1	235	95.3
scaffold_1	2276162	2276256	+	mp4254-2_scaffold_1_DTX_DN-B-R323-Map6_reversed	ms4254_scaffold_1_DTX_DN-B-R323-Map6_reversed	DTX15_7	DTX_DN-B-R323-Map6_reversed	233	327	97.2
scaffold_1	2276257	2276566	+	mp4257-1_scaffold_1_DTX_DN-B-R323-Map6_reversed	ms4257_scaffold_1_DTX_DN-B-R323-Map6_reversed	DTX15_8	DTX_DN-B-R323-Map6_reversed	2491	2804	94.2
scaffold_1	2276567	2276621	-	mp4258-1_scaffold_1_DTX_DN-B-R323-Map6_reversed	ms4258_scaffold_1_DTX_DN-B-R323-Map6_reversed	DTX15_9	DTX_DN-B-R323-Map6_reversed	2	56	96
scaffold_3	2370574	2373134	-	mp2634-1_scaffold_3_DTX_DN-B-R323-Map6_reversed	ms2634_scaffold_3_DTX_DN-B-R323-Map6_reversed	DTX15_10	DTX_DN-B-R323-Map6_reversed	2	2542	80.4
scaffold_3	1596891	1597520	-	mp3060-1_scaffold_3_DTX_DN-B-R323-Map6_reversed	ms3060_scaffold_3_DTX_DN-B-R323-Map6_reversed	DTX15_11	DTX_DN-B-R323-Map6_reversed	1249	1884	69
scaffold_3	1597886	1598594	-	mp3060-2_scaffold_3_DTX_DN-B-R323-Map6_reversed	ms3060_scaffold_3_DTX_DN-B-R323-Map6_reversed	DTX15_12	DTX_DN-B-R323-Map6_reversed	526	1236	65.4
scaffold_3	1004207	1004470	+	mp3311-1_scaffold_3_DTX_DN-B-R323-Map6_reversed	ms3311_scaffold_3_DTX_DN-B-R323-Map6_reversed	DTX15_13	DTX_DN-B-R323-Map6_reversed	980	1244	64.5
scaffold_3	1004679	1005316	+	mp3311-2_scaffold_3_DTX_DN-B-R323-Map6_reversed	ms3311_scaffold_3_DTX_DN-B-R323-Map6_reversed	DTX15_14	DTX_DN-B-R323-Map6_reversed	1249	1893	68.1
scaffold_3	1029791	1030127	+	mp3312-1_scaffold_3_DTX_DN-B-R323-Map6_reversed	ms3312_scaffold_3_DTX_DN-B-R323-Map6_reversed	DTX15_15	DTX_DN-B-R323-Map6_reversed	1	338	96.2
scaffold_3	1030125	1030425	+	mp3312-2_scaffold_3_DTX_DN-B-R323-Map6_reversed	ms3312_scaffold_3_DTX_DN-B-R323-Map6_reversed	DTX15_16	DTX_DN-B-R323-Map6_reversed	2497	2804	92.9
scaffold_3	1030426	1030469	-	mp3313-1_scaffold_3_DTX_DN-B-R323-Map6_reversed	ms3313_scaffold_3_DTX_DN-B-R323-Map6_reversed	DTX15_17	DTX_DN-B-R323-Map6_reversed	13	56	98.2
scaffold_3	11273	11388	+	mp3404-1_scaffold_3_DTX_DN-B-R323-Map6_reversed	ms3404_scaffold_3_DTX_DN-B-R323-Map6_reversed	DTX15_18	DTX_DN-B-R323-Map6_reversed	2	131	81.8
scaffold_3	11653	12103	+	mp3405-1_scaffold_3_DTX_DN-B-R323-Map6_reversed	ms3405_scaffold_3_DTX_DN-B-R323-Map6_reversed	DTX15_19	DTX_DN-B-R323-Map6_reversed	353	801	62.6
scaffold_3	12105	12615	+	mp3405-2_scaffold_3_DTX_DN-B-R323-Map6_reversed	ms3405_scaffold_3_DTX_DN-B-R323-Map6_reversed	DTX15_20	DTX_DN-B-R323-Map6_reversed	1677	2133	68.9
scaffold_3	12659	12786	+	mp3406-1_scaffold_3_DTX_DN-B-R323-Map6_reversed	ms3406_scaffold_3_DTX_DN-B-R323-Map6_reversed	DTX15_21	DTX_DN-B-R323-Map6_reversed	2331	2458	81.7
scaffold_3	12820	13050	+	mp3407-1_scaffold_3_DTX_DN-B-R323-Map6_reversed	ms3407_scaffold_3_DTX_DN-B-R323-Map6_reversed	DTX15_22	DTX_DN-B-R323-Map6_reversed	2438	2623	77.8
scaffold_3	1309228	1311984	-	mp6024-1_scaffold_3_DTX_DN-B-R323-Map6_reversed	ms6024_scaffold_3_DTX_DN-B-R323-Map6_reversed	DTX15_23	DTX_DN-B-R323-Map6_reversed	1	2804	97.3
scaffold_4	1745473	1745531	-	mp4730-1_scaffold_4_DTX_DN-B-R323-Map6_reversed	ms4730_scaffold_4_DTX_DN-B-R323-Map6_reversed	DTX15_24	DTX_DN-B-R323-Map6_reversed	2	61	88.3
scaffold_4	1493911	1495864	-	mp2711-1_scaffold_4_DTX_DN-B-R323-Map6_reversed	ms2711_scaffold_4_DTX_DN-B-R323-Map6_reversed	DTX15_25	DTX_DN-B-R323-Map6_reversed	782	2784	72
scaffold_5	847715	848051	+	mp2483-1_scaffold_5_DTX_DN-B-R323-Map6_reversed	ms2483_scaffold_5_DTX_DN-B-R323-Map6_reversed	DTX15_26	DTX_DN-B-R323-Map6_reversed	1	338	97.3
scaffold_5	848052	848320	+	mp2483-2_scaffold_5_DTX_DN-B-R323-Map6_reversed	ms2483_scaffold_5_DTX_DN-B-R323-Map6_reversed	DTX15_27	DTX_DN-B-R323-Map6_reversed	2500	2804	91.6
scaffold_5	848321	848375	-	mp2484-1_scaffold_5_DTX_DN-B-R323-Map6_reversed	ms2484_scaffold_5_DTX_DN-B-R323-Map6_reversed	DTX15_28	DTX_DN-B-R323-Map6_reversed	2	56	94.6
scaffold_5	562153	562395	+	mp1650-1_scaffold_5_DTX_DN-B-R323-Map6_reversed	ms1650_scaffold_5_DTX_DN-B-R323-Map6_reversed	DTX15_29	DTX_DN-B-R323-Map6_reversed	239	516	71.6
scaffold_5	563118	563180	+	mp1651-1_scaffold_5_DTX_DN-B-R323-Map6_reversed	ms1651_scaffold_5_DTX_DN-B-R323-Map6_reversed	DTX15_30	DTX_DN-B-R323-Map6_reversed	2196	2258	77.8
scaffold_6	887547	887574	+	mp1943-1_scaffold_6_DTX_DN-B-R323-Map6_reversed	ms1943_scaffold_6_DTX_DN-B-R323-Map6_reversed	DTX15_31	DTX_DN-B-R323-Map6_reversed	2601	2628	92.9
scaffold_7	659971	660054	+	mp1726-1_scaffold_7_DTX_DN-B-R323-Map6_reversed	ms1726_scaffold_7_DTX_DN-B-R323-Map6_reversed	DTX15_32	DTX_DN-B-R323-Map6_reversed	33	131	80.9
scaffold_7	660292	660375	+	mp1727-1_scaffold_7_DTX_DN-B-R323-Map6_reversed	ms1727_scaffold_7_DTX_DN-B-R323-Map6_reversed	DTX15_33	DTX_DN-B-R323-Map6_reversed	353	435	71.6
scaffold_8	1656782	1659585	+	mp1206-1_scaffold_8_DTX_DN-B-R323-Map6_reversed	ms1206_scaffold_8_DTX_DN-B-R323-Map6_reversed	DTX15_34	DTX_DN-B-R323-Map6_reversed	1	2804	97.9
scaffold_8	1659586	1659639	-	mp1207-1_scaffold_8_DTX_DN-B-R323-Map6_reversed	ms1207_scaffold_8_DTX_DN-B-R323-Map6_reversed	DTX15_35	DTX_DN-B-R323-Map6_reversed	3	56	93.2
scaffold_8	670929	671244	+	mp1432-1_scaffold_8_DTX_DN-B-R323-Map6_reversed	ms1432_scaffold_8_DTX_DN-B-R323-Map6_reversed	DTX15_36	DTX_DN-B-R323-Map6_reversed	2391	2742	72.2
scaffold_8	1185666	1185804	+	mp3669-1_scaffold_8_DTX_DN-B-R323-Map6_reversed	ms3669_scaffold_8_DTX_DN-B-R323-Map6_reversed	DTX15_37	DTX_DN-B-R323-Map6_reversed	497	636	59.6
scaffold_9	1060695	1060777	+	mp1051-1_scaffold_9_DTX_DN-B-R323-Map6_reversed	ms1051_scaffold_9_DTX_DN-B-R323-Map6_reversed	DTX15_38	DTX_DN-B-R323-Map6_reversed	2539	2609	79.2
scaffold_10	737615	737705	-	mp743-1_scaffold_10_DTX_DN-B-R323-Map6_reversed	ms743_scaffold_10_DTX_DN-B-R323-Map6_reversed	DTX15_39	DTX_DN-B-R323-Map6_reversed	2366	2480	81
scaffold_11	125989	126326	-	mp446-1_scaffold_11_DTX_DN-B-R323-Map6_reversed	ms446_scaffold_11_DTX_DN-B-R323-Map6_reversed	DTX15_40	DTX_DN-B-R323-Map6_reversed	2438	2747	63.2
scaffold_11	126661	126785	-	mp447-1_scaffold_11_DTX_DN-B-R323-Map6_reversed	ms447_scaffold_11_DTX_DN-B-R323-Map6_reversed	DTX15_41	DTX_DN-B-R323-Map6_reversed	2331	2455	76.6
scaffold_11	126773	127072	-	mp447-2_scaffold_11_DTX_DN-B-R323-Map6_reversed	ms447_scaffold_11_DTX_DN-B-R323-Map6_reversed	DTX15_42	DTX_DN-B-R323-Map6_reversed	1924	2226	72.9
scaffold_11	235042	235066	+	mp1279-1_scaffold_11_DTX_DN-B-R323-Map6_reversed	ms1279_scaffold_11_DTX_DN-B-R323-Map6_reversed	DTX15_43	DTX_DN-B-R323-Map6_reversed	2543	2567	100
scaffold_12	521396	521729	+	mp5146-1_scaffold_12_DTX_DN-B-R323-Map6_reversed	ms5146_scaffold_12_DTX_DN-B-R323-Map6_reversed	DTX15_44	DTX_DN-B-R323-Map6_reversed	2	338	95.5
scaffold_12	521730	522028	+	mp5146-2_scaffold_12_DTX_DN-B-R323-Map6_reversed	ms5146_scaffold_12_DTX_DN-B-R323-Map6_reversed	DTX15_45	DTX_DN-B-R323-Map6_reversed	2500	2804	93.3
scaffold_12	522029	522081	-	mp5147-1_scaffold_12_DTX_DN-B-R323-Map6_reversed	ms5147_scaffold_12_DTX_DN-B-R323-Map6_reversed	DTX15_46	DTX_DN-B-R323-Map6_reversed	4	56	95.8
scaffold_12	958733	958778	-	mp6070-1_scaffold_12_DTX_DN-B-R323-Map6_reversed	ms6070_scaffold_12_DTX_DN-B-R323-Map6_reversed	DTX15_47	DTX_DN-B-R323-Map6_reversed	1	46	85.1
scaffold_17	160301	160528	+	mp4106-1_scaffold_17_DTX_DN-B-R323-Map6_reversed	ms4106_scaffold_17_DTX_DN-B-R323-Map6_reversed	DTX15_48	DTX_DN-B-R323-Map6_reversed	229	471	72.3
scaffold_17	160560	160743	+	mp4106-2_scaffold_17_DTX_DN-B-R323-Map6_reversed	ms4106_scaffold_17_DTX_DN-B-R323-Map6_reversed	DTX15_49	DTX_DN-B-R323-Map6_reversed	2355	2536	77.2
scaffold_18	130726	133368	+	mp5251-1_scaffold_18_DTX_DN-B-R323-Map6_reversed	ms5251_scaffold_18_DTX_DN-B-R323-Map6_reversed	DTX15_50	DTX_DN-B-R323-Map6_reversed	1	2649	96.6
scaffold_18	143857	145241	-	mp5252-1_scaffold_18_DTX_DN-B-R323-Map6_reversed	ms5252_scaffold_18_DTX_DN-B-R323-Map6_reversed	DTX15_51	DTX_DN-B-R323-Map6_reversed	1420	2804	95.9
scaffold_18	150345	151749	-	mp5253-1_scaffold_18_DTX_DN-B-R323-Map6_reversed	ms5253_scaffold_18_DTX_DN-B-R323-Map6_reversed	DTX15_52	DTX_DN-B-R323-Map6_reversed	2	1424	96.9
scaffold_18	151750	151815	-	mp5254-1_scaffold_18_DTX_DN-B-R323-Map6_reversed	ms5254_scaffold_18_DTX_DN-B-R323-Map6_reversed	DTX15_53	DTX_DN-B-R323-Map6_reversed	1	66	95.5
scaffold_22	176804	177153	+	mp124-1_scaffold_22_DTX_DN-B-R323-Map6_reversed	ms124_scaffold_22_DTX_DN-B-R323-Map6_reversed	DTX15_54	DTX_DN-B-R323-Map6_reversed	767	1120	80.3
scaffold_1	2366658	2367206	-	mp4225-1_scaffold_1_DTX_DN-B-R46-Map4	ms4225_scaffold_1_DTX_DN-B-R46-Map4	DTX16_1	DTX_DN-B-R46-Map4	1	549	96
scaffold_1	1293241	1293278	+	mp4453-1_scaffold_1_DTX_DN-B-R46-Map4	ms4453_scaffold_1_DTX_DN-B-R46-Map4	DTX16_2	DTX_DN-B-R46-Map4	1	38	97.4
scaffold_10	1350749	1351052	-	mp6490-1_scaffold_10_DTX_DN-B-R46-Map4	ms6490_scaffold_10_DTX_DN-B-R46-Map4	DTX16_3	DTX_DN-B-R46-Map4	118	417	95.7
scaffold_10	1495161	1495198	+	mp552-1_scaffold_10_DTX_DN-B-R46-Map4	ms552_scaffold_10_DTX_DN-B-R46-Map4	DTX16_4	DTX_DN-B-R46-Map4	1	37	86.8
scaffold_10	1316066	1316282	-	mp571-1_scaffold_10_DTX_DN-B-R46-Map4	ms571_scaffold_10_DTX_DN-B-R46-Map4	DTX16_5	DTX_DN-B-R46-Map4	415	631	93.1
scaffold_10	37963	38019	+	mp884-1_scaffold_10_DTX_DN-B-R46-Map4	ms884_scaffold_10_DTX_DN-B-R46-Map4	DTX16_6	DTX_DN-B-R46-Map4	1	55	95.5
scaffold_10	41217	41241	-	mp885-1_scaffold_10_DTX_DN-B-R46-Map4	ms885_scaffold_10_DTX_DN-B-R46-Map4	DTX16_7	DTX_DN-B-R46-Map4	1	25	96
scaffold_12	997557	997948	-	mp6063-1_scaffold_12_DTX_DN-B-R46-Map4	ms6063_scaffold_12_DTX_DN-B-R46-Map4	DTX16_8	DTX_DN-B-R46-Map4	13	421	80.2
scaffold_13	760499	760535	+	mp5794-1_scaffold_13_DTX_DN-B-R46-Map4	ms5794_scaffold_13_DTX_DN-B-R46-Map4	DTX16_9	DTX_DN-B-R46-Map4	1	37	97.3
scaffold_13	836873	837382	-	mp5795-1_scaffold_13_DTX_DN-B-R46-Map4	ms5795_scaffold_13_DTX_DN-B-R46-Map4	DTX16_10	DTX_DN-B-R46-Map4	157	668	97.7
scaffold_13	837618	837754	-	mp5795-2_scaffold_13_DTX_DN-B-R46-Map4	ms5795_scaffold_13_DTX_DN-B-R46-Map4	DTX16_11	DTX_DN-B-R46-Map4	23	160	92.6
scaffold_34	16898	16935	+	mp2277-1_scaffold_34_DTX_DN-B-R46-Map4	ms2277_scaffold_34_DTX_DN-B-R46-Map4	DTX16_12	DTX_DN-B-R46-Map4	1	38	97.4
scaffold_1	2538556	2538647	+	mp4219-1_scaffold_1_DTX_DN-B-R608-Map3	ms4219_scaffold_1_DTX_DN-B-R608-Map3	DTX17_1	DTX_DN-B-R608-Map3	55	143	76.1
scaffold_1	2648817	2648961	+	mp4220-1_scaffold_1_DTX_DN-B-R608-Map3	ms4220_scaffold_1_DTX_DN-B-R608-Map3	DTX17_2	DTX_DN-B-R608-Map3	7	148	72.8
scaffold_1	913246	913462	-	mp6274-1_scaffold_1_DTX_DN-B-R608-Map3	ms6274_scaffold_1_DTX_DN-B-R608-Map3	DTX17_3	DTX_DN-B-R608-Map3	5	221	61.9
scaffold_1	930871	930907	+	mp6275-1_scaffold_1_DTX_DN-B-R608-Map3	ms6275_scaffold_1_DTX_DN-B-R608-Map3	DTX17_4	DTX_DN-B-R608-Map3	73	108	91.9
scaffold_1	2363929	2364031	-	mp4228-1_scaffold_1_DTX_DN-B-R608-Map3	ms4228_scaffold_1_DTX_DN-B-R608-Map3	DTX17_5	DTX_DN-B-R608-Map3	1	106	72.1
scaffold_1	2399895	2400024	+	mp4230-1_scaffold_1_DTX_DN-B-R608-Map3	ms4230_scaffold_1_DTX_DN-B-R608-Map3	DTX17_6	DTX_DN-B-R608-Map3	83	209	67.3
scaffold_1	2113032	2113228	-	mp4251-1_scaffold_1_DTX_DN-B-R608-Map3	ms4251_scaffold_1_DTX_DN-B-R608-Map3	DTX17_7	DTX_DN-B-R608-Map3	1	175	71.3
scaffold_1	2235424	2235462	-	mp4252-1_scaffold_1_DTX_DN-B-R608-Map3	ms4252_scaffold_1_DTX_DN-B-R608-Map3	DTX17_8	DTX_DN-B-R608-Map3	116	154	64.4
scaffold_1	2235463	2235683	-	mp4253-1_scaffold_1_DTX_DN-B-R608-Map3	ms4253_scaffold_1_DTX_DN-B-R608-Map3	DTX17_9	DTX_DN-B-R608-Map3	1	211	76.7
scaffold_1	2072597	2072810	-	mp4356-1_scaffold_1_DTX_DN-B-R608-Map3	ms4356_scaffold_1_DTX_DN-B-R608-Map3	DTX17_10	DTX_DN-B-R608-Map3	1	226	65.2
scaffold_1	1831928	1831976	+	mp4367-1_scaffold_1_DTX_DN-B-R608-Map3	ms4367_scaffold_1_DTX_DN-B-R608-Map3	DTX17_11	DTX_DN-B-R608-Map3	2075	2129	86
scaffold_1	1574659	1574744	+	mp4374-1_scaffold_1_DTX_DN-B-R608-Map3	ms4374_scaffold_1_DTX_DN-B-R608-Map3	DTX17_12	DTX_DN-B-R608-Map3	10	89	79
scaffold_1	1690229	1690456	+	mp4375-1_scaffold_1_DTX_DN-B-R608-Map3	ms4375_scaffold_1_DTX_DN-B-R608-Map3	DTX17_13	DTX_DN-B-R608-Map3	5	222	68.7
scaffold_1	1695923	1696124	-	mp4376-1_scaffold_1_DTX_DN-B-R608-Map3	ms4376_scaffold_1_DTX_DN-B-R608-Map3	DTX17_14	DTX_DN-B-R608-Map3	2485	2667	72.7
scaffold_1	1406569	1406737	+	mp4390-1_scaffold_1_DTX_DN-B-R608-Map3	ms4390_scaffold_1_DTX_DN-B-R608-Map3	DTX17_15	DTX_DN-B-R608-Map3	1	168	70.3
scaffold_1	1011740	1011845	-	mp4486-1_scaffold_1_DTX_DN-B-R608-Map3	ms4486_scaffold_1_DTX_DN-B-R608-Map3	DTX17_16	DTX_DN-B-R608-Map3	10	110	76
scaffold_1	1088373	1088543	+	mp4487-1_scaffold_1_DTX_DN-B-R608-Map3	ms4487_scaffold_1_DTX_DN-B-R608-Map3	DTX17_17	DTX_DN-B-R608-Map3	8	149	76.7
scaffold_1	1154961	1155157	-	mp4488-1_scaffold_1_DTX_DN-B-R608-Map3	ms4488_scaffold_1_DTX_DN-B-R608-Map3	DTX17_18	DTX_DN-B-R608-Map3	2485	2685	71.1
scaffold_1	746012	746234	-	mp4508-1_scaffold_1_DTX_DN-B-R608-Map3	ms4508_scaffold_1_DTX_DN-B-R608-Map3	DTX17_19	DTX_DN-B-R608-Map3	2	224	69.7
scaffold_1	894871	894918	-	mp4509-1_scaffold_1_DTX_DN-B-R608-Map3	ms4509_scaffold_1_DTX_DN-B-R608-Map3	DTX17_20	DTX_DN-B-R608-Map3	2073	2116	86.7
scaffold_1	640737	640768	-	mp4550-1_scaffold_1_DTX_DN-B-R608-Map3	ms4550_scaffold_1_DTX_DN-B-R608-Map3	DTX17_21	DTX_DN-B-R608-Map3	131	162	74.4
scaffold_1	640769	640980	-	mp4551-1_scaffold_1_DTX_DN-B-R608-Map3	ms4551_scaffold_1_DTX_DN-B-R608-Map3	DTX17_22	DTX_DN-B-R608-Map3	4	213	61.8
scaffold_1	339508	339721	-	mp4593-1_scaffold_1_DTX_DN-B-R608-Map3	ms4593_scaffold_1_DTX_DN-B-R608-Map3	DTX17_23	DTX_DN-B-R608-Map3	4	214	65
scaffold_1	2399669	2399894	+	mp4229-1_scaffold_1_DTX_DN-B-R608-Map3	ms4229_scaffold_1_DTX_DN-B-R608-Map3	DTX17_24	DTX_DN-B-R608-Map3	1	221	65.8
scaffold_1	2443711	2443898	+	mp4231-1_scaffold_1_DTX_DN-B-R608-Map3	ms4231_scaffold_1_DTX_DN-B-R608-Map3	DTX17_25	DTX_DN-B-R608-Map3	2479	2667	71
scaffold_1	494573	494658	+	mp5623-1_scaffold_1_DTX_DN-B-R608-Map3	ms5623_scaffold_1_DTX_DN-B-R608-Map3	DTX17_26	DTX_DN-B-R608-Map3	2	85	67.5
scaffold_1	494659	494879	+	mp5624-1_scaffold_1_DTX_DN-B-R608-Map3	ms5624_scaffold_1_DTX_DN-B-R608-Map3	DTX17_27	DTX_DN-B-R608-Map3	1	225	76
scaffold_1	3233320	3233448	+	mp3921-1_scaffold_1_DTX_DN-B-R608-Map3	ms3921_scaffold_1_DTX_DN-B-R608-Map3	DTX17_28	DTX_DN-B-R608-Map3	106	224	75.2
scaffold_2	659804	659885	+	mp4191-1_scaffold_2_DTX_DN-B-R608-Map3	ms4191_scaffold_2_DTX_DN-B-R608-Map3	DTX17_29	DTX_DN-B-R608-Map3	2599	2687	76.4
scaffold_2	2701479	2701646	-	mp4581-1_scaffold_2_DTX_DN-B-R608-Map3	ms4581_scaffold_2_DTX_DN-B-R608-Map3	DTX17_30	DTX_DN-B-R608-Map3	8	155	74
scaffold_2	2558081	2558131	+	mp3441-1_scaffold_2_DTX_DN-B-R608-Map3	ms3441_scaffold_2_DTX_DN-B-R608-Map3	DTX17_31	DTX_DN-B-R608-Map3	64	114	80.8
scaffold_2	2324151	2324314	+	mp3488-1_scaffold_2_DTX_DN-B-R608-Map3	ms3488_scaffold_2_DTX_DN-B-R608-Map3	DTX17_32	DTX_DN-B-R608-Map3	10	171	71.2
scaffold_2	2388804	2389014	-	mp3489-1_scaffold_2_DTX_DN-B-R608-Map3	ms3489_scaffold_2_DTX_DN-B-R608-Map3	DTX17_33	DTX_DN-B-R608-Map3	1	214	65.6
scaffold_2	2389452	2389635	+	mp3490-1_scaffold_2_DTX_DN-B-R608-Map3	ms3490_scaffold_2_DTX_DN-B-R608-Map3	DTX17_34	DTX_DN-B-R608-Map3	7	206	69.2
scaffold_2	2037689	2037754	-	mp3535-1_scaffold_2_DTX_DN-B-R608-Map3	ms3535_scaffold_2_DTX_DN-B-R608-Map3	DTX17_35	DTX_DN-B-R608-Map3	2837	2902	90.9
scaffold_2	2037982	2038375	+	mp3536-1_scaffold_2_DTX_DN-B-R608-Map3	ms3536_scaffold_2_DTX_DN-B-R608-Map3	DTX17_36	DTX_DN-B-R608-Map3	2455	2903	76.2
scaffold_2	1817443	1817650	-	mp3566-1_scaffold_2_DTX_DN-B-R608-Map3	ms3566_scaffold_2_DTX_DN-B-R608-Map3	DTX17_37	DTX_DN-B-R608-Map3	1	212	75
scaffold_2	1817651	1817756	-	mp3567-1_scaffold_2_DTX_DN-B-R608-Map3	ms3567_scaffold_2_DTX_DN-B-R608-Map3	DTX17_38	DTX_DN-B-R608-Map3	23	131	67.8
scaffold_2	1513870	1514024	-	mp3583-1_scaffold_2_DTX_DN-B-R608-Map3	ms3583_scaffold_2_DTX_DN-B-R608-Map3	DTX17_39	DTX_DN-B-R608-Map3	34	202	75.8
scaffold_2	1646740	1646799	+	mp3584-1_scaffold_2_DTX_DN-B-R608-Map3	ms3584_scaffold_2_DTX_DN-B-R608-Map3	DTX17_40	DTX_DN-B-R608-Map3	2509	2570	79
scaffold_2	1303345	1303433	-	mp3612-1_scaffold_2_DTX_DN-B-R608-Map3	ms3612_scaffold_2_DTX_DN-B-R608-Map3	DTX17_41	DTX_DN-B-R608-Map3	2	86	79.8
scaffold_2	1349520	1349666	-	mp3613-1_scaffold_2_DTX_DN-B-R608-Map3	ms3613_scaffold_2_DTX_DN-B-R608-Map3	DTX17_42	DTX_DN-B-R608-Map3	1	128	76.3
scaffold_2	1349667	1349711	-	mp3614-1_scaffold_2_DTX_DN-B-R608-Map3	ms3614_scaffold_2_DTX_DN-B-R608-Map3	DTX17_43	DTX_DN-B-R608-Map3	7	55	69.8
scaffold_2	1350527	1350644	-	mp3615-1_scaffold_2_DTX_DN-B-R608-Map3	ms3615_scaffold_2_DTX_DN-B-R608-Map3	DTX17_44	DTX_DN-B-R608-Map3	104	219	75.4
scaffold_2	1359148	1359313	-	mp3616-1_scaffold_2_DTX_DN-B-R608-Map3	ms3616_scaffold_2_DTX_DN-B-R608-Map3	DTX17_45	DTX_DN-B-R608-Map3	1	161	70.9
scaffold_2	971539	971585	+	mp3703-1_scaffold_2_DTX_DN-B-R608-Map3	ms3703_scaffold_2_DTX_DN-B-R608-Map3	DTX17_46	DTX_DN-B-R608-Map3	176	225	85.7
scaffold_2	1021661	1021813	-	mp3704-1_scaffold_2_DTX_DN-B-R608-Map3	ms3704_scaffold_2_DTX_DN-B-R608-Map3	DTX17_47	DTX_DN-B-R608-Map3	5	158	66.9
scaffold_2	1064487	1064651	+	mp3705-1_scaffold_2_DTX_DN-B-R608-Map3	ms3705_scaffold_2_DTX_DN-B-R608-Map3	DTX17_48	DTX_DN-B-R608-Map3	20	185	63.9
scaffold_2	646258	646387	+	mp3758-1_scaffold_2_DTX_DN-B-R608-Map3	ms3758_scaffold_2_DTX_DN-B-R608-Map3	DTX17_49	DTX_DN-B-R608-Map3	23	149	74.2
scaffold_2	419909	420099	+	mp3866-1_scaffold_2_DTX_DN-B-R608-Map3	ms3866_scaffold_2_DTX_DN-B-R608-Map3	DTX17_50	DTX_DN-B-R608-Map3	2	155	74.7
scaffold_2	144158	144363	+	mp3904-1_scaffold_2_DTX_DN-B-R608-Map3	ms3904_scaffold_2_DTX_DN-B-R608-Map3	DTX17_51	DTX_DN-B-R608-Map3	4	195	75.5
scaffold_2	149551	149749	+	mp3905-1_scaffold_2_DTX_DN-B-R608-Map3	ms3905_scaffold_2_DTX_DN-B-R608-Map3	DTX17_52	DTX_DN-B-R608-Map3	11	214	68.8
scaffold_3	2278026	2278154	+	mp2632-1_scaffold_3_DTX_DN-B-R608-Map3	ms2632_scaffold_3_DTX_DN-B-R608-Map3	DTX17_53	DTX_DN-B-R608-Map3	25	154	62.8
scaffold_3	2278155	2278406	+	mp2633-1_scaffold_3_DTX_DN-B-R608-Map3	ms2633_scaffold_3_DTX_DN-B-R608-Map3	DTX17_54	DTX_DN-B-R608-Map3	1	221	73.1
scaffold_3	2172547	2172758	+	mp2948-1_scaffold_3_DTX_DN-B-R608-Map3	ms2948_scaffold_3_DTX_DN-B-R608-Map3	DTX17_55	DTX_DN-B-R608-Map3	4	221	65.1
scaffold_3	2172759	2172799	+	mp2949-1_scaffold_3_DTX_DN-B-R608-Map3	ms2949_scaffold_3_DTX_DN-B-R608-Map3	DTX17_56	DTX_DN-B-R608-Map3	154	194	64.5
scaffold_3	1897522	1897692	+	mp2974-1_scaffold_3_DTX_DN-B-R608-Map3	ms2974_scaffold_3_DTX_DN-B-R608-Map3	DTX17_57	DTX_DN-B-R608-Map3	46	229	72.2
scaffold_3	1970847	1970968	+	mp2975-1_scaffold_3_DTX_DN-B-R608-Map3	ms2975_scaffold_3_DTX_DN-B-R608-Map3	DTX17_58	DTX_DN-B-R608-Map3	10	125	73.1
scaffold_3	1885810	1885926	-	mp3021-1_scaffold_3_DTX_DN-B-R608-Map3	ms3021_scaffold_3_DTX_DN-B-R608-Map3	DTX17_59	DTX_DN-B-R608-Map3	27	142	68.7
scaffold_3	1525442	1525594	+	mp3049-1_scaffold_3_DTX_DN-B-R608-Map3	ms3049_scaffold_3_DTX_DN-B-R608-Map3	DTX17_60	DTX_DN-B-R608-Map3	44	195	72.7
scaffold_3	1553381	1553497	-	mp3050-1_scaffold_3_DTX_DN-B-R608-Map3	ms3050_scaffold_3_DTX_DN-B-R608-Map3	DTX17_61	DTX_DN-B-R608-Map3	10	122	75.2
scaffold_3	1622332	1622427	+	mp3051-1_scaffold_3_DTX_DN-B-R608-Map3	ms3051_scaffold_3_DTX_DN-B-R608-Map3	DTX17_62	DTX_DN-B-R608-Map3	2443	2543	77
scaffold_3	1679349	1679395	-	mp3052-1_scaffold_3_DTX_DN-B-R608-Map3	ms3052_scaffold_3_DTX_DN-B-R608-Map3	DTX17_63	DTX_DN-B-R608-Map3	163	210	75.5
scaffold_3	1679396	1679630	-	mp3053-1_scaffold_3_DTX_DN-B-R608-Map3	ms3053_scaffold_3_DTX_DN-B-R608-Map3	DTX17_64	DTX_DN-B-R608-Map3	1	221	71.8
scaffold_3	1152531	1152700	-	mp3155-1_scaffold_3_DTX_DN-B-R608-Map3	ms3155_scaffold_3_DTX_DN-B-R608-Map3	DTX17_65	DTX_DN-B-R608-Map3	1	155	73.9
scaffold_3	778167	778376	-	mp3236-1_scaffold_3_DTX_DN-B-R608-Map3	ms3236_scaffold_3_DTX_DN-B-R608-Map3	DTX17_66	DTX_DN-B-R608-Map3	2484	2687	68.2
scaffold_3	806866	807013	+	mp3237-1_scaffold_3_DTX_DN-B-R608-Map3	ms3237_scaffold_3_DTX_DN-B-R608-Map3	DTX17_67	DTX_DN-B-R608-Map3	17	164	67.1
scaffold_3	823716	823883	+	mp3238-1_scaffold_3_DTX_DN-B-R608-Map3	ms3238_scaffold_3_DTX_DN-B-R608-Map3	DTX17_68	DTX_DN-B-R608-Map3	1	153	72.6
scaffold_3	882930	883032	-	mp3239-1_scaffold_3_DTX_DN-B-R608-Map3	ms3239_scaffold_3_DTX_DN-B-R608-Map3	DTX17_69	DTX_DN-B-R608-Map3	16	106	77.7
scaffold_3	624627	624866	+	mp3268-1_scaffold_3_DTX_DN-B-R608-Map3	ms3268_scaffold_3_DTX_DN-B-R608-Map3	DTX17_70	DTX_DN-B-R608-Map3	7	221	71.2
scaffold_3	647695	647816	+	mp3269-1_scaffold_3_DTX_DN-B-R608-Map3	ms3269_scaffold_3_DTX_DN-B-R608-Map3	DTX17_71	DTX_DN-B-R608-Map3	2	129	75.8
scaffold_3	697655	697694	-	mp3270-1_scaffold_3_DTX_DN-B-R608-Map3	ms3270_scaffold_3_DTX_DN-B-R608-Map3	DTX17_72	DTX_DN-B-R608-Map3	2858	2897	87.8
scaffold_3	1042252	1042385	-	mp3305-1_scaffold_3_DTX_DN-B-R608-Map3	ms3305_scaffold_3_DTX_DN-B-R608-Map3	DTX17_73	DTX_DN-B-R608-Map3	57	188	72.7
scaffold_3	16306	16547	-	mp3396-1_scaffold_3_DTX_DN-B-R608-Map3	ms3396_scaffold_3_DTX_DN-B-R608-Map3	DTX17_74	DTX_DN-B-R608-Map3	16	225	72.3
scaffold_3	49165	49319	-	mp3397-1_scaffold_3_DTX_DN-B-R608-Map3	ms3397_scaffold_3_DTX_DN-B-R608-Map3	DTX17_75	DTX_DN-B-R608-Map3	2550	2700	67.7
scaffold_3	49389	49578	+	mp3398-1_scaffold_3_DTX_DN-B-R608-Map3	ms3398_scaffold_3_DTX_DN-B-R608-Map3	DTX17_76	DTX_DN-B-R608-Map3	5	202	65.7
scaffold_3	50011	50100	+	mp3399-1_scaffold_3_DTX_DN-B-R608-Map3	ms3399_scaffold_3_DTX_DN-B-R608-Map3	DTX17_77	DTX_DN-B-R608-Map3	81	186	77.7
scaffold_3	88114	88216	+	mp3400-1_scaffold_3_DTX_DN-B-R608-Map3	ms3400_scaffold_3_DTX_DN-B-R608-Map3	DTX17_78	DTX_DN-B-R608-Map3	27	131	77.7
scaffold_3	100928	101110	+	mp3401-1_scaffold_3_DTX_DN-B-R608-Map3	ms3401_scaffold_3_DTX_DN-B-R608-Map3	DTX17_79	DTX_DN-B-R608-Map3	1	155	72.5
scaffold_3	161861	162036	-	mp3402-1_scaffold_3_DTX_DN-B-R608-Map3	ms3402_scaffold_3_DTX_DN-B-R608-Map3	DTX17_80	DTX_DN-B-R608-Map3	1	176	72.9
scaffold_3	192243	192346	-	mp1490-1_scaffold_3_DTX_DN-B-R608-Map3	ms1490_scaffold_3_DTX_DN-B-R608-Map3	DTX17_81	DTX_DN-B-R608-Map3	2566	2671	71.7
scaffold_3	202155	202352	-	mp1491-1_scaffold_3_DTX_DN-B-R608-Map3	ms1491_scaffold_3_DTX_DN-B-R608-Map3	DTX17_82	DTX_DN-B-R608-Map3	2	179	74.5
scaffold_3	220752	220851	-	mp1492-1_scaffold_3_DTX_DN-B-R608-Map3	ms1492_scaffold_3_DTX_DN-B-R608-Map3	DTX17_83	DTX_DN-B-R608-Map3	2	89	77.9
scaffold_4	1545346	1545444	+	mp6442-1_scaffold_4_DTX_DN-B-R608-Map3	ms6442_scaffold_4_DTX_DN-B-R608-Map3	DTX17_84	DTX_DN-B-R608-Map3	85	197	76.2
scaffold_4	1427209	1427313	-	mp2719-1_scaffold_4_DTX_DN-B-R608-Map3	ms2719_scaffold_4_DTX_DN-B-R608-Map3	DTX17_85	DTX_DN-B-R608-Map3	2801	2906	87.7
scaffold_4	1186903	1187037	+	mp2731-1_scaffold_4_DTX_DN-B-R608-Map3	ms2731_scaffold_4_DTX_DN-B-R608-Map3	DTX17_86	DTX_DN-B-R608-Map3	1	131	70.5
scaffold_4	1225410	1225568	-	mp2732-1_scaffold_4_DTX_DN-B-R608-Map3	ms2732_scaffold_4_DTX_DN-B-R608-Map3	DTX17_87	DTX_DN-B-R608-Map3	28	160	76.1
scaffold_4	1247202	1247290	-	mp2733-1_scaffold_4_DTX_DN-B-R608-Map3	ms2733_scaffold_4_DTX_DN-B-R608-Map3	DTX17_88	DTX_DN-B-R608-Map3	64	159	78.3
scaffold_4	1318211	1318412	-	mp2734-1_scaffold_4_DTX_DN-B-R608-Map3	ms2734_scaffold_4_DTX_DN-B-R608-Map3	DTX17_89	DTX_DN-B-R608-Map3	31	218	72.8
scaffold_4	605906	606108	+	mp2845-1_scaffold_4_DTX_DN-B-R608-Map3	ms2845_scaffold_4_DTX_DN-B-R608-Map3	DTX17_90	DTX_DN-B-R608-Map3	2483	2687	72.5
scaffold_4	396035	396187	-	mp2865-1_scaffold_4_DTX_DN-B-R608-Map3	ms2865_scaffold_4_DTX_DN-B-R608-Map3	DTX17_91	DTX_DN-B-R608-Map3	1	148	73.5
scaffold_4	36666	36823	-	mp2916-1_scaffold_4_DTX_DN-B-R608-Map3	ms2916_scaffold_4_DTX_DN-B-R608-Map3	DTX17_92	DTX_DN-B-R608-Map3	10	144	77.9
scaffold_4	53714	53873	+	mp2917-1_scaffold_4_DTX_DN-B-R608-Map3	ms2917_scaffold_4_DTX_DN-B-R608-Map3	DTX17_93	DTX_DN-B-R608-Map3	1	170	72.7
scaffold_5	320271	320502	-	mp157-1_scaffold_5_DTX_DN-B-R608-Map3	ms157_scaffold_5_DTX_DN-B-R608-Map3	DTX17_94	DTX_DN-B-R608-Map3	2483	2687	72.4
scaffold_5	321104	321316	+	mp158-1_scaffold_5_DTX_DN-B-R608-Map3	ms158_scaffold_5_DTX_DN-B-R608-Map3	DTX17_95	DTX_DN-B-R608-Map3	1	209	67.7
scaffold_5	1596850	1596997	+	mp2349-1_scaffold_5_DTX_DN-B-R608-Map3	ms2349_scaffold_5_DTX_DN-B-R608-Map3	DTX17_96	DTX_DN-B-R608-Map3	7	153	74.3
scaffold_5	1722728	1722849	-	mp2350-1_scaffold_5_DTX_DN-B-R608-Map3	ms2350_scaffold_5_DTX_DN-B-R608-Map3	DTX17_97	DTX_DN-B-R608-Map3	19	141	77.8
scaffold_5	1731596	1731807	-	mp2351-1_scaffold_5_DTX_DN-B-R608-Map3	ms2351_scaffold_5_DTX_DN-B-R608-Map3	DTX17_98	DTX_DN-B-R608-Map3	18	226	74.4
scaffold_5	1413851	1416317	+	mp2375-1_scaffold_5_DTX_DN-B-R608-Map3	ms2375_scaffold_5_DTX_DN-B-R608-Map3	DTX17_99	DTX_DN-B-R608-Map3	188	2648	72.1
scaffold_5	1457987	1458146	-	mp2376-1_scaffold_5_DTX_DN-B-R608-Map3	ms2376_scaffold_5_DTX_DN-B-R608-Map3	DTX17_100	DTX_DN-B-R608-Map3	1	159	75
scaffold_5	1458147	1458173	-	mp2377-1_scaffold_5_DTX_DN-B-R608-Map3	ms2377_scaffold_5_DTX_DN-B-R608-Map3	DTX17_101	DTX_DN-B-R608-Map3	7	32	69
scaffold_5	1016510	1016738	+	mp2482-1_scaffold_5_DTX_DN-B-R608-Map3	ms2482_scaffold_5_DTX_DN-B-R608-Map3	DTX17_102	DTX_DN-B-R608-Map3	11	225	73.5
scaffold_5	711554	711791	+	mp2522-1_scaffold_5_DTX_DN-B-R608-Map3	ms2522_scaffold_5_DTX_DN-B-R608-Map3	DTX17_103	DTX_DN-B-R608-Map3	9	225	68.1
scaffold_5	355597	355744	-	mp2579-1_scaffold_5_DTX_DN-B-R608-Map3	ms2579_scaffold_5_DTX_DN-B-R608-Map3	DTX17_104	DTX_DN-B-R608-Map3	1	150	77.7
scaffold_5	393957	394077	-	mp2580-1_scaffold_5_DTX_DN-B-R608-Map3	ms2580_scaffold_5_DTX_DN-B-R608-Map3	DTX17_105	DTX_DN-B-R608-Map3	22	118	78.3
scaffold_5	401303	401500	+	mp2581-1_scaffold_5_DTX_DN-B-R608-Map3	ms2581_scaffold_5_DTX_DN-B-R608-Map3	DTX17_106	DTX_DN-B-R608-Map3	2487	2681	71.2
scaffold_5	406796	406986	-	mp2582-1_scaffold_5_DTX_DN-B-R608-Map3	ms2582_scaffold_5_DTX_DN-B-R608-Map3	DTX17_107	DTX_DN-B-R608-Map3	10	222	69.8
scaffold_5	433142	433296	-	mp2583-1_scaffold_5_DTX_DN-B-R608-Map3	ms2583_scaffold_5_DTX_DN-B-R608-Map3	DTX17_108	DTX_DN-B-R608-Map3	1	159	66.9
scaffold_5	272342	272489	-	mp2605-1_scaffold_5_DTX_DN-B-R608-Map3	ms2605_scaffold_5_DTX_DN-B-R608-Map3	DTX17_109	DTX_DN-B-R608-Map3	1	151	71
scaffold_5	299645	299746	+	mp2606-1_scaffold_5_DTX_DN-B-R608-Map3	ms2606_scaffold_5_DTX_DN-B-R608-Map3	DTX17_110	DTX_DN-B-R608-Map3	7	111	76.6
scaffold_5	1925943	1925975	+	mp5484-1_scaffold_5_DTX_DN-B-R608-Map3	ms5484_scaffold_5_DTX_DN-B-R608-Map3	DTX17_111	DTX_DN-B-R608-Map3	2	34	73.5
scaffold_5	1925976	1926203	+	mp5485-1_scaffold_5_DTX_DN-B-R608-Map3	ms5485_scaffold_5_DTX_DN-B-R608-Map3	DTX17_112	DTX_DN-B-R608-Map3	1	215	66.7
scaffold_5	530490	530594	-	mp1639-1_scaffold_5_DTX_DN-B-R608-Map3	ms1639_scaffold_5_DTX_DN-B-R608-Map3	DTX17_113	DTX_DN-B-R608-Map3	15	115	76
scaffold_5	611122	611291	+	mp1640-1_scaffold_5_DTX_DN-B-R608-Map3	ms1640_scaffold_5_DTX_DN-B-R608-Map3	DTX17_114	DTX_DN-B-R608-Map3	1	157	73.9
scaffold_6	1445058	1445316	-	mp1878-1_scaffold_6_DTX_DN-B-R608-Map3	ms1878_scaffold_6_DTX_DN-B-R608-Map3	DTX17_115	DTX_DN-B-R608-Map3	4	225	74
scaffold_6	1478212	1478287	-	mp1842-1_scaffold_6_DTX_DN-B-R608-Map3	ms1842_scaffold_6_DTX_DN-B-R608-Map3	DTX17_116	DTX_DN-B-R608-Map3	37	104	78.1
scaffold_6	1795145	1795216	-	mp4992-1_scaffold_6_DTX_DN-B-R608-Map3	ms4992_scaffold_6_DTX_DN-B-R608-Map3	DTX17_117	DTX_DN-B-R608-Map3	2837	2908	88.9
scaffold_6	101373	101535	-	mp5194-1_scaffold_6_DTX_DN-B-R608-Map3	ms5194_scaffold_6_DTX_DN-B-R608-Map3	DTX17_118	DTX_DN-B-R608-Map3	1	158	73.4
scaffold_6	1470928	1471081	+	mp1841-1_scaffold_6_DTX_DN-B-R608-Map3	ms1841_scaffold_6_DTX_DN-B-R608-Map3	DTX17_119	DTX_DN-B-R608-Map3	23	149	75.6
scaffold_6	1795444	1795836	+	mp4993-1_scaffold_6_DTX_DN-B-R608-Map3	ms4993_scaffold_6_DTX_DN-B-R608-Map3	DTX17_120	DTX_DN-B-R608-Map3	2455	2900	76.2
scaffold_6	311606	311668	-	mp2285-1_scaffold_6_DTX_DN-B-R608-Map3	ms2285_scaffold_6_DTX_DN-B-R608-Map3	DTX17_121	DTX_DN-B-R608-Map3	69	129	72.3
scaffold_6	1469334	1469537	-	mp1840-1_scaffold_6_DTX_DN-B-R608-Map3	ms1840_scaffold_6_DTX_DN-B-R608-Map3	DTX17_122	DTX_DN-B-R608-Map3	7	194	69.4
scaffold_6	1670530	1670661	-	mp4986-1_scaffold_6_DTX_DN-B-R608-Map3	ms4986_scaffold_6_DTX_DN-B-R608-Map3	DTX17_123	DTX_DN-B-R608-Map3	7	142	66.9
scaffold_6	735018	735149	+	mp1937-1_scaffold_6_DTX_DN-B-R608-Map3	ms1937_scaffold_6_DTX_DN-B-R608-Map3	DTX17_124	DTX_DN-B-R608-Map3	1	130	63.2
scaffold_6	735150	735382	+	mp1938-1_scaffold_6_DTX_DN-B-R608-Map3	ms1938_scaffold_6_DTX_DN-B-R608-Map3	DTX17_125	DTX_DN-B-R608-Map3	1	225	68.3
scaffold_6	833661	833855	-	mp1939-1_scaffold_6_DTX_DN-B-R608-Map3	ms1939_scaffold_6_DTX_DN-B-R608-Map3	DTX17_126	DTX_DN-B-R608-Map3	7	207	65.7
scaffold_6	833856	833937	-	mp1940-1_scaffold_6_DTX_DN-B-R608-Map3	ms1940_scaffold_6_DTX_DN-B-R608-Map3	DTX17_127	DTX_DN-B-R608-Map3	10	91	61.9
scaffold_6	929289	929326	-	mp1941-1_scaffold_6_DTX_DN-B-R608-Map3	ms1941_scaffold_6_DTX_DN-B-R608-Map3	DTX17_128	DTX_DN-B-R608-Map3	27	64	89.5
scaffold_6	576106	576293	-	mp1953-1_scaffold_6_DTX_DN-B-R608-Map3	ms1953_scaffold_6_DTX_DN-B-R608-Map3	DTX17_129	DTX_DN-B-R608-Map3	2496	2696	74.7
scaffold_6	642215	642352	-	mp1954-1_scaffold_6_DTX_DN-B-R608-Map3	ms1954_scaffold_6_DTX_DN-B-R608-Map3	DTX17_130	DTX_DN-B-R608-Map3	4	121	73.4
scaffold_6	394364	394590	+	mp1984-1_scaffold_6_DTX_DN-B-R608-Map3	ms1984_scaffold_6_DTX_DN-B-R608-Map3	DTX17_131	DTX_DN-B-R608-Map3	2	213	67.6
scaffold_6	463356	463448	+	mp1985-1_scaffold_6_DTX_DN-B-R608-Map3	ms1985_scaffold_6_DTX_DN-B-R608-Map3	DTX17_132	DTX_DN-B-R608-Map3	14	109	79.8
scaffold_6	519547	519632	+	mp1986-1_scaffold_6_DTX_DN-B-R608-Map3	ms1986_scaffold_6_DTX_DN-B-R608-Map3	DTX17_133	DTX_DN-B-R608-Map3	25	110	77.3
scaffold_6	1327377	1327415	-	mp1876-1_scaffold_6_DTX_DN-B-R608-Map3	ms1876_scaffold_6_DTX_DN-B-R608-Map3	DTX17_134	DTX_DN-B-R608-Map3	77	116	72.4
scaffold_6	1327416	1327534	-	mp1877-1_scaffold_6_DTX_DN-B-R608-Map3	ms1877_scaffold_6_DTX_DN-B-R608-Map3	DTX17_135	DTX_DN-B-R608-Map3	1	116	72.3
scaffold_7	1764717	1764781	+	mp5337-1_scaffold_7_DTX_DN-B-R608-Map3	ms5337_scaffold_7_DTX_DN-B-R608-Map3	DTX17_136	DTX_DN-B-R608-Map3	2837	2901	84.6
scaffold_7	1384055	1384262	-	mp1627-1_scaffold_7_DTX_DN-B-R608-Map3	ms1627_scaffold_7_DTX_DN-B-R608-Map3	DTX17_137	DTX_DN-B-R608-Map3	5	212	66.4
scaffold_7	1445441	1445636	-	mp1629-1_scaffold_7_DTX_DN-B-R608-Map3	ms1629_scaffold_7_DTX_DN-B-R608-Map3	DTX17_138	DTX_DN-B-R608-Map3	2	198	68.3
scaffold_7	1451022	1451170	-	mp1630-1_scaffold_7_DTX_DN-B-R608-Map3	ms1630_scaffold_7_DTX_DN-B-R608-Map3	DTX17_139	DTX_DN-B-R608-Map3	58	207	72.7
scaffold_7	1502941	1503140	+	mp1631-1_scaffold_7_DTX_DN-B-R608-Map3	ms1631_scaffold_7_DTX_DN-B-R608-Map3	DTX17_140	DTX_DN-B-R608-Map3	2495	2700	73.7
scaffold_7	1538708	1538760	+	mp1632-1_scaffold_7_DTX_DN-B-R608-Map3	ms1632_scaffold_7_DTX_DN-B-R608-Map3	DTX17_141	DTX_DN-B-R608-Map3	2	54	81.1
scaffold_7	801120	801183	-	mp4691-1_scaffold_7_DTX_DN-B-R608-Map3	ms4691_scaffold_7_DTX_DN-B-R608-Map3	DTX17_142	DTX_DN-B-R608-Map3	2837	2900	89.1
scaffold_7	801190	801223	-	mp4691-2_scaffold_7_DTX_DN-B-R608-Map3	ms4691_scaffold_7_DTX_DN-B-R608-Map3	DTX17_143	DTX_DN-B-R608-Map3	2837	2870	91.2
scaffold_7	801431	801803	+	mp4692-1_scaffold_7_DTX_DN-B-R608-Map3	ms4692_scaffold_7_DTX_DN-B-R608-Map3	DTX17_144	DTX_DN-B-R608-Map3	2455	2879	74.7
scaffold_7	834736	834877	-	mp4693-1_scaffold_7_DTX_DN-B-R608-Map3	ms4693_scaffold_7_DTX_DN-B-R608-Map3	DTX17_145	DTX_DN-B-R608-Map3	1	128	74.3
scaffold_7	858814	859032	-	mp4694-1_scaffold_7_DTX_DN-B-R608-Map3	ms4694_scaffold_7_DTX_DN-B-R608-Map3	DTX17_146	DTX_DN-B-R608-Map3	1	212	65.6
scaffold_7	1445405	1445440	-	mp1628-1_scaffold_7_DTX_DN-B-R608-Map3	ms1628_scaffold_7_DTX_DN-B-R608-Map3	DTX17_147	DTX_DN-B-R608-Map3	81	116	69.8
scaffold_7	1330724	1330955	-	mp1658-1_scaffold_7_DTX_DN-B-R608-Map3	ms1658_scaffold_7_DTX_DN-B-R608-Map3	DTX17_148	DTX_DN-B-R608-Map3	3	222	71.7
scaffold_7	991929	992130	-	mp1672-1_scaffold_7_DTX_DN-B-R608-Map3	ms1672_scaffold_7_DTX_DN-B-R608-Map3	DTX17_149	DTX_DN-B-R608-Map3	2677	2866	77.9
scaffold_7	992136	992317	-	mp1672-2_scaffold_7_DTX_DN-B-R608-Map3	ms1672_scaffold_7_DTX_DN-B-R608-Map3	DTX17_150	DTX_DN-B-R608-Map3	147	351	72.9
scaffold_7	1051200	1051249	-	mp1673-1_scaffold_7_DTX_DN-B-R608-Map3	ms1673_scaffold_7_DTX_DN-B-R608-Map3	DTX17_151	DTX_DN-B-R608-Map3	141	197	76.6
scaffold_7	1051250	1051463	-	mp1674-1_scaffold_7_DTX_DN-B-R608-Map3	ms1674_scaffold_7_DTX_DN-B-R608-Map3	DTX17_152	DTX_DN-B-R608-Map3	13	221	64.3
scaffold_7	1123066	1123437	-	mp1675-1_scaffold_7_DTX_DN-B-R608-Map3	ms1675_scaffold_7_DTX_DN-B-R608-Map3	DTX17_153	DTX_DN-B-R608-Map3	2549	2901	77.7
scaffold_7	1123737	1123872	-	mp1676-1_scaffold_7_DTX_DN-B-R608-Map3	ms1676_scaffold_7_DTX_DN-B-R608-Map3	DTX17_154	DTX_DN-B-R608-Map3	198	336	72.3
scaffold_7	1124264	1124333	+	mp1677-1_scaffold_7_DTX_DN-B-R608-Map3	ms1677_scaffold_7_DTX_DN-B-R608-Map3	DTX17_155	DTX_DN-B-R608-Map3	2832	2900	87.1
scaffold_7	707070	707199	+	mp1723-1_scaffold_7_DTX_DN-B-R608-Map3	ms1723_scaffold_7_DTX_DN-B-R608-Map3	DTX17_156	DTX_DN-B-R608-Map3	4	132	67.7
scaffold_7	709250	709392	-	mp1724-1_scaffold_7_DTX_DN-B-R608-Map3	ms1724_scaffold_7_DTX_DN-B-R608-Map3	DTX17_157	DTX_DN-B-R608-Map3	4	145	67.6
scaffold_7	714781	714848	+	mp1725-1_scaffold_7_DTX_DN-B-R608-Map3	ms1725_scaffold_7_DTX_DN-B-R608-Map3	DTX17_158	DTX_DN-B-R608-Map3	2	63	78.8
scaffold_7	478169	478219	-	mp1749-1_scaffold_7_DTX_DN-B-R608-Map3	ms1749_scaffold_7_DTX_DN-B-R608-Map3	DTX17_159	DTX_DN-B-R608-Map3	2850	2901	82.7
scaffold_7	561884	562084	-	mp1750-1_scaffold_7_DTX_DN-B-R608-Map3	ms1750_scaffold_7_DTX_DN-B-R608-Map3	DTX17_160	DTX_DN-B-R608-Map3	2247	2434	75.1
scaffold_7	5404	5512	+	mp1818-1_scaffold_7_DTX_DN-B-R608-Map3	ms1818_scaffold_7_DTX_DN-B-R608-Map3	DTX17_161	DTX_DN-B-R608-Map3	11	122	77
scaffold_7	20736	20876	+	mp1819-1_scaffold_7_DTX_DN-B-R608-Map3	ms1819_scaffold_7_DTX_DN-B-R608-Map3	DTX17_162	DTX_DN-B-R608-Map3	1	119	76.6
scaffold_7	1716350	1716546	+	mp5333-1_scaffold_7_DTX_DN-B-R608-Map3	ms5333_scaffold_7_DTX_DN-B-R608-Map3	DTX17_163	DTX_DN-B-R608-Map3	2490	2684	72.7
scaffold_7	1726411	1726617	-	mp5334-1_scaffold_7_DTX_DN-B-R608-Map3	ms5334_scaffold_7_DTX_DN-B-R608-Map3	DTX17_164	DTX_DN-B-R608-Map3	8	222	73.7
scaffold_7	1763920	1764423	-	mp5335-1_scaffold_7_DTX_DN-B-R608-Map3	ms5335_scaffold_7_DTX_DN-B-R608-Map3	DTX17_165	DTX_DN-B-R608-Map3	91	624	79.5
scaffold_7	1764424	1764455	-	mp5336-1_scaffold_7_DTX_DN-B-R608-Map3	ms5336_scaffold_7_DTX_DN-B-R608-Map3	DTX17_166	DTX_DN-B-R608-Map3	1	32	77.1
scaffold_8	773893	774097	+	mp1367-1_scaffold_8_DTX_DN-B-R608-Map3	ms1367_scaffold_8_DTX_DN-B-R608-Map3	DTX17_167	DTX_DN-B-R608-Map3	2	183	74.3
scaffold_8	415308	415632	+	mp1511-1_scaffold_8_DTX_DN-B-R608-Map3	ms1511_scaffold_8_DTX_DN-B-R608-Map3	DTX17_168	DTX_DN-B-R608-Map3	2170	2502	77.3
scaffold_8	1788463	1788710	+	mp5096-1_scaffold_8_DTX_DN-B-R608-Map3	ms5096_scaffold_8_DTX_DN-B-R608-Map3	DTX17_169	DTX_DN-B-R608-Map3	1	221	65.4
scaffold_8	1788711	1788781	+	mp5097-1_scaffold_8_DTX_DN-B-R608-Map3	ms5097_scaffold_8_DTX_DN-B-R608-Map3	DTX17_170	DTX_DN-B-R608-Map3	95	162	70.1
scaffold_8	1520778	1520984	-	mp1154-1_scaffold_8_DTX_DN-B-R608-Map3	ms1154_scaffold_8_DTX_DN-B-R608-Map3	DTX17_171	DTX_DN-B-R608-Map3	2484	2684	71.4
scaffold_8	1632717	1632805	-	mp1155-1_scaffold_8_DTX_DN-B-R608-Map3	ms1155_scaffold_8_DTX_DN-B-R608-Map3	DTX17_172	DTX_DN-B-R608-Map3	2067	2149	77.4
scaffold_8	1314827	1314892	-	mp1319-1_scaffold_8_DTX_DN-B-R608-Map3	ms1319_scaffold_8_DTX_DN-B-R608-Map3	DTX17_173	DTX_DN-B-R608-Map3	2837	2902	92.4
scaffold_8	1315083	1315531	+	mp1320-1_scaffold_8_DTX_DN-B-R608-Map3	ms1320_scaffold_8_DTX_DN-B-R608-Map3	DTX17_174	DTX_DN-B-R608-Map3	2455	2953	78.6
scaffold_8	964083	964226	-	mp1342-1_scaffold_8_DTX_DN-B-R608-Map3	ms1342_scaffold_8_DTX_DN-B-R608-Map3	DTX17_175	DTX_DN-B-R608-Map3	10	150	68.1
scaffold_8	1010838	1010931	-	mp1343-1_scaffold_8_DTX_DN-B-R608-Map3	ms1343_scaffold_8_DTX_DN-B-R608-Map3	DTX17_176	DTX_DN-B-R608-Map3	80	179	77.5
scaffold_8	1073992	1074193	-	mp1344-1_scaffold_8_DTX_DN-B-R608-Map3	ms1344_scaffold_8_DTX_DN-B-R608-Map3	DTX17_177	DTX_DN-B-R608-Map3	1	202	64.6
scaffold_8	783729	783792	-	mp1368-1_scaffold_8_DTX_DN-B-R608-Map3	ms1368_scaffold_8_DTX_DN-B-R608-Map3	DTX17_178	DTX_DN-B-R608-Map3	2837	2900	100
scaffold_8	783797	783852	-	mp1369-1_scaffold_8_DTX_DN-B-R608-Map3	ms1369_scaffold_8_DTX_DN-B-R608-Map3	DTX17_179	DTX_DN-B-R608-Map3	2837	2893	84.2
scaffold_8	783966	784026	+	mp1370-1_scaffold_8_DTX_DN-B-R608-Map3	ms1370_scaffold_8_DTX_DN-B-R608-Map3	DTX17_180	DTX_DN-B-R608-Map3	1	49	71.8
scaffold_8	784374	787313	+	mp1371-1_scaffold_8_DTX_DN-B-R608-Map3	ms1371_scaffold_8_DTX_DN-B-R608-Map3	DTX17_181	DTX_DN-B-R608-Map3	1	2953	98.5
scaffold_8	753929	754127	-	mp1431-1_scaffold_8_DTX_DN-B-R608-Map3	ms1431_scaffold_8_DTX_DN-B-R608-Map3	DTX17_182	DTX_DN-B-R608-Map3	14	206	67.3
scaffold_8	490936	491071	-	mp1513-1_scaffold_8_DTX_DN-B-R608-Map3	ms1513_scaffold_8_DTX_DN-B-R608-Map3	DTX17_183	DTX_DN-B-R608-Map3	78	213	65.4
scaffold_8	288682	289289	+	mp1530-1_scaffold_8_DTX_DN-B-R608-Map3	ms1530_scaffold_8_DTX_DN-B-R608-Map3	DTX17_184	DTX_DN-B-R608-Map3	2102	2737	70
scaffold_8	317238	317403	-	mp1531-1_scaffold_8_DTX_DN-B-R608-Map3	ms1531_scaffold_8_DTX_DN-B-R608-Map3	DTX17_185	DTX_DN-B-R608-Map3	2	153	74.8
scaffold_8	338372	338596	+	mp1532-1_scaffold_8_DTX_DN-B-R608-Map3	ms1532_scaffold_8_DTX_DN-B-R608-Map3	DTX17_186	DTX_DN-B-R608-Map3	2	221	67.1
scaffold_8	339902	340113	+	mp1533-1_scaffold_8_DTX_DN-B-R608-Map3	ms1533_scaffold_8_DTX_DN-B-R608-Map3	DTX17_187	DTX_DN-B-R608-Map3	1	194	73.2
scaffold_8	340114	340317	+	mp1534-1_scaffold_8_DTX_DN-B-R608-Map3	ms1534_scaffold_8_DTX_DN-B-R608-Map3	DTX17_188	DTX_DN-B-R608-Map3	21	221	63.8
scaffold_8	106003	106191	-	mp1600-1_scaffold_8_DTX_DN-B-R608-Map3	ms1600_scaffold_8_DTX_DN-B-R608-Map3	DTX17_189	DTX_DN-B-R608-Map3	2490	2681	70.9
scaffold_8	148896	149027	-	mp1601-1_scaffold_8_DTX_DN-B-R608-Map3	ms1601_scaffold_8_DTX_DN-B-R608-Map3	DTX17_190	DTX_DN-B-R608-Map3	1	131	68.2
scaffold_8	172233	172466	+	mp1602-1_scaffold_8_DTX_DN-B-R608-Map3	ms1602_scaffold_8_DTX_DN-B-R608-Map3	DTX17_191	DTX_DN-B-R608-Map3	1	213	72.1
scaffold_9	1068197	1068379	-	mp1032-1_scaffold_9_DTX_DN-B-R608-Map3	ms1032_scaffold_9_DTX_DN-B-R608-Map3	DTX17_192	DTX_DN-B-R608-Map3	34	213	70.2
scaffold_9	1069272	1069378	+	mp1033-1_scaffold_9_DTX_DN-B-R608-Map3	ms1033_scaffold_9_DTX_DN-B-R608-Map3	DTX17_193	DTX_DN-B-R608-Map3	1	104	75.9
scaffold_9	19192	19310	+	mp5646-1_scaffold_9_DTX_DN-B-R608-Map3	ms5646_scaffold_9_DTX_DN-B-R608-Map3	DTX17_194	DTX_DN-B-R608-Map3	6	112	79.7
scaffold_9	48270	48470	-	mp5647-1_scaffold_9_DTX_DN-B-R608-Map3	ms5647_scaffold_9_DTX_DN-B-R608-Map3	DTX17_195	DTX_DN-B-R608-Map3	23	224	72.1
scaffold_9	1746627	1746791	-	mp5471-1_scaffold_9_DTX_DN-B-R608-Map3	ms5471_scaffold_9_DTX_DN-B-R608-Map3	DTX17_196	DTX_DN-B-R608-Map3	1	155	72.2
scaffold_9	740892	741194	-	mp1111-1_scaffold_9_DTX_DN-B-R608-Map3	ms1111_scaffold_9_DTX_DN-B-R608-Map3	DTX17_197	DTX_DN-B-R608-Map3	2628	2909	77.9
scaffold_9	741544	741608	+	mp1112-1_scaffold_9_DTX_DN-B-R608-Map3	ms1112_scaffold_9_DTX_DN-B-R608-Map3	DTX17_198	DTX_DN-B-R608-Map3	2837	2901	90.8
scaffold_9	1735914	1736125	+	mp955-1_scaffold_9_DTX_DN-B-R608-Map3	ms955_scaffold_9_DTX_DN-B-R608-Map3	DTX17_199	DTX_DN-B-R608-Map3	4	224	64
scaffold_9	523456	523554	-	mp1124-1_scaffold_9_DTX_DN-B-R608-Map3	ms1124_scaffold_9_DTX_DN-B-R608-Map3	DTX17_200	DTX_DN-B-R608-Map3	33	131	68.9
scaffold_9	523555	523765	-	mp1125-1_scaffold_9_DTX_DN-B-R608-Map3	ms1125_scaffold_9_DTX_DN-B-R608-Map3	DTX17_201	DTX_DN-B-R608-Map3	1	214	62.6
scaffold_9	260798	260869	-	mp1134-1_scaffold_9_DTX_DN-B-R608-Map3	ms1134_scaffold_9_DTX_DN-B-R608-Map3	DTX17_202	DTX_DN-B-R608-Map3	152	224	64.9
scaffold_9	260870	261089	-	mp1135-1_scaffold_9_DTX_DN-B-R608-Map3	ms1135_scaffold_9_DTX_DN-B-R608-Map3	DTX17_203	DTX_DN-B-R608-Map3	6	221	65.6
scaffold_9	268042	268227	-	mp1136-1_scaffold_9_DTX_DN-B-R608-Map3	ms1136_scaffold_9_DTX_DN-B-R608-Map3	DTX17_204	DTX_DN-B-R608-Map3	1	213	71.1
scaffold_9	270383	270539	+	mp1137-1_scaffold_9_DTX_DN-B-R608-Map3	ms1137_scaffold_9_DTX_DN-B-R608-Map3	DTX17_205	DTX_DN-B-R608-Map3	2	158	64.3
scaffold_9	281055	281178	-	mp1138-1_scaffold_9_DTX_DN-B-R608-Map3	ms1138_scaffold_9_DTX_DN-B-R608-Map3	DTX17_206	DTX_DN-B-R608-Map3	13	136	66.9
scaffold_9	294144	294335	-	mp1139-1_scaffold_9_DTX_DN-B-R608-Map3	ms1139_scaffold_9_DTX_DN-B-R608-Map3	DTX17_207	DTX_DN-B-R608-Map3	22	214	63.9
scaffold_9	377451	377621	-	mp1140-1_scaffold_9_DTX_DN-B-R608-Map3	ms1140_scaffold_9_DTX_DN-B-R608-Map3	DTX17_208	DTX_DN-B-R608-Map3	1	161	72
scaffold_9	425641	425843	-	mp1141-1_scaffold_9_DTX_DN-B-R608-Map3	ms1141_scaffold_9_DTX_DN-B-R608-Map3	DTX17_209	DTX_DN-B-R608-Map3	2487	2700	65.9
scaffold_9	427023	427253	+	mp1142-1_scaffold_9_DTX_DN-B-R608-Map3	ms1142_scaffold_9_DTX_DN-B-R608-Map3	DTX17_210	DTX_DN-B-R608-Map3	1	225	64
scaffold_9	427254	427285	+	mp1143-1_scaffold_9_DTX_DN-B-R608-Map3	ms1143_scaffold_9_DTX_DN-B-R608-Map3	DTX17_211	DTX_DN-B-R608-Map3	184	214	65.1
scaffold_9	1364628	1364849	-	mp972-1_scaffold_9_DTX_DN-B-R608-Map3	ms972_scaffold_9_DTX_DN-B-R608-Map3	DTX17_212	DTX_DN-B-R608-Map3	1	225	72.3
scaffold_9	153230	153420	-	mp5035-1_scaffold_9_DTX_DN-B-R608-Map3	ms5035_scaffold_9_DTX_DN-B-R608-Map3	DTX17_213	DTX_DN-B-R608-Map3	1	194	64.4
scaffold_9	154113	154269	+	mp5036-1_scaffold_9_DTX_DN-B-R608-Map3	ms5036_scaffold_9_DTX_DN-B-R608-Map3	DTX17_214	DTX_DN-B-R608-Map3	10	149	72.8
scaffold_9	816847	817049	-	mp5075-1_scaffold_9_DTX_DN-B-R608-Map3	ms5075_scaffold_9_DTX_DN-B-R608-Map3	DTX17_215	DTX_DN-B-R608-Map3	1	201	73.4
scaffold_9	817050	817074	-	mp5076-1_scaffold_9_DTX_DN-B-R608-Map3	ms5076_scaffold_9_DTX_DN-B-R608-Map3	DTX17_216	DTX_DN-B-R608-Map3	1	25	64.8
scaffold_10	1519685	1519803	-	mp555-1_scaffold_10_DTX_DN-B-R608-Map3	ms555_scaffold_10_DTX_DN-B-R608-Map3	DTX17_217	DTX_DN-B-R608-Map3	12	119	76.1
scaffold_10	1239713	1239902	+	mp584-1_scaffold_10_DTX_DN-B-R608-Map3	ms584_scaffold_10_DTX_DN-B-R608-Map3	DTX17_218	DTX_DN-B-R608-Map3	2	212	74.4
scaffold_10	1254158	1254334	+	mp585-1_scaffold_10_DTX_DN-B-R608-Map3	ms585_scaffold_10_DTX_DN-B-R608-Map3	DTX17_219	DTX_DN-B-R608-Map3	35	198	70.9
scaffold_10	992003	992186	-	mp618-1_scaffold_10_DTX_DN-B-R608-Map3	ms618_scaffold_10_DTX_DN-B-R608-Map3	DTX17_220	DTX_DN-B-R608-Map3	2486	2667	72
scaffold_10	1080557	1080661	+	mp619-1_scaffold_10_DTX_DN-B-R608-Map3	ms619_scaffold_10_DTX_DN-B-R608-Map3	DTX17_221	DTX_DN-B-R608-Map3	11	116	71.7
scaffold_10	1089278	1089381	-	mp620-1_scaffold_10_DTX_DN-B-R608-Map3	ms620_scaffold_10_DTX_DN-B-R608-Map3	DTX17_222	DTX_DN-B-R608-Map3	80	170	75.5
scaffold_10	1103801	1103976	-	mp621-1_scaffold_10_DTX_DN-B-R608-Map3	ms621_scaffold_10_DTX_DN-B-R608-Map3	DTX17_223	DTX_DN-B-R608-Map3	1	171	74.7
scaffold_10	1352904	1352997	-	mp553-1_scaffold_10_DTX_DN-B-R608-Map3	ms553_scaffold_10_DTX_DN-B-R608-Map3	DTX17_224	DTX_DN-B-R608-Map3	24	112	75.8
scaffold_10	231230	231303	-	mp834-1_scaffold_10_DTX_DN-B-R608-Map3	ms834_scaffold_10_DTX_DN-B-R608-Map3	DTX17_225	DTX_DN-B-R608-Map3	2832	2905	83.8
scaffold_10	231782	232053	+	mp835-1_scaffold_10_DTX_DN-B-R608-Map3	ms835_scaffold_10_DTX_DN-B-R608-Map3	DTX17_226	DTX_DN-B-R608-Map3	2649	2909	77.7
scaffold_10	248501	248652	+	mp836-1_scaffold_10_DTX_DN-B-R608-Map3	ms836_scaffold_10_DTX_DN-B-R608-Map3	DTX17_227	DTX_DN-B-R608-Map3	1	146	73.7
scaffold_10	249438	249619	+	mp837-1_scaffold_10_DTX_DN-B-R608-Map3	ms837_scaffold_10_DTX_DN-B-R608-Map3	DTX17_228	DTX_DN-B-R608-Map3	2	161	70.6
scaffold_10	344515	344695	-	mp838-1_scaffold_10_DTX_DN-B-R608-Map3	ms838_scaffold_10_DTX_DN-B-R608-Map3	DTX17_229	DTX_DN-B-R608-Map3	5	197	66.5
scaffold_10	108147	108291	-	mp865-1_scaffold_10_DTX_DN-B-R608-Map3	ms865_scaffold_10_DTX_DN-B-R608-Map3	DTX17_230	DTX_DN-B-R608-Map3	13	158	75.2
scaffold_10	139501	139722	+	mp866-1_scaffold_10_DTX_DN-B-R608-Map3	ms866_scaffold_10_DTX_DN-B-R608-Map3	DTX17_231	DTX_DN-B-R608-Map3	10	221	72.9
scaffold_10	1661664	1661880	+	mp5027-1_scaffold_10_DTX_DN-B-R608-Map3	ms5027_scaffold_10_DTX_DN-B-R608-Map3	DTX17_232	DTX_DN-B-R608-Map3	4	214	66.8
scaffold_10	1682412	1682579	-	mp5028-1_scaffold_10_DTX_DN-B-R608-Map3	ms5028_scaffold_10_DTX_DN-B-R608-Map3	DTX17_233	DTX_DN-B-R608-Map3	5	155	70.6
scaffold_11	1383451	1383595	-	mp6320-1_scaffold_11_DTX_DN-B-R608-Map3	ms6320_scaffold_11_DTX_DN-B-R608-Map3	DTX17_234	DTX_DN-B-R608-Map3	1	149	70.2
scaffold_11	1439675	1439838	-	mp6321-1_scaffold_11_DTX_DN-B-R608-Map3	ms6321_scaffold_11_DTX_DN-B-R608-Map3	DTX17_235	DTX_DN-B-R608-Map3	4	153	78
scaffold_11	1090693	1090860	-	mp6338-1_scaffold_11_DTX_DN-B-R608-Map3	ms6338_scaffold_11_DTX_DN-B-R608-Map3	DTX17_236	DTX_DN-B-R608-Map3	5	184	73.4
scaffold_11	1146001	1146454	+	mp6339-1_scaffold_11_DTX_DN-B-R608-Map3	ms6339_scaffold_11_DTX_DN-B-R608-Map3	DTX17_237	DTX_DN-B-R608-Map3	2235	2740	76.8
scaffold_11	1188020	1188138	-	mp6340-1_scaffold_11_DTX_DN-B-R608-Map3	ms6340_scaffold_11_DTX_DN-B-R608-Map3	DTX17_238	DTX_DN-B-R608-Map3	80	208	76.6
scaffold_11	1237462	1237523	-	mp6341-1_scaffold_11_DTX_DN-B-R608-Map3	ms6341_scaffold_11_DTX_DN-B-R608-Map3	DTX17_239	DTX_DN-B-R608-Map3	8	68	82.3
scaffold_11	800059	800187	-	mp273-1_scaffold_11_DTX_DN-B-R608-Map3	ms273_scaffold_11_DTX_DN-B-R608-Map3	DTX17_240	DTX_DN-B-R608-Map3	85	219	75.6
scaffold_11	618888	619103	-	mp292-1_scaffold_11_DTX_DN-B-R608-Map3	ms292_scaffold_11_DTX_DN-B-R608-Map3	DTX17_241	DTX_DN-B-R608-Map3	2492	2703	71.1
scaffold_11	498660	498829	-	mp343-1_scaffold_11_DTX_DN-B-R608-Map3	ms343_scaffold_11_DTX_DN-B-R608-Map3	DTX17_242	DTX_DN-B-R608-Map3	7	165	72.1
scaffold_11	504459	504672	-	mp344-1_scaffold_11_DTX_DN-B-R608-Map3	ms344_scaffold_11_DTX_DN-B-R608-Map3	DTX17_243	DTX_DN-B-R608-Map3	2484	2687	71.7
scaffold_11	13368	13502	-	mp444-1_scaffold_11_DTX_DN-B-R608-Map3	ms444_scaffold_11_DTX_DN-B-R608-Map3	DTX17_244	DTX_DN-B-R608-Map3	10	143	71.3
scaffold_11	101437	101651	+	mp445-1_scaffold_11_DTX_DN-B-R608-Map3	ms445_scaffold_11_DTX_DN-B-R608-Map3	DTX17_245	DTX_DN-B-R608-Map3	20	226	69.6
scaffold_11	1639881	1640093	-	mp1053-1_scaffold_11_DTX_DN-B-R608-Map3	ms1053_scaffold_11_DTX_DN-B-R608-Map3	DTX17_246	DTX_DN-B-R608-Map3	1	220	65.3
scaffold_11	1467777	1467911	-	mp3074-1_scaffold_11_DTX_DN-B-R608-Map3	ms3074_scaffold_11_DTX_DN-B-R608-Map3	DTX17_247	DTX_DN-B-R608-Map3	34	165	75.4
scaffold_11	1480497	1483507	-	mp3075-1_scaffold_11_DTX_DN-B-R608-Map3	ms3075_scaffold_11_DTX_DN-B-R608-Map3	DTX17_248	DTX_DN-B-R608-Map3	1	2903	98.8
scaffold_11	1483630	1483685	+	mp3076-1_scaffold_11_DTX_DN-B-R608-Map3	ms3076_scaffold_11_DTX_DN-B-R608-Map3	DTX17_249	DTX_DN-B-R608-Map3	2837	2893	82.5
scaffold_11	1483710	1483773	+	mp3077-1_scaffold_11_DTX_DN-B-R608-Map3	ms3077_scaffold_11_DTX_DN-B-R608-Map3	DTX17_250	DTX_DN-B-R608-Map3	2837	2900	98.5
scaffold_11	1039112	1039192	+	mp6366-1_scaffold_11_DTX_DN-B-R608-Map3	ms6366_scaffold_11_DTX_DN-B-R608-Map3	DTX17_251	DTX_DN-B-R608-Map3	2062	2143	80.8
scaffold_12	141419	141538	-	mp6288-1_scaffold_12_DTX_DN-B-R608-Map3	ms6288_scaffold_12_DTX_DN-B-R608-Map3	DTX17_252	DTX_DN-B-R608-Map3	28	149	75.4
scaffold_12	1168421	1168630	+	mp4828-1_scaffold_12_DTX_DN-B-R608-Map3	ms4828_scaffold_12_DTX_DN-B-R608-Map3	DTX17_253	DTX_DN-B-R608-Map3	2492	2702	71.9
scaffold_12	1451735	1451800	-	mp4922-1_scaffold_12_DTX_DN-B-R608-Map3	ms4922_scaffold_12_DTX_DN-B-R608-Map3	DTX17_254	DTX_DN-B-R608-Map3	1	62	81.2
scaffold_12	922474	922601	+	mp6080-1_scaffold_12_DTX_DN-B-R608-Map3	ms6080_scaffold_12_DTX_DN-B-R608-Map3	DTX17_255	DTX_DN-B-R608-Map3	80	210	75.6
scaffold_12	642098	642171	-	mp6102-1_scaffold_12_DTX_DN-B-R608-Map3	ms6102_scaffold_12_DTX_DN-B-R608-Map3	DTX17_256	DTX_DN-B-R608-Map3	68	143	70
scaffold_12	642172	642352	-	mp6103-1_scaffold_12_DTX_DN-B-R608-Map3	ms6103_scaffold_12_DTX_DN-B-R608-Map3	DTX17_257	DTX_DN-B-R608-Map3	12	196	64.9
scaffold_12	646899	647050	+	mp6104-1_scaffold_12_DTX_DN-B-R608-Map3	ms6104_scaffold_12_DTX_DN-B-R608-Map3	DTX17_258	DTX_DN-B-R608-Map3	19	164	73.7
scaffold_12	678461	678581	-	mp6105-1_scaffold_12_DTX_DN-B-R608-Map3	ms6105_scaffold_12_DTX_DN-B-R608-Map3	DTX17_259	DTX_DN-B-R608-Map3	9	129	73.5
scaffold_12	687569	687794	+	mp6106-1_scaffold_12_DTX_DN-B-R608-Map3	ms6106_scaffold_12_DTX_DN-B-R608-Map3	DTX17_260	DTX_DN-B-R608-Map3	8	198	72.1
scaffold_12	749650	749867	+	mp6107-1_scaffold_12_DTX_DN-B-R608-Map3	ms6107_scaffold_12_DTX_DN-B-R608-Map3	DTX17_261	DTX_DN-B-R608-Map3	4	221	65.5
scaffold_13	1075641	1075736	-	mp5732-1_scaffold_13_DTX_DN-B-R608-Map3	ms5732_scaffold_13_DTX_DN-B-R608-Map3	DTX17_262	DTX_DN-B-R608-Map3	40	121	80.4
scaffold_13	1124880	1125103	-	mp5733-1_scaffold_13_DTX_DN-B-R608-Map3	ms5733_scaffold_13_DTX_DN-B-R608-Map3	DTX17_263	DTX_DN-B-R608-Map3	1	219	64.9
scaffold_13	1125104	1125181	-	mp5734-1_scaffold_13_DTX_DN-B-R608-Map3	ms5734_scaffold_13_DTX_DN-B-R608-Map3	DTX17_264	DTX_DN-B-R608-Map3	1	76	62.5
scaffold_13	824046	824122	-	mp5790-1_scaffold_13_DTX_DN-B-R608-Map3	ms5790_scaffold_13_DTX_DN-B-R608-Map3	DTX17_265	DTX_DN-B-R608-Map3	2839	2910	85.3
scaffold_13	920984	921172	-	mp5791-1_scaffold_13_DTX_DN-B-R608-Map3	ms5791_scaffold_13_DTX_DN-B-R608-Map3	DTX17_266	DTX_DN-B-R608-Map3	2496	2692	70.6
scaffold_13	932855	933075	-	mp5792-1_scaffold_13_DTX_DN-B-R608-Map3	ms5792_scaffold_13_DTX_DN-B-R608-Map3	DTX17_267	DTX_DN-B-R608-Map3	2	226	66
scaffold_13	933076	933169	-	mp5793-1_scaffold_13_DTX_DN-B-R608-Map3	ms5793_scaffold_13_DTX_DN-B-R608-Map3	DTX17_268	DTX_DN-B-R608-Map3	25	118	66.5
scaffold_13	440468	440680	-	mp5888-1_scaffold_13_DTX_DN-B-R608-Map3	ms5888_scaffold_13_DTX_DN-B-R608-Map3	DTX17_269	DTX_DN-B-R608-Map3	16	225	69.8
scaffold_13	257526	257703	+	mp5914-1_scaffold_13_DTX_DN-B-R608-Map3	ms5914_scaffold_13_DTX_DN-B-R608-Map3	DTX17_270	DTX_DN-B-R608-Map3	17	198	69.8
scaffold_13	325216	325349	-	mp5915-1_scaffold_13_DTX_DN-B-R608-Map3	ms5915_scaffold_13_DTX_DN-B-R608-Map3	DTX17_271	DTX_DN-B-R608-Map3	8	144	68.6
scaffold_13	358409	358634	+	mp5916-1_scaffold_13_DTX_DN-B-R608-Map3	ms5916_scaffold_13_DTX_DN-B-R608-Map3	DTX17_272	DTX_DN-B-R608-Map3	1	221	61.8
scaffold_13	143569	143676	-	mp5943-1_scaffold_13_DTX_DN-B-R608-Map3	ms5943_scaffold_13_DTX_DN-B-R608-Map3	DTX17_273	DTX_DN-B-R608-Map3	1	98	76
scaffold_14	367439	367649	+	mp5674-1_scaffold_14_DTX_DN-B-R608-Map3	ms5674_scaffold_14_DTX_DN-B-R608-Map3	DTX17_274	DTX_DN-B-R608-Map3	7	213	69.7
scaffold_14	378196	378333	-	mp5675-1_scaffold_14_DTX_DN-B-R608-Map3	ms5675_scaffold_14_DTX_DN-B-R608-Map3	DTX17_275	DTX_DN-B-R608-Map3	16	147	73.5
scaffold_14	806143	806285	-	mp2002-1_scaffold_14_DTX_DN-B-R608-Map3	ms2002_scaffold_14_DTX_DN-B-R608-Map3	DTX17_276	DTX_DN-B-R608-Map3	71	212	75.2
scaffold_14	585857	586005	-	mp5566-1_scaffold_14_DTX_DN-B-R608-Map3	ms5566_scaffold_14_DTX_DN-B-R608-Map3	DTX17_277	DTX_DN-B-R608-Map3	7	167	73.4
scaffold_14	706778	706911	+	mp5567-1_scaffold_14_DTX_DN-B-R608-Map3	ms5567_scaffold_14_DTX_DN-B-R608-Map3	DTX17_278	DTX_DN-B-R608-Map3	16	155	71.2
scaffold_14	744624	744757	+	mp5568-1_scaffold_14_DTX_DN-B-R608-Map3	ms5568_scaffold_14_DTX_DN-B-R608-Map3	DTX17_279	DTX_DN-B-R608-Map3	8	156	74.1
scaffold_14	752997	753208	+	mp5569-1_scaffold_14_DTX_DN-B-R608-Map3	ms5569_scaffold_14_DTX_DN-B-R608-Map3	DTX17_280	DTX_DN-B-R608-Map3	2	186	72.2
scaffold_14	759835	759901	+	mp5570-1_scaffold_14_DTX_DN-B-R608-Map3	ms5570_scaffold_14_DTX_DN-B-R608-Map3	DTX17_281	DTX_DN-B-R608-Map3	2	67	80.9
scaffold_14	401634	402000	+	mp5602-1_scaffold_14_DTX_DN-B-R608-Map3	ms5602_scaffold_14_DTX_DN-B-R608-Map3	DTX17_282	DTX_DN-B-R608-Map3	2170	2537	74.1
scaffold_14	515704	515918	-	mp5603-1_scaffold_14_DTX_DN-B-R608-Map3	ms5603_scaffold_14_DTX_DN-B-R608-Map3	DTX17_283	DTX_DN-B-R608-Map3	1	209	70.3
scaffold_15	748945	749040	-	mp1757-1_scaffold_15_DTX_DN-B-R608-Map3	ms1757_scaffold_15_DTX_DN-B-R608-Map3	DTX17_284	DTX_DN-B-R608-Map3	1	86	76.4
scaffold_15	751888	752007	+	mp1758-1_scaffold_15_DTX_DN-B-R608-Map3	ms1758_scaffold_15_DTX_DN-B-R608-Map3	DTX17_285	DTX_DN-B-R608-Map3	4	123	67.5
scaffold_15	686972	687009	+	mp5426-1_scaffold_15_DTX_DN-B-R608-Map3	ms5426_scaffold_15_DTX_DN-B-R608-Map3	DTX17_286	DTX_DN-B-R608-Map3	10	50	64.6
scaffold_15	687010	687231	+	mp5427-1_scaffold_15_DTX_DN-B-R608-Map3	ms5427_scaffold_15_DTX_DN-B-R608-Map3	DTX17_287	DTX_DN-B-R608-Map3	1	225	65.2
scaffold_15	687232	687252	+	mp5428-1_scaffold_15_DTX_DN-B-R608-Map3	ms5428_scaffold_15_DTX_DN-B-R608-Map3	DTX17_288	DTX_DN-B-R608-Map3	180	200	68.8
scaffold_15	708834	709047	+	mp5429-1_scaffold_15_DTX_DN-B-R608-Map3	ms5429_scaffold_15_DTX_DN-B-R608-Map3	DTX17_289	DTX_DN-B-R608-Map3	1	214	66.1
scaffold_15	408034	408092	+	mp1885-1_scaffold_15_DTX_DN-B-R608-Map3	ms1885_scaffold_15_DTX_DN-B-R608-Map3	DTX17_290	DTX_DN-B-R608-Map3	41	99	70
scaffold_15	408093	408299	+	mp1886-1_scaffold_15_DTX_DN-B-R608-Map3	ms1886_scaffold_15_DTX_DN-B-R608-Map3	DTX17_291	DTX_DN-B-R608-Map3	1	218	63.8
scaffold_15	408300	408335	+	mp1887-1_scaffold_15_DTX_DN-B-R608-Map3	ms1887_scaffold_15_DTX_DN-B-R608-Map3	DTX17_292	DTX_DN-B-R608-Map3	153	188	64.7
scaffold_15	471291	471499	+	mp1888-1_scaffold_15_DTX_DN-B-R608-Map3	ms1888_scaffold_15_DTX_DN-B-R608-Map3	DTX17_293	DTX_DN-B-R608-Map3	1	214	65.1
scaffold_15	471500	471568	+	mp1889-1_scaffold_15_DTX_DN-B-R608-Map3	ms1889_scaffold_15_DTX_DN-B-R608-Map3	DTX17_294	DTX_DN-B-R608-Map3	87	155	67.3
scaffold_15	232468	232689	-	mp5514-1_scaffold_15_DTX_DN-B-R608-Map3	ms5514_scaffold_15_DTX_DN-B-R608-Map3	DTX17_295	DTX_DN-B-R608-Map3	13	202	73
scaffold_15	137922	138027	-	mp5537-1_scaffold_15_DTX_DN-B-R608-Map3	ms5537_scaffold_15_DTX_DN-B-R608-Map3	DTX17_296	DTX_DN-B-R608-Map3	3	98	77.2
scaffold_15	160240	160486	+	mp5538-1_scaffold_15_DTX_DN-B-R608-Map3	ms5538_scaffold_15_DTX_DN-B-R608-Map3	DTX17_297	DTX_DN-B-R608-Map3	1	221	71.8
scaffold_15	184506	184727	-	mp5539-1_scaffold_15_DTX_DN-B-R608-Map3	ms5539_scaffold_15_DTX_DN-B-R608-Map3	DTX17_298	DTX_DN-B-R608-Map3	1	220	64.7
scaffold_15	184728	184774	-	mp5540-1_scaffold_15_DTX_DN-B-R608-Map3	ms5540_scaffold_15_DTX_DN-B-R608-Map3	DTX17_299	DTX_DN-B-R608-Map3	4	51	64.2
scaffold_15	191520	191650	-	mp5541-1_scaffold_15_DTX_DN-B-R608-Map3	ms5541_scaffold_15_DTX_DN-B-R608-Map3	DTX17_300	DTX_DN-B-R608-Map3	10	131	75.2
scaffold_16	569086	569223	+	mp5361-1_scaffold_16_DTX_DN-B-R608-Map3	ms5361_scaffold_16_DTX_DN-B-R608-Map3	DTX17_301	DTX_DN-B-R608-Map3	2067	2210	71
scaffold_16	266411	266608	-	mp5374-1_scaffold_16_DTX_DN-B-R608-Map3	ms5374_scaffold_16_DTX_DN-B-R608-Map3	DTX17_302	DTX_DN-B-R608-Map3	23	197	73.9
scaffold_16	292362	292470	-	mp5375-1_scaffold_16_DTX_DN-B-R608-Map3	ms5375_scaffold_16_DTX_DN-B-R608-Map3	DTX17_303	DTX_DN-B-R608-Map3	92	197	75
scaffold_16	302998	303135	+	mp5376-1_scaffold_16_DTX_DN-B-R608-Map3	ms5376_scaffold_16_DTX_DN-B-R608-Map3	DTX17_304	DTX_DN-B-R608-Map3	4	146	73.2
scaffold_16	367507	367661	-	mp5377-1_scaffold_16_DTX_DN-B-R608-Map3	ms5377_scaffold_16_DTX_DN-B-R608-Map3	DTX17_305	DTX_DN-B-R608-Map3	7	149	70.9
scaffold_17	103492	103610	+	mp4117-1_scaffold_17_DTX_DN-B-R608-Map3	ms4117_scaffold_17_DTX_DN-B-R608-Map3	DTX17_306	DTX_DN-B-R608-Map3	4	131	74.2
scaffold_17	414504	414690	-	mp4058-1_scaffold_17_DTX_DN-B-R608-Map3	ms4058_scaffold_17_DTX_DN-B-R608-Map3	DTX17_307	DTX_DN-B-R608-Map3	3	198	69.7
scaffold_17	488239	488345	+	mp4059-1_scaffold_17_DTX_DN-B-R608-Map3	ms4059_scaffold_17_DTX_DN-B-R608-Map3	DTX17_308	DTX_DN-B-R608-Map3	10	131	77.9
scaffold_17	488932	489080	-	mp4060-1_scaffold_17_DTX_DN-B-R608-Map3	ms4060_scaffold_17_DTX_DN-B-R608-Map3	DTX17_309	DTX_DN-B-R608-Map3	4	149	75.5
scaffold_17	489288	489476	+	mp4061-1_scaffold_17_DTX_DN-B-R608-Map3	ms4061_scaffold_17_DTX_DN-B-R608-Map3	DTX17_310	DTX_DN-B-R608-Map3	7	201	71.5
scaffold_17	510774	510850	+	mp4062-1_scaffold_17_DTX_DN-B-R608-Map3	ms4062_scaffold_17_DTX_DN-B-R608-Map3	DTX17_311	DTX_DN-B-R608-Map3	1	72	63.7
scaffold_17	510851	511065	+	mp4063-1_scaffold_17_DTX_DN-B-R608-Map3	ms4063_scaffold_17_DTX_DN-B-R608-Map3	DTX17_312	DTX_DN-B-R608-Map3	1	207	72.5
scaffold_17	520370	520424	-	mp4064-1_scaffold_17_DTX_DN-B-R608-Map3	ms4064_scaffold_17_DTX_DN-B-R608-Map3	DTX17_313	DTX_DN-B-R608-Map3	2568	2630	81.4
scaffold_17	331734	331932	+	mp4093-1_scaffold_17_DTX_DN-B-R608-Map3	ms4093_scaffold_17_DTX_DN-B-R608-Map3	DTX17_314	DTX_DN-B-R608-Map3	2491	2700	71.4
scaffold_17	367180	367229	+	mp4094-1_scaffold_17_DTX_DN-B-R608-Map3	ms4094_scaffold_17_DTX_DN-B-R608-Map3	DTX17_315	DTX_DN-B-R608-Map3	8	57	66
scaffold_17	367230	367434	+	mp4095-1_scaffold_17_DTX_DN-B-R608-Map3	ms4095_scaffold_17_DTX_DN-B-R608-Map3	DTX17_316	DTX_DN-B-R608-Map3	1	214	66.7
scaffold_18	24295	24455	-	mp5273-1_scaffold_18_DTX_DN-B-R608-Map3	ms5273_scaffold_18_DTX_DN-B-R608-Map3	DTX17_317	DTX_DN-B-R608-Map3	35	210	71.9
scaffold_18	28339	28567	-	mp5274-1_scaffold_18_DTX_DN-B-R608-Map3	ms5274_scaffold_18_DTX_DN-B-R608-Map3	DTX17_318	DTX_DN-B-R608-Map3	2	224	68.5
scaffold_18	80841	80930	-	mp5275-1_scaffold_18_DTX_DN-B-R608-Map3	ms5275_scaffold_18_DTX_DN-B-R608-Map3	DTX17_319	DTX_DN-B-R608-Map3	19	110	77.2
scaffold_19	195495	195655	-	mp2191-1_scaffold_19_DTX_DN-B-R608-Map3	ms2191_scaffold_19_DTX_DN-B-R608-Map3	DTX17_320	DTX_DN-B-R608-Map3	1	157	75.8
scaffold_19	258181	258357	-	mp2192-1_scaffold_19_DTX_DN-B-R608-Map3	ms2192_scaffold_19_DTX_DN-B-R608-Map3	DTX17_321	DTX_DN-B-R608-Map3	1	155	72.3
scaffold_19	266158	266348	-	mp2193-1_scaffold_19_DTX_DN-B-R608-Map3	ms2193_scaffold_19_DTX_DN-B-R608-Map3	DTX17_322	DTX_DN-B-R608-Map3	2486	2684	69.8
scaffold_19	11185	11337	-	mp2227-1_scaffold_19_DTX_DN-B-R608-Map3	ms2227_scaffold_19_DTX_DN-B-R608-Map3	DTX17_323	DTX_DN-B-R608-Map3	13	150	72.1
scaffold_19	34762	34930	-	mp2228-1_scaffold_19_DTX_DN-B-R608-Map3	ms2228_scaffold_19_DTX_DN-B-R608-Map3	DTX17_324	DTX_DN-B-R608-Map3	4	161	72.4
scaffold_19	61304	61469	+	mp2229-1_scaffold_19_DTX_DN-B-R608-Map3	ms2229_scaffold_19_DTX_DN-B-R608-Map3	DTX17_325	DTX_DN-B-R608-Map3	2	168	79.6
scaffold_19	127294	127509	+	mp2230-1_scaffold_19_DTX_DN-B-R608-Map3	ms2230_scaffold_19_DTX_DN-B-R608-Map3	DTX17_326	DTX_DN-B-R608-Map3	4	224	65.2
scaffold_19	127554	127761	+	mp2231-1_scaffold_19_DTX_DN-B-R608-Map3	ms2231_scaffold_19_DTX_DN-B-R608-Map3	DTX17_327	DTX_DN-B-R608-Map3	1	216	75.8
scaffold_20	369255	372135	-	mp5824-1_scaffold_20_DTX_DN-B-R608-Map3	ms5824_scaffold_20_DTX_DN-B-R608-Map3	DTX17_328	DTX_DN-B-R608-Map3	38	2953	98.1
scaffold_20	372285	372347	+	mp5825-1_scaffold_20_DTX_DN-B-R608-Map3	ms5825_scaffold_20_DTX_DN-B-R608-Map3	DTX17_329	DTX_DN-B-R608-Map3	2832	2894	97.1
scaffold_20	386002	386066	-	mp5827-1_scaffold_20_DTX_DN-B-R608-Map3	ms5827_scaffold_20_DTX_DN-B-R608-Map3	DTX17_330	DTX_DN-B-R608-Map3	2837	2901	89.2
scaffold_20	386294	386688	+	mp5828-1_scaffold_20_DTX_DN-B-R608-Map3	ms5828_scaffold_20_DTX_DN-B-R608-Map3	DTX17_331	DTX_DN-B-R608-Map3	2455	2901	76.5
scaffold_20	63350	63468	+	mp3834-1_scaffold_20_DTX_DN-B-R608-Map3	ms3834_scaffold_20_DTX_DN-B-R608-Map3	DTX17_332	DTX_DN-B-R608-Map3	57	185	74.6
scaffold_20	94135	94232	-	mp3835-1_scaffold_20_DTX_DN-B-R608-Map3	ms3835_scaffold_20_DTX_DN-B-R608-Map3	DTX17_333	DTX_DN-B-R608-Map3	5	98	75.3
scaffold_20	116427	116618	+	mp3836-1_scaffold_20_DTX_DN-B-R608-Map3	ms3836_scaffold_20_DTX_DN-B-R608-Map3	DTX17_334	DTX_DN-B-R608-Map3	4	184	71.5
scaffold_20	254653	254716	-	mp2104-1_scaffold_20_DTX_DN-B-R608-Map3	ms2104_scaffold_20_DTX_DN-B-R608-Map3	DTX17_335	DTX_DN-B-R608-Map3	79	131	83.9
scaffold_20	258475	258696	+	mp2105-1_scaffold_20_DTX_DN-B-R608-Map3	ms2105_scaffold_20_DTX_DN-B-R608-Map3	DTX17_336	DTX_DN-B-R608-Map3	6	221	72.6
scaffold_20	261119	261279	-	mp2106-1_scaffold_20_DTX_DN-B-R608-Map3	ms2106_scaffold_20_DTX_DN-B-R608-Map3	DTX17_337	DTX_DN-B-R608-Map3	16	150	77.2
scaffold_21	236583	236801	-	mp725-1_scaffold_21_DTX_DN-B-R608-Map3	ms725_scaffold_21_DTX_DN-B-R608-Map3	DTX17_338	DTX_DN-B-R608-Map3	1	198	70.2
scaffold_21	298466	298682	+	mp3954-1_scaffold_21_DTX_DN-B-R608-Map3	ms3954_scaffold_21_DTX_DN-B-R608-Map3	DTX17_339	DTX_DN-B-R608-Map3	1	202	72.4
scaffold_22	277181	277283	+	mp4634-1_scaffold_22_DTX_DN-B-R608-Map3	ms4634_scaffold_22_DTX_DN-B-R608-Map3	DTX17_340	DTX_DN-B-R608-Map3	1	104	75.7
scaffold_22	309401	309511	-	mp4635-1_scaffold_22_DTX_DN-B-R608-Map3	ms4635_scaffold_22_DTX_DN-B-R608-Map3	DTX17_341	DTX_DN-B-R608-Map3	13	122	75.2
scaffold_22	324339	324472	-	mp4636-1_scaffold_22_DTX_DN-B-R608-Map3	ms4636_scaffold_22_DTX_DN-B-R608-Map3	DTX17_342	DTX_DN-B-R608-Map3	20	156	73.9
scaffold_22	324534	324635	+	mp4637-1_scaffold_22_DTX_DN-B-R608-Map3	ms4637_scaffold_22_DTX_DN-B-R608-Map3	DTX17_343	DTX_DN-B-R608-Map3	19	115	75.5
scaffold_22	324663	324765	+	mp4638-1_scaffold_22_DTX_DN-B-R608-Map3	ms4638_scaffold_22_DTX_DN-B-R608-Map3	DTX17_344	DTX_DN-B-R608-Map3	23	128	77.4
scaffold_22	394997	395175	+	mp4639-1_scaffold_22_DTX_DN-B-R608-Map3	ms4639_scaffold_22_DTX_DN-B-R608-Map3	DTX17_345	DTX_DN-B-R608-Map3	3	164	71.3
scaffold_22	155457	155611	+	mp65-1_scaffold_22_DTX_DN-B-R608-Map3	ms65_scaffold_22_DTX_DN-B-R608-Map3	DTX17_346	DTX_DN-B-R608-Map3	1	155	66.8
scaffold_23	269888	269977	-	mp42-1_scaffold_23_DTX_DN-B-R608-Map3	ms42_scaffold_23_DTX_DN-B-R608-Map3	DTX17_347	DTX_DN-B-R608-Map3	135	226	62.2
scaffold_23	269978	270197	-	mp43-1_scaffold_23_DTX_DN-B-R608-Map3	ms43_scaffold_23_DTX_DN-B-R608-Map3	DTX17_348	DTX_DN-B-R608-Map3	2	209	69.9
scaffold_23	172127	172297	-	mp59-1_scaffold_23_DTX_DN-B-R608-Map3	ms59_scaffold_23_DTX_DN-B-R608-Map3	DTX17_349	DTX_DN-B-R608-Map3	5	176	65.9
scaffold_24	249925	250067	-	mp4779-1_scaffold_24_DTX_DN-B-R608-Map3	ms4779_scaffold_24_DTX_DN-B-R608-Map3	DTX17_350	DTX_DN-B-R608-Map3	10	146	71.4
scaffold_25	30433	30552	+	mp4885-1_scaffold_25_DTX_DN-B-R608-Map3	ms4885_scaffold_25_DTX_DN-B-R608-Map3	DTX17_351	DTX_DN-B-R608-Map3	26	155	75
scaffold_25	47755	47934	+	mp4886-1_scaffold_25_DTX_DN-B-R608-Map3	ms4886_scaffold_25_DTX_DN-B-R608-Map3	DTX17_352	DTX_DN-B-R608-Map3	8	198	71.4
scaffold_25	73317	73452	+	mp4887-1_scaffold_25_DTX_DN-B-R608-Map3	ms4887_scaffold_25_DTX_DN-B-R608-Map3	DTX17_353	DTX_DN-B-R608-Map3	3	126	73.1
scaffold_25	73857	73883	+	mp4888-1_scaffold_25_DTX_DN-B-R608-Map3	ms4888_scaffold_25_DTX_DN-B-R608-Map3	DTX17_354	DTX_DN-B-R608-Map3	4	30	61.6
scaffold_25	73884	74095	+	mp4889-1_scaffold_25_DTX_DN-B-R608-Map3	ms4889_scaffold_25_DTX_DN-B-R608-Map3	DTX17_355	DTX_DN-B-R608-Map3	1	212	60.4
scaffold_25	74096	74129	+	mp4890-1_scaffold_25_DTX_DN-B-R608-Map3	ms4890_scaffold_25_DTX_DN-B-R608-Map3	DTX17_356	DTX_DN-B-R608-Map3	120	152	66.5
scaffold_25	77790	77927	+	mp4891-1_scaffold_25_DTX_DN-B-R608-Map3	ms4891_scaffold_25_DTX_DN-B-R608-Map3	DTX17_357	DTX_DN-B-R608-Map3	1	149	74
scaffold_25	105793	105868	-	mp4892-1_scaffold_25_DTX_DN-B-R608-Map3	ms4892_scaffold_25_DTX_DN-B-R608-Map3	DTX17_358	DTX_DN-B-R608-Map3	1	71	78.4
scaffold_26	21664	21906	+	mp5011-1_scaffold_26_DTX_DN-B-R608-Map3	ms5011_scaffold_26_DTX_DN-B-R608-Map3	DTX17_359	DTX_DN-B-R608-Map3	3	219	72.5
scaffold_26	30086	30166	+	mp5012-1_scaffold_26_DTX_DN-B-R608-Map3	ms5012_scaffold_26_DTX_DN-B-R608-Map3	DTX17_360	DTX_DN-B-R608-Map3	2	79	77.5
scaffold_26	43358	43493	+	mp5013-1_scaffold_26_DTX_DN-B-R608-Map3	ms5013_scaffold_26_DTX_DN-B-R608-Map3	DTX17_361	DTX_DN-B-R608-Map3	1	149	71.9
scaffold_26	117844	118009	+	mp5014-1_scaffold_26_DTX_DN-B-R608-Map3	ms5014_scaffold_26_DTX_DN-B-R608-Map3	DTX17_362	DTX_DN-B-R608-Map3	3	182	72.2
scaffold_27	86511	86639	-	mp6035-1_scaffold_27_DTX_DN-B-R608-Map3	ms6035_scaffold_27_DTX_DN-B-R608-Map3	DTX17_363	DTX_DN-B-R608-Map3	12	139	74.4
scaffold_27	5898	6602	-	mp6428-1_scaffold_27_DTX_DN-B-R608-Map3	ms6428_scaffold_27_DTX_DN-B-R608-Map3	DTX17_364	DTX_DN-B-R608-Map3	213	915	77.8
scaffold_27	6841	6914	+	mp6429-1_scaffold_27_DTX_DN-B-R608-Map3	ms6429_scaffold_27_DTX_DN-B-R608-Map3	DTX17_365	DTX_DN-B-R608-Map3	2836	2909	87.8
scaffold_30	2450	2529	+	mp1075-1_scaffold_30_DTX_DN-B-R608-Map3	ms1075_scaffold_30_DTX_DN-B-R608-Map3	DTX17_366	DTX_DN-B-R608-Map3	2411	2499	76.7
scaffold_30	59112	59766	-	mp1076-1_scaffold_30_DTX_DN-B-R608-Map3	ms1076_scaffold_30_DTX_DN-B-R608-Map3	DTX17_367	DTX_DN-B-R608-Map3	2168	2902	74.8
scaffold_37	14751	14966	-	mp2258-1_scaffold_37_DTX_DN-B-R608-Map3	ms2258_scaffold_37_DTX_DN-B-R608-Map3	DTX17_368	DTX_DN-B-R608-Map3	5	221	63.3
scaffold_1	2386228	2386251	-	mp4237-1_scaffold_1_DTX_DN-B-R797-Map5	ms4237_scaffold_1_DTX_DN-B-R797-Map5	DTX18_1	DTX_DN-B-R797-Map5	2109	2132	75.2
scaffold_1	2386228	2386251	-	mp4238-1_scaffold_1_DTX_DN-B-R797-Map5	ms4238_scaffold_1_DTX_DN-B-R797-Map5	DTX18_2	DTX_DN-B-R797-Map5	2127	2150	74
scaffold_1	2386252	2386314	-	mp4239-1_scaffold_1_DTX_DN-B-R797-Map5	ms4239_scaffold_1_DTX_DN-B-R797-Map5	DTX18_3	DTX_DN-B-R797-Map5	2121	2180	72.3
scaffold_1	2386411	2386442	-	mp4239-2_scaffold_1_DTX_DN-B-R797-Map5	ms4239_scaffold_1_DTX_DN-B-R797-Map5	DTX18_4	DTX_DN-B-R797-Map5	2000	2029	72.3
scaffold_1	2131524	2132228	+	mp4260-1_scaffold_1_DTX_DN-B-R797-Map5	ms4260_scaffold_1_DTX_DN-B-R797-Map5	DTX18_5	DTX_DN-B-R797-Map5	2793	3480	97.1
scaffold_1	28734	28784	-	mp536-1_scaffold_1_DTX_DN-B-R797-Map5	ms536_scaffold_1_DTX_DN-B-R797-Map5	DTX18_6	DTX_DN-B-R797-Map5	248	298	90.2
scaffold_1	157024	157146	-	mp4607-1_scaffold_1_DTX_DN-B-R797-Map5	ms4607_scaffold_1_DTX_DN-B-R797-Map5	DTX18_7	DTX_DN-B-R797-Map5	2674	2793	82.6
scaffold_1	220954	221201	+	mp4608-1_scaffold_1_DTX_DN-B-R797-Map5	ms4608_scaffold_1_DTX_DN-B-R797-Map5	DTX18_8	DTX_DN-B-R797-Map5	1	247	97.2
scaffold_1	221197	221445	+	mp4608-2_scaffold_1_DTX_DN-B-R797-Map5	ms4608_scaffold_1_DTX_DN-B-R797-Map5	DTX18_9	DTX_DN-B-R797-Map5	410	656	93.6
scaffold_1	221445	222217	+	mp4608-3_scaffold_1_DTX_DN-B-R797-Map5	ms4608_scaffold_1_DTX_DN-B-R797-Map5	DTX18_10	DTX_DN-B-R797-Map5	2028	2787	91.6
scaffold_1	222200	222244	+	mp4608-4_scaffold_1_DTX_DN-B-R797-Map5	ms4608_scaffold_1_DTX_DN-B-R797-Map5	DTX18_11	DTX_DN-B-R797-Map5	2749	2793	100
scaffold_2	2234494	2234933	-	mp2262-1_scaffold_2_DTX_DN-B-R797-Map5	ms2262_scaffold_2_DTX_DN-B-R797-Map5	DTX18_12	DTX_DN-B-R797-Map5	2802	3226	95.5
scaffold_2	2519392	2519862	+	mp3442-1_scaffold_2_DTX_DN-B-R797-Map5	ms3442_scaffold_2_DTX_DN-B-R797-Map5	DTX18_13	DTX_DN-B-R797-Map5	3010	3480	96.4
scaffold_2	1919990	1920662	+	mp3540-1_scaffold_2_DTX_DN-B-R797-Map5	ms3540_scaffold_2_DTX_DN-B-R797-Map5	DTX18_14	DTX_DN-B-R797-Map5	2793	3480	96
scaffold_2	1326025	1326709	-	mp3618-1_scaffold_2_DTX_DN-B-R797-Map5	ms3618_scaffold_2_DTX_DN-B-R797-Map5	DTX18_15	DTX_DN-B-R797-Map5	2787	3480	95.5
scaffold_2	1428502	1428582	-	mp3619-1_scaffold_2_DTX_DN-B-R797-Map5	ms3619_scaffold_2_DTX_DN-B-R797-Map5	DTX18_16	DTX_DN-B-R797-Map5	2062	2146	76.7
scaffold_2	1466743	1466870	-	mp3620-1_scaffold_2_DTX_DN-B-R797-Map5	ms3620_scaffold_2_DTX_DN-B-R797-Map5	DTX18_17	DTX_DN-B-R797-Map5	248	391	88.4
scaffold_2	1216800	1217457	+	mp3683-1_scaffold_2_DTX_DN-B-R797-Map5	ms3683_scaffold_2_DTX_DN-B-R797-Map5	DTX18_18	DTX_DN-B-R797-Map5	2787	3480	95.3
scaffold_3	2370199	2370568	-	mp2635-1_scaffold_3_DTX_DN-B-R797-Map5	ms2635_scaffold_3_DTX_DN-B-R797-Map5	DTX18_19	DTX_DN-B-R797-Map5	2388	2778	72.6
scaffold_3	2380935	2381494	+	mp2636-1_scaffold_3_DTX_DN-B-R797-Map5	ms2636_scaffold_3_DTX_DN-B-R797-Map5	DTX18_20	DTX_DN-B-R797-Map5	2914	3480	97.9
scaffold_3	2000982	2001475	-	mp2976-1_scaffold_3_DTX_DN-B-R797-Map5	ms2976_scaffold_3_DTX_DN-B-R797-Map5	DTX18_21	DTX_DN-B-R797-Map5	2988	3480	97
scaffold_3	2080441	2081150	-	mp2977-1_scaffold_3_DTX_DN-B-R797-Map5	ms2977_scaffold_3_DTX_DN-B-R797-Map5	DTX18_22	DTX_DN-B-R797-Map5	2787	3480	97.1
scaffold_3	844730	845311	+	mp3241-1_scaffold_3_DTX_DN-B-R797-Map5	ms3241_scaffold_3_DTX_DN-B-R797-Map5	DTX18_23	DTX_DN-B-R797-Map5	2787	3480	96.8
scaffold_3	995528	995783	+	mp3307-1_scaffold_3_DTX_DN-B-R797-Map5	ms3307_scaffold_3_DTX_DN-B-R797-Map5	DTX18_24	DTX_DN-B-R797-Map5	541	795	64.3
scaffold_3	12616	12658	+	mp3408-1_scaffold_3_DTX_DN-B-R797-Map5	ms3408_scaffold_3_DTX_DN-B-R797-Map5	DTX18_25	DTX_DN-B-R797-Map5	1957	1995	63.7
scaffold_3	12787	12819	+	mp3408-2_scaffold_3_DTX_DN-B-R797-Map5	ms3408_scaffold_3_DTX_DN-B-R797-Map5	DTX18_26	DTX_DN-B-R797-Map5	2113	2142	63.7
scaffold_4	1839106	1841492	+	mp2666-1_scaffold_4_DTX_DN-B-R797-Map5	ms2666_scaffold_4_DTX_DN-B-R797-Map5	DTX18_27	DTX_DN-B-R797-Map5	478	2793	85.7
scaffold_4	899830	900525	-	mp2743-1_scaffold_4_DTX_DN-B-R797-Map5	ms2743_scaffold_4_DTX_DN-B-R797-Map5	DTX18_28	DTX_DN-B-R797-Map5	2793	3480	96.9
scaffold_4	498736	499200	+	mp2811-1_scaffold_4_DTX_DN-B-R797-Map5	ms2811_scaffold_4_DTX_DN-B-R797-Map5	DTX18_29	DTX_DN-B-R797-Map5	3016	3480	96.6
scaffold_4	1495865	1495919	-	mp2713-1_scaffold_4_DTX_DN-B-R797-Map5	ms2713_scaffold_4_DTX_DN-B-R797-Map5	DTX18_30	DTX_DN-B-R797-Map5	545	600	68.6
scaffold_5	1613705	1613883	-	mp2361-1_scaffold_5_DTX_DN-B-R797-Map5	ms2361_scaffold_5_DTX_DN-B-R797-Map5	DTX18_31	DTX_DN-B-R797-Map5	248	438	84.8
scaffold_5	1636765	1637468	+	mp2362-1_scaffold_5_DTX_DN-B-R797-Map5	ms2362_scaffold_5_DTX_DN-B-R797-Map5	DTX18_32	DTX_DN-B-R797-Map5	2793	3480	96.2
scaffold_5	839595	840272	+	mp2485-1_scaffold_5_DTX_DN-B-R797-Map5	ms2485_scaffold_5_DTX_DN-B-R797-Map5	DTX18_33	DTX_DN-B-R797-Map5	2793	3480	96.2
scaffold_5	1082982	1083964	+	mp4859-1_scaffold_5_DTX_DN-B-R797-Map5	ms4859_scaffold_5_DTX_DN-B-R797-Map5	DTX18_34	DTX_DN-B-R797-Map5	1	1150	92.4
scaffold_5	1085462	1086165	+	mp4860-1_scaffold_5_DTX_DN-B-R797-Map5	ms4860_scaffold_5_DTX_DN-B-R797-Map5	DTX18_35	DTX_DN-B-R797-Map5	2793	3480	96.8
scaffold_5	1175192	1175811	-	mp4861-1_scaffold_5_DTX_DN-B-R797-Map5	ms4861_scaffold_5_DTX_DN-B-R797-Map5	DTX18_36	DTX_DN-B-R797-Map5	2114	2763	71.4
scaffold_5	1907927	1908397	+	mp5488-1_scaffold_5_DTX_DN-B-R797-Map5	ms5488_scaffold_5_DTX_DN-B-R797-Map5	DTX18_37	DTX_DN-B-R797-Map5	3010	3480	96.2
scaffold_5	1906038	1906515	+	mp3521-1_scaffold_5_DTX_DN-B-R797-Map5	ms3521_scaffold_5_DTX_DN-B-R797-Map5	DTX18_38	DTX_DN-B-R797-Map5	2839	3299	96.7
scaffold_6	1393959	1394659	-	mp1879-1_scaffold_6_DTX_DN-B-R797-Map5	ms1879_scaffold_6_DTX_DN-B-R797-Map5	DTX18_39	DTX_DN-B-R797-Map5	2793	3480	96.5
scaffold_6	1487578	1487744	+	mp1843-1_scaffold_6_DTX_DN-B-R797-Map5	ms1843_scaffold_6_DTX_DN-B-R797-Map5	DTX18_40	DTX_DN-B-R797-Map5	81	247	95.8
scaffold_6	1487741	1487988	+	mp1843-2_scaffold_6_DTX_DN-B-R797-Map5	ms1843_scaffold_6_DTX_DN-B-R797-Map5	DTX18_41	DTX_DN-B-R797-Map5	411	656	91.1
scaffold_6	1487988	1488785	+	mp1843-3_scaffold_6_DTX_DN-B-R797-Map5	ms1843_scaffold_6_DTX_DN-B-R797-Map5	DTX18_42	DTX_DN-B-R797-Map5	2028	2793	90.5
scaffold_6	1488749	1488785	+	mp1843-4_scaffold_6_DTX_DN-B-R797-Map5	ms1843_scaffold_6_DTX_DN-B-R797-Map5	DTX18_43	DTX_DN-B-R797-Map5	2757	2793	97.3
scaffold_6	1545124	1545828	-	mp1844-1_scaffold_6_DTX_DN-B-R797-Map5	ms1844_scaffold_6_DTX_DN-B-R797-Map5	DTX18_44	DTX_DN-B-R797-Map5	2793	3480	96.8
scaffold_8	1530870	1531573	-	mp1170-1_scaffold_8_DTX_DN-B-R797-Map5	ms1170_scaffold_8_DTX_DN-B-R797-Map5	DTX18_45	DTX_DN-B-R797-Map5	2793	3480	96.3
[truncated: 4,760 more rows]
