# Supplementary material for: Transposable Elements in the Genome of the Lichen-Forming Fungus Umbilicaria pustulata and Their Distribution in Different Climate Zones along Elevation
Source: Biology (Basel). 2021 Dec 24;11(1):24. doi: 10.3390/biology11010024 (PMC8773270; doi:10.3390/biology11010024)
Supplement: Supplementary file 1 [file biology-11-00024-s001.zip › Supplementary_Materials/Table_S2.xlsx]

## Sheet: Sheet1
Table S2. TE fragments bed file
scaffold	start	end	hierarchy_ID		orientation	length
scaffold_1	253619	253657	DHX1_1	1	+	38
scaffold_2	2314685	2315225	DHX1_2	1	+	540
scaffold_2	2309865	2314345	DHX1_3	1	+	4480
scaffold_2	1930733	1930780	DHX1_4	1	+	47
scaffold_2	1871483	1871602	DHX1_5	1	-	119
scaffold_2	964673	964800	DHX1_6	1	-	127
scaffold_3	1320655	1321693	DHX1_7	1	+	1038
scaffold_3	249563	249688	DHX1_8	1	+	125
scaffold_4	98997	99117	DHX1_9	1	-	120
scaffold_4	99391	99441	DHX1_10	1	-	50
scaffold_6	1622291	1622412	DHX1_11	1	+	121
scaffold_7	1018266	1018551	DHX1_12	1	+	285
scaffold_7	1107429	1112513	DHX1_13	1	-	5084
scaffold_8	387503	387544	DHX1_14	1	-	41
scaffold_9	1150131	1155275	DHX1_15	1	+	5144
scaffold_10	69405	69440	DHX1_16	1	-	35
scaffold_11	228218	230772	DHX1_17	1	+	2554
scaffold_11	1002404	1007501	DHX1_18	1	+	5097
scaffold_12	1361429	1361472	DHX1_19	1	+	43
scaffold_12	1357518	1361428	DHX1_20	1	+	3910
scaffold_15	556288	556466	DHX1_21	1	+	178
scaffold_15	557541	557691	DHX1_22	1	+	150
scaffold_17	91391	91425	DHX1_23	1	+	34
scaffold_18	48325	48367	DHX1_24	1	-	42
scaffold_21	338602	343685	DHX1_25	1	-	5083
scaffold_21	199322	204405	DHX1_26	1	-	5083
scaffold_23	284805	284845	DHX1_27	1	-	40
scaffold_24	52627	52709	DHX1_28	1	+	82
scaffold_24	324178	324832	DHX1_29	1	+	654
scaffold_24	326551	329119	DHX1_30	1	+	2568
scaffold_1	2364736	2364961	DHX2_1	1	-	225
scaffold_1	2364967	2366098	DHX2_2	1	-	1131
scaffold_1	85557	86464	DHX2_3	1	+	907
scaffold_2	2164318	2164415	DHX2_4	1	-	97
scaffold_2	2164409	2169534	DHX2_5	1	-	5125
scaffold_2	2174715	2174929	DHX2_6	1	-	214
scaffold_2	2174930	2175051	DHX2_7	1	-	121
scaffold_2	2048585	2048813	DHX2_8	1	-	228
scaffold_2	2048819	2049870	DHX2_9	1	-	1051
scaffold_2	933960	934059	DHX2_10	1	-	99
scaffold_2	934198	934515	DHX2_11	1	-	317
scaffold_2	536122	538062	DHX2_12	1	+	1940
scaffold_2	545449	546854	DHX2_13	1	+	1405
scaffold_2	370837	375591	DHX2_14	1	-	4754
scaffold_2	375807	375999	DHX2_15	1	-	192
scaffold_2	110029	110068	DHX2_16	1	-	39
scaffold_3	2047596	2047775	DHX2_17	1	+	179
scaffold_3	2047819	2048106	DHX2_18	1	+	287
scaffold_3	1320477	1320654	DHX2_19	1	+	177
scaffold_3	734662	734693	DHX2_20	1	+	31
scaffold_3	734694	735809	DHX2_21	1	+	1115
scaffold_3	735931	736159	DHX2_22	1	+	228
scaffold_3	738024	738161	DHX2_23	1	+	137
scaffold_3	1314467	1320456	DHX2_24	1	+	5989
scaffold_5	1036573	1041127	DHX2_25	1	-	4554
scaffold_5	1053218	1054572	DHX2_26	1	-	1354
scaffold_6	1313994	1315507	DHX2_27	1	+	1513
scaffold_6	1114765	1117012	DHX2_28	1	+	2247
scaffold_6	1124003	1127604	DHX2_29	1	+	3601
scaffold_6	1313922	1313962	DHX2_30	1	+	40
scaffold_7	1687149	1688423	DHX2_31	1	+	1274
scaffold_7	1642570	1643819	DHX2_32	1	-	1249
scaffold_7	84796	85116	DHX2_33	1	-	320
scaffold_7	93798	94345	DHX2_34	1	-	547
scaffold_7	1679455	1680056	DHX2_35	1	+	601
scaffold_8	1683362	1683907	DHX2_36	1	+	545
scaffold_8	1683913	1684068	DHX2_37	1	+	155
scaffold_8	1604670	1604767	DHX2_38	1	-	97
scaffold_8	1604761	1606483	DHX2_39	1	-	1722
scaffold_8	1615014	1617445	DHX2_40	1	-	2431
scaffold_8	1630536	1631993	DHX2_41	1	-	1457
scaffold_8	1146049	1146351	DHX2_42	1	-	302
scaffold_8	1226208	1227925	DHX2_43	1	-	1717
scaffold_8	807333	809436	DHX2_44	1	+	2103
scaffold_8	821824	824199	DHX2_45	1	+	2375
scaffold_8	864246	865447	DHX2_46	1	+	1201
scaffold_8	881342	881763	DHX2_47	1	+	421
scaffold_8	53263	53593	DHX2_48	1	+	330
scaffold_9	1692992	1698896	DHX2_49	1	-	5904
scaffold_9	1456802	1457097	DHX2_50	1	-	295
scaffold_9	974476	975188	DHX2_51	1	-	712
scaffold_9	975662	979969	DHX2_52	1	-	4307
scaffold_9	1158455	1158498	DHX2_53	1	+	43
scaffold_10	1445176	1445873	DHX2_54	1	-	697
scaffold_10	1444941	1445173	DHX2_55	1	-	232
scaffold_11	127089	128269	DHX2_56	1	-	1180
scaffold_11	206422	206700	DHX2_57	1	-	278
scaffold_11	206733	207733	DHX2_58	1	-	1000
scaffold_11	840704	841564	DHX2_59	1	-	860
scaffold_11	853314	858612	DHX2_60	1	-	5298
scaffold_11	899491	900539	DHX2_61	1	+	1048
scaffold_11	935908	937735	DHX2_62	1	+	1827
scaffold_11	945945	946011	DHX2_63	1	+	66
scaffold_11	951929	955718	DHX2_64	1	+	3789
scaffold_11	955962	956189	DHX2_65	1	+	227
scaffold_11	956613	956699	DHX2_66	1	+	86
scaffold_11	956828	957565	DHX2_67	1	+	737
scaffold_11	640336	640940	DHX2_68	1	+	604
scaffold_11	641191	641335	DHX2_69	1	+	144
scaffold_11	641341	641627	DHX2_70	1	+	286
scaffold_11	388396	388694	DHX2_71	1	+	298
scaffold_11	397496	398956	DHX2_72	1	+	1460
scaffold_11	419780	420165	DHX2_73	1	+	385
scaffold_11	1013	1054	DHX2_74	1	-	41
scaffold_11	125840	125871	DHX2_75	1	-	31
scaffold_11	257997	258127	DHX2_76	1	-	130
scaffold_11	275375	275746	DHX2_77	1	-	371
scaffold_11	295178	295297	DHX2_78	1	+	119
scaffold_11	303270	303914	DHX2_79	1	+	644
scaffold_11	311950	312383	DHX2_80	1	-	433
scaffold_11	967626	968340	DHX2_81	1	-	714
scaffold_12	263829	264542	DHX2_82	1	-	713
scaffold_12	264873	265984	DHX2_83	1	-	1111
scaffold_12	1326284	1327419	DHX2_84	1	+	1135
scaffold_12	1329229	1329396	DHX2_85	1	-	167
scaffold_12	1338972	1339596	DHX2_86	1	-	624
scaffold_12	492959	496712	DHX2_87	1	-	3753
scaffold_12	524738	525759	DHX2_88	1	-	1021
scaffold_13	953995	955403	DHX2_89	1	-	1408
scaffold_13	988009	988326	DHX2_90	1	-	317
scaffold_13	988448	989652	DHX2_91	1	-	1204
scaffold_13	989653	990846	DHX2_92	1	+	1193
scaffold_13	990968	991285	DHX2_93	1	+	317
scaffold_13	849875	849909	DHX2_94	1	+	34
scaffold_13	471910	472007	DHX2_95	1	-	97
scaffold_13	472001	476011	DHX2_96	1	-	4010
scaffold_13	476012	476405	DHX2_97	1	-	393
scaffold_13	517904	519108	DHX2_98	1	+	1204
scaffold_13	519231	519528	DHX2_99	1	+	297
scaffold_14	812981	813019	DHX2_100	1	+	38
scaffold_15	612945	613151	DHX2_101	1	-	206
scaffold_15	613152	613936	DHX2_102	1	-	784
scaffold_15	620917	620966	DHX2_103	1	-	49
scaffold_15	620967	621621	DHX2_104	1	-	654
scaffold_15	94488	94799	DHX2_105	1	+	311
scaffold_18	401796	401865	DHX2_106	1	+	69
scaffold_18	401871	401970	DHX2_107	1	+	99
scaffold_18	402272	402401	DHX2_108	1	+	129
scaffold_18	420952	422291	DHX2_109	1	-	1339
scaffold_19	287989	288625	DHX2_110	1	-	636
scaffold_19	387422	387588	DHX2_111	1	+	166
scaffold_19	387786	387988	DHX2_112	1	+	202
scaffold_19	388487	388522	DHX2_113	1	+	35
scaffold_23	390067	392060	DHX2_114	1	+	1993
scaffold_23	392054	392150	DHX2_115	1	+	96
scaffold_24	317202	323198	DHX2_116	1	+	5996
scaffold_24	350140	352892	DHX2_117	1	-	2752
scaffold_24	353597	355697	DHX2_118	1	-	2100
scaffold_24	362788	367344	DHX2_119	1	+	4556
scaffold_29	48988	50846	DHX2_120	1	+	1858
scaffold_31	32111	32519	DHX2_121	1	+	408
scaffold_31	32520	32657	DHX2_122	1	+	137
scaffold_31	32658	32997	DHX2_123	1	+	339
scaffold_31	32998	38579	DHX2_124	1	+	5581
scaffold_1	2264925	2266184	DHX3_1	1	+	1259
scaffold_1	1861259	1861412	DHX3_2	1	+	153
scaffold_1	1922315	1922443	DHX3_3	1	-	128
scaffold_1	1927400	1927530	DHX3_4	1	+	130
scaffold_1	1675869	1676248	DHX3_5	1	+	379
scaffold_1	1054607	1054909	DHX3_6	1	+	302
scaffold_1	1055038	1055209	DHX3_7	1	+	171
scaffold_1	2427049	2427077	DHX3_8	1	-	28
scaffold_1	3029876	3031057	DHX3_9	1	+	1181
scaffold_2	1061946	1062401	DHX3_10	1	-	455
scaffold_2	2125073	2125183	DHX3_11	1	+	110
scaffold_2	2125281	2125389	DHX3_12	1	+	108
scaffold_2	2181515	2182092	DHX3_13	1	+	577
scaffold_2	2425453	2425481	DHX3_14	1	+	28
scaffold_2	1849451	1849601	DHX3_15	1	-	150
scaffold_2	1690103	1690173	DHX3_16	1	-	70
scaffold_2	1326927	1326966	DHX3_17	1	-	39
scaffold_2	1326927	1326968	DHX3_18	1	-	41
scaffold_2	1327519	1327926	DHX3_19	1	-	407
scaffold_2	1328266	1328325	DHX3_20	1	-	59
scaffold_2	1468898	1469380	DHX3_21	1	+	482
scaffold_2	1061632	1061740	DHX3_22	1	-	108
scaffold_2	836059	836117	DHX3_23	1	-	58
scaffold_3	2081690	2081769	DHX3_24	1	-	79
scaffold_3	2082164	2083403	DHX3_25	1	-	1239
scaffold_3	2083341	2083403	DHX3_26	1	-	62
scaffold_3	2230776	2230861	DHX3_27	1	-	85
scaffold_3	2074109	2074830	DHX3_28	1	-	721
scaffold_3	1540886	1540944	DHX3_29	1	+	58
scaffold_3	1343386	1343938	DHX3_30	1	-	552
scaffold_3	1345165	1345271	DHX3_31	1	-	106
scaffold_3	1425283	1425406	DHX3_32	1	+	123
scaffold_3	1425489	1426506	DHX3_33	1	+	1017
scaffold_3	1022614	1023848	DHX3_34	1	-	1234
scaffold_4	1985638	1985938	DHX3_35	1	-	300
scaffold_4	1986278	1986377	DHX3_36	1	-	99
scaffold_4	1244595	1244653	DHX3_37	1	+	58
scaffold_4	879191	879328	DHX3_38	1	+	137
scaffold_4	2057442	2058204	DHX3_39	1	-	762
scaffold_4	2063493	2063855	DHX3_40	1	-	362
scaffold_4	575124	575228	DHX3_41	1	-	104
scaffold_4	575233	575390	DHX3_42	1	-	157
scaffold_4	663828	663915	DHX3_43	1	-	87
scaffold_4	664090	664433	DHX3_44	1	-	343
scaffold_4	64231	65384	DHX3_45	1	+	1153
scaffold_4	69916	69971	DHX3_46	1	-	55
scaffold_4	77523	78285	DHX3_47	1	-	762
scaffold_4	407540	408135	DHX3_48	1	+	595
scaffold_4	432494	432533	DHX3_49	1	-	39
scaffold_4	432696	432723	DHX3_50	1	-	27
scaffold_5	1483999	1484158	DHX3_51	1	+	159
scaffold_5	1533468	1533526	DHX3_52	1	-	58
scaffold_5	1233918	1234466	DHX3_53	1	-	548
scaffold_5	954787	954898	DHX3_54	1	+	111
scaffold_5	272490	272541	DHX3_55	1	+	51
scaffold_5	1169735	1170268	DHX3_56	1	-	533
scaffold_5	1925723	1925800	DHX3_57	1	+	77
scaffold_5	1944212	1944367	DHX3_58	1	-	155
scaffold_5	563537	563781	DHX3_59	1	-	244
scaffold_6	1318184	1318234	DHX3_60	1	-	50
scaffold_6	984314	984936	DHX3_61	1	-	622
scaffold_6	1325609	1325720	DHX3_62	1	-	111
scaffold_6	814741	814830	DHX3_63	1	+	89
scaffold_6	719659	719851	DHX3_64	1	-	192
scaffold_7	1490639	1490761	DHX3_65	1	-	122
scaffold_7	790213	792099	DHX3_66	1	+	1886
scaffold_7	794265	794419	DHX3_67	1	+	154
scaffold_7	1805230	1805704	DHX3_68	1	+	474
scaffold_8	1516031	1516170	DHX3_69	1	-	139
scaffold_8	1581982	1582120	DHX3_70	1	-	138
scaffold_8	1436685	1436808	DHX3_71	1	+	123
scaffold_8	1436952	1438096	DHX3_72	1	+	1144
scaffold_8	952667	952736	DHX3_73	1	-	69
scaffold_8	952737	953221	DHX3_74	1	-	484
scaffold_8	415936	415965	DHX3_75	1	+	29
scaffold_9	565693	567635	DHX3_76	1	+	1942
scaffold_9	1372811	1372922	DHX3_77	1	+	111
scaffold_9	153145	153229	DHX3_78	1	+	84
scaffold_9	874277	874736	DHX3_79	1	-	459
scaffold_9	873947	874048	DHX3_80	1	-	101
scaffold_9	940737	940906	DHX3_81	1	-	169
scaffold_9	1061357	1061444	DHX3_82	1	-	87
scaffold_9	1061661	1061769	DHX3_83	1	-	108
scaffold_10	1428783	1429246	DHX3_84	1	-	463
scaffold_10	1340460	1340518	DHX3_85	1	-	58
scaffold_10	1127682	1128335	DHX3_86	1	-	653
scaffold_10	832768	833370	DHX3_87	1	+	602
scaffold_10	611374	611832	DHX3_88	1	+	458
scaffold_10	99063	100670	DHX3_89	1	-	1607
scaffold_10	100701	100821	DHX3_90	1	-	120
scaffold_10	1302986	1303113	DHX3_91	1	+	127
scaffold_10	612058	612167	DHX3_92	1	+	109
scaffold_11	1425019	1425060	DHX3_93	1	-	41
scaffold_11	54242	54262	DHX3_94	1	+	20
scaffold_11	69512	69577	DHX3_95	1	+	65
scaffold_11	69860	69964	DHX3_96	1	+	104
scaffold_11	54681	55093	DHX3_97	1	+	412
scaffold_11	1476186	1476290	DHX3_98	1	-	104
scaffold_11	704422	704519	DHX3_99	1	+	97
scaffold_12	1435700	1435885	DHX3_100	1	+	185
scaffold_12	547574	547647	DHX3_101	1	+	73
scaffold_12	1011894	1011952	DHX3_102	1	-	58
scaffold_12	1075383	1075456	DHX3_103	1	-	73
scaffold_12	546917	547384	DHX3_104	1	+	467
scaffold_12	937150	937236	DHX3_105	1	-	86
scaffold_13	955423	955767	DHX3_106	1	-	344
scaffold_13	770872	771498	DHX3_107	1	+	626
scaffold_13	560106	560243	DHX3_108	1	-	137
scaffold_13	234608	235245	DHX3_109	1	-	637
scaffold_14	217025	217293	DHX3_110	1	-	268
scaffold_14	123522	123741	DHX3_111	1	+	219
scaffold_14	155120	155178	DHX3_112	1	+	58
scaffold_14	170376	170421	DHX3_113	1	-	45
scaffold_15	527581	527609	DHX3_114	1	+	28
scaffold_15	800875	801375	DHX3_115	1	+	500
scaffold_15	463179	463350	DHX3_116	1	-	171
scaffold_15	801742	802867	DHX3_117	1	+	1125
scaffold_15	803122	803478	DHX3_118	1	+	356
scaffold_15	57403	57879	DHX3_119	1	-	476
scaffold_16	393855	394497	DHX3_120	1	+	642
scaffold_16	409753	409781	DHX3_121	1	-	28
scaffold_16	52500	52887	DHX3_122	1	-	387
scaffold_16	60474	60640	DHX3_123	1	-	166
scaffold_16	61947	62673	DHX3_124	1	-	726
scaffold_16	118408	119010	DHX3_125	1	+	602
scaffold_17	77592	77669	DHX3_126	1	+	77
scaffold_17	82048	82947	DHX3_127	1	+	899
scaffold_17	132678	133317	DHX3_128	1	+	639
scaffold_17	133456	133634	DHX3_129	1	+	178
scaffold_17	158030	158175	DHX3_130	1	-	145
scaffold_19	112020	112105	DHX3_131	1	+	85
scaffold_20	21944	22035	DHX3_132	1	-	91
scaffold_20	22166	22230	DHX3_133	1	-	64
scaffold_20	22233	22316	DHX3_134	1	-	83
scaffold_21	211099	211243	DHX3_135	1	+	144
scaffold_21	357885	357914	DHX3_136	1	+	29
scaffold_21	177630	177677	DHX3_137	1	-	47
scaffold_21	194814	194856	DHX3_138	1	-	42
scaffold_21	197993	198557	DHX3_139	1	-	564
scaffold_23	246699	247833	DHX3_140	1	+	1134
scaffold_24	84514	85173	DHX3_141	1	+	659
scaffold_26	31944	32004	DHX3_142	1	-	60
scaffold_27	75193	75652	DHX3_143	1	+	459
scaffold_28	95715	95824	DHX3_144	1	+	109
scaffold_2	1391471	1391504	DHX4_1	1	-	33
scaffold_2	16104	16166	DHX4_2	1	+	62
scaffold_6	325621	325812	DHX4_3	1	+	191
scaffold_6	325777	326597	DHX4_4	1	+	820
scaffold_6	335185	335644	DHX4_5	1	+	459
scaffold_6	335606	335684	DHX4_6	1	+	78
scaffold_6	335647	335684	DHX4_7	1	+	37
scaffold_12	916255	916317	DHX4_8	1	-	62
scaffold_13	580856	583344	DHX4_9	1	-	2488
scaffold_13	591971	594509	DHX4_10	1	-	2538
scaffold_13	595313	600400	DHX4_11	1	+	5087
scaffold_13	477763	479368	DHX4_12	1	-	1605
scaffold_13	487700	490315	DHX4_13	1	-	2615
scaffold_19	315391	319953	DHX4_14	1	-	4562
scaffold_19	322129	322221	DHX4_15	1	-	92
scaffold_19	327949	328303	DHX4_16	1	-	354
scaffold_1	2688603	2689213	DHX5_1	1	+	610
scaffold_1	2515267	2515358	DHX5_2	1	-	91
scaffold_1	961644	961937	DHX5_3	1	-	293
scaffold_1	2264358	2264922	DHX5_4	1	+	564
scaffold_1	1860251	1860726	DHX5_5	1	+	475
scaffold_1	1860731	1861258	DHX5_6	1	+	527
scaffold_1	1182069	1188609	DHX5_7	1	-	6540
scaffold_1	1053791	1054585	DHX5_8	1	+	794
scaffold_1	846539	846590	DHX5_9	1	-	51
scaffold_1	846591	847203	DHX5_10	1	-	612
scaffold_1	367717	367949	DHX5_11	1	-	232
scaffold_2	2124540	2125072	DHX5_12	1	+	532
scaffold_2	2125184	2125280	DHX5_13	1	+	96
scaffold_2	2125390	2125663	DHX5_14	1	+	273
scaffold_2	2179640	2180989	DHX5_15	1	+	1349
scaffold_2	2180992	2181514	DHX5_16	1	+	522
scaffold_2	1963384	1963637	DHX5_17	1	+	253
scaffold_2	1790109	1795463	DHX5_18	1	-	5354
scaffold_2	1528514	1528649	DHX5_19	1	+	135
scaffold_2	1634699	1634789	DHX5_20	1	-	90
scaffold_2	1327933	1328265	DHX5_21	1	-	332
scaffold_2	1328327	1329366	DHX5_22	1	-	1039
scaffold_2	1461091	1461291	DHX5_23	1	+	200
scaffold_2	756757	756785	DHX5_24	1	+	28
scaffold_2	756786	757160	DHX5_25	1	+	374
scaffold_2	842493	842935	DHX5_26	1	-	442
scaffold_2	843171	843488	DHX5_27	1	-	317
scaffold_2	303081	303592	DHX5_28	1	+	511
scaffold_2	303595	303649	DHX5_29	1	+	54
scaffold_3	1425407	1425488	DHX5_30	1	+	81
scaffold_3	2082736	2083340	DHX5_31	1	-	604
scaffold_3	2083411	2084404	DHX5_32	1	-	993
scaffold_3	2045271	2045533	DHX5_33	1	+	262
scaffold_3	2074831	2075357	DHX5_34	1	-	526
scaffold_3	2075366	2075644	DHX5_35	1	-	278
scaffold_3	1704300	1704400	DHX5_36	1	-	100
scaffold_3	1532616	1533205	DHX5_37	1	+	589
scaffold_3	1343939	1345164	DHX5_38	1	-	1225
scaffold_3	1345274	1346154	DHX5_39	1	-	880
scaffold_3	1425010	1425218	DHX5_40	1	+	208
scaffold_3	1425217	1425282	DHX5_41	1	+	65
scaffold_3	727413	727896	DHX5_42	1	+	483
scaffold_3	734086	734363	DHX5_43	1	+	277
scaffold_3	746236	746777	DHX5_44	1	+	541
scaffold_3	957718	958135	DHX5_45	1	+	417
scaffold_3	1024290	1024356	DHX5_46	1	-	66
scaffold_4	1986378	1987109	DHX5_47	1	-	731
scaffold_4	1987111	1988780	DHX5_48	1	-	1669
scaffold_4	1236286	1236893	DHX5_49	1	+	607
scaffold_4	677345	677384	DHX5_50	1	+	39
scaffold_4	677385	677407	DHX5_51	1	+	22
scaffold_4	677408	677597	DHX5_52	1	+	189
scaffold_4	836349	837702	DHX5_53	1	+	1353
scaffold_4	576653	577014	DHX5_54	1	-	361
scaffold_4	579532	579616	DHX5_55	1	-	84
scaffold_4	62860	62928	DHX5_56	1	+	68
scaffold_4	62929	64226	DHX5_57	1	+	1297
scaffold_4	73779	75541	DHX5_58	1	+	1762
scaffold_4	75992	77303	DHX5_59	1	+	1311
scaffold_4	78286	79343	DHX5_60	1	-	1057
scaffold_4	405576	407009	DHX5_61	1	+	1433
scaffold_4	407014	407539	DHX5_62	1	+	525
scaffold_4	432696	432723	DHX5_63	1	-	27
scaffold_5	1484159	1484192	DHX5_64	1	+	33
scaffold_5	1484487	1484601	DHX5_65	1	+	114
scaffold_5	1542150	1542202	DHX5_66	1	-	52
scaffold_5	1542438	1542817	DHX5_67	1	-	379
scaffold_5	1234467	1235034	DHX5_68	1	-	567
scaffold_5	1235031	1236367	DHX5_69	1	-	1336
scaffold_5	1260517	1260759	DHX5_70	1	-	242
scaffold_5	938900	939075	DHX5_71	1	+	175
scaffold_5	650037	650707	DHX5_72	1	-	670
scaffold_5	771657	772023	DHX5_73	1	+	366
scaffold_5	1170269	1170684	DHX5_74	1	-	415
scaffold_5	1170679	1171670	DHX5_75	1	-	991
scaffold_5	533301	533608	DHX5_76	1	-	307
scaffold_5	563782	564841	DHX5_77	1	-	1059
scaffold_6	1809103	1809821	DHX5_78	1	-	718
scaffold_6	1610060	1610656	DHX5_79	1	-	596
scaffold_6	984937	985464	DHX5_80	1	-	527
scaffold_6	985473	986395	DHX5_81	1	-	922
scaffold_6	1324824	1325398	DHX5_82	1	-	574
scaffold_6	1325721	1326276	DHX5_83	1	-	555
scaffold_6	813905	814480	DHX5_84	1	+	575
scaffold_6	814478	814605	DHX5_85	1	+	127
scaffold_6	516783	517123	DHX5_86	1	-	340
scaffold_6	1326923	1327275	DHX5_87	1	-	352
scaffold_6	1610001	1610059	DHX5_88	1	-	58
scaffold_7	1027788	1028062	DHX5_89	1	-	274
scaffold_7	1076796	1077356	DHX5_90	1	+	560
scaffold_8	721494	721593	DHX5_91	1	-	99
scaffold_8	1531758	1532679	DHX5_92	1	+	921
scaffold_8	1435525	1436049	DHX5_93	1	+	524
scaffold_8	1436050	1436104	DHX5_94	1	+	54
scaffold_8	1146812	1146872	DHX5_95	1	-	60
scaffold_8	573823	574120	DHX5_96	1	+	297
scaffold_8	574121	574182	DHX5_97	1	+	61
scaffold_8	678595	678892	DHX5_98	1	+	297
scaffold_8	678893	678954	DHX5_99	1	+	61
scaffold_8	373572	374151	DHX5_100	1	+	579
scaffold_9	564965	565672	DHX5_101	1	+	707
scaffold_9	298229	298298	DHX5_102	1	+	69
scaffold_9	1422500	1423120	DHX5_103	1	+	620
scaffold_9	1061770	1062297	DHX5_104	1	-	527
scaffold_9	1062305	1062938	DHX5_105	1	-	633
scaffold_9	1063332	1064124	DHX5_106	1	-	792
scaffold_10	1350076	1350128	DHX5_107	1	-	52
scaffold_10	1350129	1350739	DHX5_108	1	-	610
scaffold_10	1128336	1130038	DHX5_109	1	-	1702
scaffold_10	1130039	1130602	DHX5_110	1	-	563
scaffold_10	831865	832746	DHX5_111	1	+	881
scaffold_11	1323074	1323687	DHX5_112	1	+	613
scaffold_11	1323688	1323740	DHX5_113	1	+	52
scaffold_11	1431725	1432066	DHX5_114	1	-	341
scaffold_11	560678	560993	DHX5_115	1	-	315
scaffold_11	54263	54680	DHX5_116	1	+	417
scaffold_11	50753	50949	DHX5_117	1	+	196
scaffold_11	53184	53973	DHX5_118	1	+	789
scaffold_11	53974	54241	DHX5_119	1	+	267
scaffold_11	248872	249439	DHX5_120	1	-	567
scaffold_12	937580	937685	DHX5_121	1	-	105
scaffold_12	1019909	1020525	DHX5_122	1	-	616
scaffold_12	304963	311505	DHX5_123	1	+	6542
scaffold_13	768963	770339	DHX5_124	1	+	1376
scaffold_13	770344	770871	DHX5_125	1	+	527
scaffold_13	1828	2211	DHX5_126	1	-	383
scaffold_13	65669	66787	DHX5_127	1	+	1118
scaffold_14	217294	217599	DHX5_128	1	-	305
scaffold_14	348472	349109	DHX5_129	1	+	637
scaffold_14	146912	147287	DHX5_130	1	+	375
scaffold_14	147523	147575	DHX5_131	1	+	52
scaffold_14	714461	714492	DHX5_132	1	+	31
scaffold_14	715074	715126	DHX5_133	1	+	52
scaffold_14	714493	715073	DHX5_134	1	+	580
scaffold_15	793336	793713	DHX5_135	1	+	377
scaffold_15	798652	798793	DHX5_136	1	+	141
scaffold_15	800592	800874	DHX5_137	1	+	282
scaffold_15	700378	702395	DHX5_138	1	-	2017
scaffold_15	295584	301941	DHX5_139	1	-	6357
scaffold_15	57880	58407	DHX5_140	1	-	527
scaffold_15	58412	59740	DHX5_141	1	-	1328
scaffold_15	61043	61178	DHX5_142	1	-	135
scaffold_16	240899	241481	DHX5_143	1	+	582
scaffold_16	241486	241892	DHX5_144	1	+	406
scaffold_16	386007	386679	DHX5_145	1	+	672
scaffold_16	390282	391403	DHX5_146	1	+	1121
scaffold_16	391371	393854	DHX5_147	1	+	2483
scaffold_16	52243	52499	DHX5_148	1	-	256
scaffold_16	68686	74513	DHX5_149	1	-	5827
scaffold_16	117491	118386	DHX5_150	1	+	895
scaffold_17	76274	76857	DHX5_151	1	+	583
scaffold_17	131097	132144	DHX5_152	1	+	1047
scaffold_17	132152	132677	DHX5_153	1	+	525
scaffold_18	453316	453635	DHX5_154	1	-	319
scaffold_21	198558	199085	DHX5_155	1	-	527
scaffold_21	199093	199321	DHX5_156	1	-	228
scaffold_21	204712	205573	DHX5_157	1	-	861
scaffold_21	206946	207076	DHX5_158	1	-	130
scaffold_22	357069	357284	DHX5_159	1	-	215
scaffold_24	81953	82373	DHX5_160	1	+	420
scaffold_24	82669	83762	DHX5_161	1	+	1093
scaffold_24	83763	84513	DHX5_162	1	+	750
scaffold_25	156619	157230	DHX5_163	1	+	611
scaffold_25	157231	157283	DHX5_164	1	+	52
scaffold_26	32013	32074	DHX5_165	1	-	61
scaffold_26	110835	110872	DHX5_166	1	-	37
scaffold_27	73432	74688	DHX5_167	1	+	1256
scaffold_27	74682	75192	DHX5_168	1	+	510
scaffold_27	76043	76100	DHX5_169	1	+	57
scaffold_28	95209	95414	DHX5_170	1	+	205
scaffold_28	95559	95714	DHX5_171	1	+	155
scaffold_28	111254	111321	DHX5_172	1	+	67
scaffold_29	40404	40548	DHX5_173	1	-	144
scaffold_1	2689225	2689257	DHX6_1	1	+	32
scaffold_1	2689225	2689266	DHX6_2	1	+	41
scaffold_1	1607297	1607724	DHX6_3	1	-	427
scaffold_1	1607765	1607864	DHX6_4	1	-	99
scaffold_1	1609769	1609796	DHX6_5	1	-	27
scaffold_1	1611016	1611364	DHX6_6	1	-	348
scaffold_1	1607865	1608472	DHX6_7	1	-	607
scaffold_1	1608470	1608525	DHX6_8	1	-	55
scaffold_1	1674696	1675868	DHX6_9	1	+	1172
scaffold_1	828349	830411	DHX6_10	1	+	2062
scaffold_1	835275	839264	DHX6_11	1	+	3989
scaffold_1	839287	839396	DHX6_12	1	-	109
scaffold_1	526043	526104	DHX6_13	1	+	61
scaffold_1	571127	571535	DHX6_14	1	-	408
scaffold_1	571536	571694	DHX6_15	1	-	158
scaffold_1	572626	572852	DHX6_16	1	-	226
scaffold_1	19535	19619	DHX6_17	1	-	84
scaffold_1	28692	28725	DHX6_18	1	-	33
scaffold_1	2426652	2427031	DHX6_19	1	-	379
scaffold_1	2427078	2428088	DHX6_20	1	-	1010
scaffold_1	3188836	3188898	DHX6_21	1	-	62
scaffold_1	3196919	3197295	DHX6_22	1	-	376
scaffold_1	3028421	3029873	DHX6_23	1	+	1452
scaffold_1	3031058	3031123	DHX6_24	1	+	65
scaffold_1	3031570	3031657	DHX6_25	1	+	87
scaffold_1	3070381	3070955	DHX6_26	1	+	574
scaffold_2	4878	5150	DHX6_27	1	-	272
scaffold_2	2318955	2319020	DHX6_28	1	+	65
scaffold_2	2125184	2125280	DHX6_29	1	+	96
scaffold_2	2157295	2157350	DHX6_30	1	-	55
scaffold_2	2157437	2157808	DHX6_31	1	-	371
scaffold_2	2157826	2157984	DHX6_32	1	-	158
scaffold_2	2158896	2159156	DHX6_33	1	-	260
scaffold_2	893155	893306	DHX6_34	1	+	151
scaffold_2	896432	896496	DHX6_35	1	+	64
scaffold_2	2309623	2309824	DHX6_36	1	+	201
scaffold_2	2316984	2317038	DHX6_37	1	+	54
scaffold_2	2318230	2318566	DHX6_38	1	+	336
scaffold_2	2424507	2425452	DHX6_39	1	+	945
scaffold_2	2425499	2425883	DHX6_40	1	+	384
scaffold_2	1652926	1653430	DHX6_41	1	-	504
scaffold_2	1653475	1653633	DHX6_42	1	-	158
scaffold_2	1654546	1654810	DHX6_43	1	-	264
scaffold_2	1690075	1690102	DHX6_44	1	-	27
scaffold_2	1326898	1326926	DHX6_45	1	-	28
scaffold_2	1421463	1421583	DHX6_46	1	+	120
scaffold_2	1225673	1225746	DHX6_47	1	+	73
scaffold_2	1012046	1012107	DHX6_48	1	-	61
scaffold_2	1061426	1061630	DHX6_49	1	-	204
scaffold_2	1061741	1061945	DHX6_50	1	-	204
scaffold_2	1062402	1062671	DHX6_51	1	-	269
scaffold_2	1063032	1063213	DHX6_52	1	-	181
scaffold_2	1063223	1063595	DHX6_53	1	-	372
scaffold_2	728562	728632	DHX6_54	1	-	70
scaffold_2	729298	729440	DHX6_55	1	-	142
scaffold_2	740236	740275	DHX6_56	1	+	39
scaffold_2	740236	740445	DHX6_57	1	+	209
scaffold_2	764458	764502	DHX6_58	1	+	44
scaffold_2	835832	836058	DHX6_59	1	-	226
scaffold_2	300805	300906	DHX6_60	1	+	101
scaffold_2	312067	312353	DHX6_61	1	+	286
scaffold_3	931782	931864	DHX6_62	1	+	82
scaffold_3	2081663	2081689	DHX6_63	1	-	26
scaffold_3	1929194	1930077	DHX6_64	1	+	883
scaffold_3	1930097	1930476	DHX6_65	1	+	379
scaffold_3	2074081	2074108	DHX6_66	1	-	27
scaffold_3	1702089	1702554	DHX6_67	1	-	465
scaffold_3	1533206	1533253	DHX6_68	1	+	47
scaffold_3	1533221	1533262	DHX6_69	1	+	41
scaffold_3	1540945	1541130	DHX6_70	1	+	185
scaffold_3	1426799	1426959	DHX6_71	1	+	160
scaffold_3	1427694	1427710	DHX6_72	1	+	16
scaffold_3	1428708	1428917	DHX6_73	1	+	209
scaffold_3	1428918	1429313	DHX6_74	1	+	395
scaffold_3	757819	758001	DHX6_75	1	+	182
scaffold_3	758000	758780	DHX6_76	1	+	780
scaffold_3	758795	759139	DHX6_77	1	+	344
scaffold_3	930029	930886	DHX6_78	1	+	857
scaffold_3	930962	931386	DHX6_79	1	+	424
scaffold_3	659426	659576	DHX6_80	1	+	150
scaffold_3	1024357	1027902	DHX6_81	1	-	3545
scaffold_3	1028566	1028980	DHX6_82	1	-	414
scaffold_3	13156	13555	DHX6_83	1	-	399
scaffold_3	13602	13805	DHX6_84	1	-	203
scaffold_3	14771	14998	DHX6_85	1	-	227
scaffold_3	260643	260777	DHX6_86	1	-	134
scaffold_4	75542	75991	DHX6_87	1	+	449
scaffold_4	1985434	1985635	DHX6_88	1	-	201
scaffold_4	1993537	1994511	DHX6_89	1	+	974
scaffold_4	1996591	1996991	DHX6_90	1	+	400
scaffold_4	1999295	1999560	DHX6_91	1	-	265
scaffold_4	1236904	1236936	DHX6_92	1	+	32
scaffold_4	1236904	1236945	DHX6_93	1	+	41
scaffold_4	1244595	1244653	DHX6_94	1	+	58
scaffold_4	1244654	1244878	DHX6_95	1	+	224
scaffold_4	913370	913445	DHX6_96	1	+	75
scaffold_4	2063860	2065378	DHX6_97	1	-	1518
scaffold_4	834629	834714	DHX6_98	1	-	85
scaffold_4	575391	576642	DHX6_99	1	-	1251
scaffold_4	581876	582037	DHX6_100	1	-	161
scaffold_4	663597	663827	DHX6_101	1	-	230
scaffold_4	663916	664089	DHX6_102	1	-	173
scaffold_4	664434	666383	DHX6_103	1	-	1949
scaffold_4	244060	244550	DHX6_104	1	-	490
scaffold_4	244633	245611	DHX6_105	1	-	978
scaffold_4	301941	301998	DHX6_106	1	-	57
scaffold_4	302382	302770	DHX6_107	1	-	388
scaffold_4	302786	303671	DHX6_108	1	-	885
scaffold_4	306866	306912	DHX6_109	1	-	46
scaffold_4	65385	65409	DHX6_110	1	+	24
scaffold_4	72808	73778	DHX6_111	1	+	970
scaffold_4	194206	194465	DHX6_112	1	-	259
scaffold_4	408136	408163	DHX6_113	1	+	27
scaffold_4	419993	420384	DHX6_114	1	-	391
scaffold_4	420419	421316	DHX6_115	1	-	897
scaffold_4	422606	422693	DHX6_116	1	-	87
scaffold_4	432131	432349	DHX6_117	1	-	218
scaffold_4	432534	432695	DHX6_118	1	-	161
scaffold_4	432724	433423	DHX6_119	1	-	699
scaffold_4	433628	433896	DHX6_120	1	-	268
scaffold_4	439013	439503	DHX6_121	1	-	490
scaffold_4	439504	440420	DHX6_122	1	-	916
scaffold_4	445126	445564	DHX6_123	1	-	438
scaffold_4	445755	446700	DHX6_124	1	-	945
scaffold_4	466478	467217	DHX6_125	1	+	739
scaffold_4	467353	467829	DHX6_126	1	+	476
scaffold_4	472370	472500	DHX6_127	1	+	130
scaffold_5	1590925	1591037	DHX6_128	1	+	112
scaffold_5	1728017	1728873	DHX6_129	1	+	856
scaffold_5	1419745	1419857	DHX6_130	1	-	112
scaffold_5	1533240	1533467	DHX6_131	1	-	227
scaffold_5	1233753	1233917	DHX6_132	1	-	164
scaffold_5	169833	175580	DHX6_133	1	+	5747
scaffold_5	175581	175608	DHX6_134	1	+	27
scaffold_5	180799	180985	DHX6_135	1	+	186
scaffold_5	233981	234144	DHX6_136	1	-	163
scaffold_5	1943778	1943821	DHX6_137	1	-	43
scaffold_5	1799871	1800003	DHX6_138	1	-	132
scaffold_5	1878115	1878194	DHX6_139	1	-	79
scaffold_5	1878265	1878576	DHX6_140	1	-	311
scaffold_5	1878579	1878760	DHX6_141	1	-	181
scaffold_5	1879706	1879958	DHX6_142	1	-	252
scaffold_6	1809887	1809942	DHX6_143	1	+	55
scaffold_6	1281780	1287829	DHX6_144	1	+	6049
scaffold_6	1523812	1524333	DHX6_145	1	+	521
scaffold_6	814620	814740	DHX6_146	1	+	120
scaffold_6	814831	814919	DHX6_147	1	+	88
scaffold_6	612892	613056	DHX6_148	1	-	164
scaffold_6	515105	515196	DHX6_149	1	+	91
scaffold_6	1317975	1318183	DHX6_150	1	-	208
scaffold_6	1324585	1324823	DHX6_151	1	-	238
scaffold_7	1523732	1523795	DHX6_152	1	-	63
scaffold_7	792101	792308	DHX6_153	1	+	207
scaffold_7	792309	794264	DHX6_154	1	+	1955
scaffold_7	794600	795094	DHX6_155	1	+	494
scaffold_7	110609	111186	DHX6_156	1	-	577
scaffold_7	118049	121652	DHX6_157	1	-	3603
scaffold_7	1803355	1805229	DHX6_158	1	+	1874
scaffold_7	1805705	1806201	DHX6_159	1	+	496
scaffold_7	1806323	1806564	DHX6_160	1	+	241
scaffold_8	415700	415935	DHX6_161	1	+	235
scaffold_8	1602106	1602238	DHX6_162	1	+	132
scaffold_8	1278658	1278716	DHX6_163	1	+	58
scaffold_8	1278717	1278944	DHX6_164	1	+	227
scaffold_8	953222	953329	DHX6_165	1	-	107
scaffold_8	1236637	1236695	DHX6_166	1	+	58
scaffold_8	837491	837534	DHX6_167	1	+	43
scaffold_8	932211	938247	DHX6_168	1	+	6036
scaffold_8	1256351	1257284	DHX6_169	1	+	933
scaffold_8	1257313	1257817	DHX6_170	1	+	504
scaffold_8	574183	574469	DHX6_171	1	-	286
scaffold_8	574429	576081	DHX6_172	1	-	1652
scaffold_8	678955	679241	DHX6_173	1	-	286
scaffold_8	679201	679689	DHX6_174	1	-	488
scaffold_8	374164	374195	DHX6_175	1	+	31
scaffold_8	374164	374204	DHX6_176	1	+	40
scaffold_9	1061131	1061356	DHX6_177	1	-	225
scaffold_9	1061445	1061646	DHX6_178	1	-	201
scaffold_9	1155436	1156354	DHX6_179	1	+	918
scaffold_9	1156997	1157899	DHX6_180	1	+	902
scaffold_9	1157955	1158362	DHX6_181	1	+	407
scaffold_9	1158800	1158886	DHX6_182	1	+	86
scaffold_9	1561978	1562435	DHX6_183	1	-	457
scaffold_9	1575534	1575634	DHX6_184	1	-	100
scaffold_9	1562617	1563531	DHX6_185	1	-	914
scaffold_9	1156510	1156996	DHX6_186	1	+	486
scaffold_9	873744	873946	DHX6_187	1	-	202
scaffold_9	874049	874276	DHX6_188	1	-	227
scaffold_9	874738	875468	DHX6_189	1	-	730
scaffold_9	875467	876519	DHX6_190	1	-	1052
scaffold_9	903317	903799	DHX6_191	1	-	482
scaffold_9	904030	904683	DHX6_192	1	-	653
scaffold_9	927180	927437	DHX6_193	1	-	257
scaffold_9	1009200	1009475	DHX6_194	1	-	275
scaffold_9	1060570	1060670	DHX6_195	1	+	100
scaffold_10	1428268	1428782	DHX6_196	1	-	514
scaffold_10	1429247	1430550	DHX6_197	1	-	1303
scaffold_10	1430536	1430678	DHX6_198	1	-	142
scaffold_10	1313991	1314460	DHX6_199	1	-	469
scaffold_10	1340237	1340459	DHX6_200	1	-	222
scaffold_10	1019262	1019293	DHX6_201	1	+	31
scaffold_10	1127512	1127681	DHX6_202	1	-	169
scaffold_10	833376	833590	DHX6_203	1	+	214
scaffold_10	858025	858056	DHX6_204	1	-	31
scaffold_10	570298	571216	DHX6_205	1	-	918
scaffold_10	609465	611372	DHX6_206	1	+	1907
scaffold_10	611833	612057	DHX6_207	1	+	224
scaffold_10	612168	612371	DHX6_208	1	+	203
scaffold_10	452372	452501	DHX6_209	1	-	129
scaffold_10	562998	563061	DHX6_210	1	-	63
scaffold_10	569715	570156	DHX6_211	1	-	441
scaffold_10	100822	101559	DHX6_212	1	-	737
scaffold_10	98872	99062	DHX6_213	1	-	190
scaffold_10	100671	100700	DHX6_214	1	-	29
scaffold_11	71127	71529	DHX6_215	1	+	402
scaffold_11	123192	125839	DHX6_216	1	-	2647
scaffold_11	128270	129000	DHX6_217	1	-	730
scaffold_11	1334877	1335100	DHX6_218	1	+	223
scaffold_11	1424942	1425018	DHX6_219	1	-	76
scaffold_11	137278	137965	DHX6_220	1	-	687
scaffold_11	138241	139169	DHX6_221	1	-	928
scaffold_11	147731	148291	DHX6_222	1	-	560
scaffold_11	311305	311359	DHX6_223	1	-	54
scaffold_11	980635	980974	DHX6_224	1	-	339
scaffold_11	980973	981296	DHX6_225	1	-	323
scaffold_11	1007521	1008097	DHX6_226	1	-	576
scaffold_12	547385	547573	DHX6_227	1	+	188
scaffold_12	530905	531132	DHX6_228	1	+	227
scaffold_12	544546	544755	DHX6_229	1	+	209
scaffold_12	544756	545097	DHX6_230	1	+	341
scaffold_12	545101	546916	DHX6_231	1	+	1815
scaffold_12	547654	547858	DHX6_232	1	+	204
scaffold_12	100141	101090	DHX6_233	1	+	949
scaffold_12	101217	101620	DHX6_234	1	+	403
scaffold_12	1075177	1075380	DHX6_235	1	-	203
scaffold_12	1277319	1277364	DHX6_236	1	+	45
scaffold_12	1299987	1300050	DHX6_237	1	+	63
scaffold_12	102210	102288	DHX6_238	1	+	78
scaffold_12	530812	530904	DHX6_239	1	+	92
scaffold_12	1011669	1011893	DHX6_240	1	-	224
scaffold_12	1019856	1019907	DHX6_241	1	-	51
scaffold_12	936925	937149	DHX6_242	1	-	224
scaffold_12	937237	937322	DHX6_243	1	-	85
scaffold_12	937319	937579	DHX6_244	1	-	260
scaffold_12	937686	939415	DHX6_245	1	-	1729
scaffold_12	240674	246710	DHX6_246	1	-	6036
scaffold_13	972195	972215	DHX6_247	1	+	20
scaffold_13	972216	972441	DHX6_248	1	+	225
scaffold_13	771501	771694	DHX6_249	1	+	193
scaffold_13	837755	838746	DHX6_250	1	+	991
scaffold_13	838813	839209	DHX6_251	1	+	396
scaffold_13	234290	234326	DHX6_252	1	-	36
scaffold_13	234471	234607	DHX6_253	1	-	136
scaffold_13	16210	16348	DHX6_254	1	-	138
scaffold_14	216996	217024	DHX6_255	1	-	28
scaffold_14	306522	306636	DHX6_256	1	-	114
scaffold_14	333402	333655	DHX6_257	1	-	253
scaffold_14	104403	104467	DHX6_258	1	+	64
scaffold_14	155179	155394	DHX6_259	1	+	215
scaffold_14	170151	170375	DHX6_260	1	-	224
scaffold_14	806974	807418	DHX6_261	1	+	444
scaffold_14	619181	619298	DHX6_262	1	+	117
scaffold_14	713960	714090	DHX6_263	1	+	130
scaffold_14	722438	722466	DHX6_264	1	+	28
scaffold_14	722467	722693	DHX6_265	1	+	226
scaffold_14	411125	411283	DHX6_266	1	-	158
scaffold_15	526555	527580	DHX6_267	1	+	1025
scaffold_15	527627	528008	DHX6_268	1	+	381
scaffold_15	803479	803506	DHX6_269	1	+	27
scaffold_15	700098	700362	DHX6_270	1	-	264
scaffold_15	702396	702614	DHX6_271	1	-	218
scaffold_15	211810	212057	DHX6_272	1	+	247
scaffold_15	57198	57401	DHX6_273	1	-	203
scaffold_15	130871	131200	DHX6_274	1	-	329
scaffold_16	630433	630498	DHX6_275	1	-	65
scaffold_16	630660	630980	DHX6_276	1	-	320
scaffold_16	631077	632070	DHX6_277	1	-	993
scaffold_16	230275	231268	DHX6_278	1	+	993
scaffold_16	248234	248397	DHX6_279	1	-	163
scaffold_16	409207	409270	DHX6_280	1	-	63
scaffold_16	409356	409752	DHX6_281	1	-	396
scaffold_16	409782	410540	DHX6_282	1	-	758
scaffold_16	410762	410944	DHX6_283	1	-	182
scaffold_16	60183	60281	DHX6_284	1	-	98
scaffold_16	60428	60473	DHX6_285	1	-	45
scaffold_16	62674	68682	DHX6_286	1	-	6008
scaffold_16	119016	119042	DHX6_287	1	+	26
scaffold_16	60641	60746	DHX6_288	1	-	105
scaffold_17	76871	77384	DHX6_289	1	+	513
scaffold_17	77393	77591	DHX6_290	1	+	198
scaffold_17	77670	77855	DHX6_291	1	+	185
scaffold_17	82948	82984	DHX6_292	1	+	36
scaffold_17	133318	133455	DHX6_293	1	+	137
scaffold_17	133635	133825	DHX6_294	1	+	190
scaffold_17	536118	536316	DHX6_295	1	-	198
scaffold_18	59305	60298	DHX6_296	1	+	993
scaffold_18	60327	60751	DHX6_297	1	+	424
scaffold_18	105114	105151	DHX6_298	1	-	37
scaffold_18	105274	107018	DHX6_299	1	-	1744
scaffold_18	113841	119058	DHX6_300	1	-	5217
scaffold_19	126553	126641	DHX6_301	1	-	88
scaffold_19	168562	168945	DHX6_302	1	-	383
scaffold_19	168951	170867	DHX6_303	1	-	1916
scaffold_20	367554	368415	DHX6_304	1	+	861
scaffold_20	368491	368907	DHX6_305	1	+	416
scaffold_20	372348	372441	DHX6_306	1	+	93
scaffold_20	21765	21943	DHX6_307	1	-	178
scaffold_20	22036	22165	DHX6_308	1	+	129
scaffold_20	22317	22361	DHX6_309	1	-	44
scaffold_20	22362	22461	DHX6_310	1	-	99
scaffold_20	26757	26904	DHX6_311	1	-	147
scaffold_20	132575	132661	DHX6_312	1	-	86
scaffold_20	133093	133398	DHX6_313	1	-	305
scaffold_20	133414	133607	DHX6_314	1	-	193
scaffold_20	134591	134743	DHX6_315	1	-	152
scaffold_21	204712	205569	DHX6_316	1	-	857
scaffold_21	206860	206944	DHX6_317	1	-	84
scaffold_21	206946	207088	DHX6_318	1	-	142
scaffold_21	281346	281371	DHX6_319	1	-	25
scaffold_21	357640	357884	DHX6_320	1	+	244
scaffold_21	373048	374013	DHX6_321	1	+	965
scaffold_21	374208	374461	DHX6_322	1	+	253
scaffold_21	375026	375191	DHX6_323	1	+	165
scaffold_21	281796	282213	DHX6_324	1	-	417
scaffold_21	177602	177629	DHX6_325	1	-	27
scaffold_22	30510	36538	DHX6_326	1	+	6028
scaffold_22	137560	137707	DHX6_327	1	-	147
scaffold_22	177154	177244	DHX6_328	1	+	90
scaffold_23	247834	248039	DHX6_329	1	+	205
scaffold_23	246230	246535	DHX6_330	1	+	305
scaffold_23	246537	246698	DHX6_331	1	+	161
scaffold_23	352691	353026	DHX6_332	1	-	335
scaffold_23	364327	364372	DHX6_333	1	-	45
scaffold_23	364820	370893	DHX6_334	1	-	6073
scaffold_24	58542	58570	DHX6_335	1	+	28
scaffold_24	73311	73542	DHX6_336	1	+	231
scaffold_24	82374	82668	DHX6_337	1	+	294
scaffold_24	85174	85201	DHX6_338	1	+	27
scaffold_24	367419	368617	DHX6_339	1	-	1198
scaffold_24	374058	378721	DHX6_340	1	-	4663
scaffold_25	84980	85488	DHX6_341	1	-	508
scaffold_25	85595	85997	DHX6_342	1	-	402
scaffold_25	86214	86802	DHX6_343	1	-	588
scaffold_26	58962	59308	DHX6_344	1	-	346
scaffold_26	59324	59533	DHX6_345	1	-	209
scaffold_26	61810	62017	DHX6_346	1	-	207
scaffold_26	108177	108530	DHX6_347	1	-	353
scaffold_26	108548	108706	DHX6_348	1	-	158
scaffold_26	110873	111021	DHX6_349	1	-	148
scaffold_26	111035	111249	DHX6_350	1	-	214
scaffold_27	29928	30038	DHX6_351	1	-	110
scaffold_27	75655	76042	DHX6_352	1	+	387
scaffold_28	95825	95872	DHX6_353	1	+	47
scaffold_28	95853	95930	DHX6_354	1	+	77
scaffold_29	32310	32663	DHX6_355	1	-	353
scaffold_6	1677874	1677926	DHX7_1	1	-	52
scaffold_7	1017698	1017805	DHX7_2	1	+	107
scaffold_11	230849	231910	DHX7_3	1	+	1061
scaffold_24	326372	326550	DHX7_4	1	+	178
scaffold_1	2658112	2658137	DTA1_1	1	-	25
scaffold_1	2658142	2658175	DTA1_2	1	-	33
scaffold_1	2658177	2658239	DTA1_3	1	-	62
scaffold_1	2658240	2658420	DTA1_4	1	-	180
scaffold_1	979139	979224	DTA1_5	1	-	85
scaffold_1	845367	845429	DTA1_6	1	-	62
scaffold_1	845430	845620	DTA1_7	1	-	190
scaffold_1	105794	105983	DTA1_8	1	+	189
scaffold_1	105984	106046	DTA1_9	1	+	62
scaffold_1	106048	106081	DTA1_10	1	+	33
scaffold_1	106086	106111	DTA1_11	1	+	25
scaffold_2	1062736	1062768	DTA1_12	1	-	32
scaffold_2	1062770	1062832	DTA1_13	1	-	62
scaffold_2	1062833	1063021	DTA1_14	1	-	188
scaffold_2	81380	81413	DTA1_15	1	-	33
scaffold_2	81415	81477	DTA1_16	1	-	62
scaffold_2	81478	81652	DTA1_17	1	-	174
scaffold_3	1932557	1932745	DTA1_18	1	+	188
scaffold_3	1932813	1932877	DTA1_19	1	+	64
scaffold_3	1932879	1932912	DTA1_20	1	+	33
scaffold_3	1932917	1932942	DTA1_21	1	+	25
scaffold_3	1379901	1379961	DTA1_22	1	-	60
scaffold_3	1379962	1380136	DTA1_23	1	-	174
scaffold_3	1170080	1171845	DTA1_24	1	-	1765
scaffold_3	1211636	1212306	DTA1_25	1	-	670
scaffold_3	983744	983805	DTA1_26	1	-	61
scaffold_3	983806	983996	DTA1_27	1	-	190
scaffold_4	1146991	1147180	DTA1_28	1	-	189
scaffold_4	2026745	2026856	DTA1_29	1	+	111
scaffold_4	577035	577069	DTA1_30	1	-	34
scaffold_4	577071	577133	DTA1_31	1	-	62
scaffold_4	577134	577326	DTA1_32	1	-	192
scaffold_4	178265	180698	DTA1_33	1	+	2433
scaffold_5	1693409	1693597	DTA1_34	1	+	188
scaffold_5	1693598	1693660	DTA1_35	1	+	62
scaffold_5	1693662	1693695	DTA1_36	1	+	33
scaffold_5	1693700	1693724	DTA1_37	1	+	24
scaffold_5	1694299	1694562	DTA1_38	1	-	263
scaffold_5	1763730	1763790	DTA1_39	1	-	60
scaffold_5	1763791	1763983	DTA1_40	1	-	192
scaffold_5	558504	558694	DTA1_41	1	+	190
scaffold_5	558695	558756	DTA1_42	1	+	61
scaffold_5	558759	558792	DTA1_43	1	+	33
scaffold_5	558797	558822	DTA1_44	1	+	25
scaffold_6	1607973	1608148	DTA1_45	1	+	175
scaffold_6	1608149	1608210	DTA1_46	1	+	61
scaffold_6	1608212	1608246	DTA1_47	1	+	34
scaffold_6	1608248	1608281	DTA1_48	1	+	33
scaffold_6	1775297	1775483	DTA1_49	1	+	186
scaffold_7	1524392	1524453	DTA1_50	1	-	61
scaffold_7	1524454	1524645	DTA1_51	1	-	191
scaffold_7	1003547	1003736	DTA1_52	1	+	189
scaffold_7	1003737	1003799	DTA1_53	1	+	62
scaffold_7	1003801	1003834	DTA1_54	1	+	33
scaffold_7	1782743	1782831	DTA1_55	1	+	88
scaffold_7	1807290	1809728	DTA1_56	1	+	2438
scaffold_7	378035	378168	DTA1_57	1	+	133
scaffold_7	378169	378311	DTA1_58	1	+	142
scaffold_8	495395	495571	DTA1_59	1	+	176
scaffold_8	495572	495633	DTA1_60	1	+	61
scaffold_9	1063126	1063315	DTA1_61	1	-	189
scaffold_9	1464956	1464981	DTA1_62	1	-	25
scaffold_9	1465016	1465049	DTA1_63	1	-	33
scaffold_9	1465051	1465101	DTA1_64	1	-	50
scaffold_9	1465103	1465282	DTA1_65	1	-	179
scaffold_9	191817	191850	DTA1_66	1	-	33
scaffold_9	191852	191914	DTA1_67	1	-	62
scaffold_9	191915	192107	DTA1_68	1	-	192
scaffold_9	1308994	1309027	DTA1_69	1	-	33
scaffold_9	1309029	1309093	DTA1_70	1	-	64
scaffold_9	1309094	1309199	DTA1_71	1	-	105
scaffold_10	1147774	1147835	DTA1_72	1	-	61
scaffold_10	1147836	1148028	DTA1_73	1	-	192
scaffold_10	1160815	1160840	DTA1_74	1	-	25
scaffold_10	1160845	1160878	DTA1_75	1	-	33
scaffold_10	1160880	1160942	DTA1_76	1	-	62
scaffold_10	1160943	1161120	DTA1_77	1	-	177
scaffold_10	546429	546619	DTA1_78	1	+	190
scaffold_10	546620	546682	DTA1_79	1	+	62
scaffold_10	546684	546717	DTA1_80	1	+	33
scaffold_10	548098	548131	DTA1_81	1	-	33
scaffold_10	548133	548195	DTA1_82	1	-	62
scaffold_10	548196	548300	DTA1_83	1	-	104
scaffold_11	1364644	1364836	DTA1_84	1	+	192
scaffold_11	1364837	1364898	DTA1_85	1	+	61
scaffold_11	1625407	1625606	DTA1_86	1	-	199
scaffold_11	612700	615122	DTA1_87	1	-	2422
scaffold_12	323485	323518	DTA1_88	1	-	33
scaffold_12	323520	323582	DTA1_89	1	-	62
scaffold_12	323583	323778	DTA1_90	1	-	195
scaffold_12	129043	129289	DTA1_91	1	+	246
scaffold_13	1003076	1003102	DTA1_92	1	-	26
scaffold_13	1003106	1003139	DTA1_93	1	-	33
scaffold_13	1003141	1003203	DTA1_94	1	-	62
scaffold_13	1003204	1003311	DTA1_95	1	-	107
scaffold_13	311764	311797	DTA1_96	1	-	33
scaffold_13	311799	311861	DTA1_97	1	-	62
scaffold_13	311862	312047	DTA1_98	1	-	185
scaffold_13	347274	347308	DTA1_99	1	-	34
scaffold_13	350074	350135	DTA1_100	1	-	61
scaffold_13	350136	350325	DTA1_101	1	-	189
scaffold_14	865242	865275	DTA1_102	1	-	33
scaffold_14	865277	865341	DTA1_103	1	-	64
scaffold_14	631599	631784	DTA1_104	1	+	185
scaffold_14	631785	631847	DTA1_105	1	+	62
scaffold_14	631849	631882	DTA1_106	1	+	33
scaffold_14	865342	865532	DTA1_107	1	-	190
scaffold_15	801419	801452	DTA1_108	1	-	33
scaffold_15	801454	801516	DTA1_109	1	-	62
scaffold_15	801517	801700	DTA1_110	1	-	183
scaffold_16	4690	4844	DTA1_111	1	-	154
scaffold_17	225152	225398	DTA1_112	1	-	246
scaffold_19	281376	281619	DTA1_113	1	+	243
scaffold_20	359902	360095	DTA1_114	1	+	193
scaffold_20	360096	360158	DTA1_115	1	+	62
scaffold_20	360160	360194	DTA1_116	1	+	34
scaffold_20	360199	360225	DTA1_117	1	+	26
scaffold_21	10900	10924	DTA1_118	1	-	24
scaffold_21	10929	10962	DTA1_119	1	-	33
scaffold_21	10964	11026	DTA1_120	1	-	62
scaffold_21	11027	11219	DTA1_121	1	-	192
scaffold_21	133336	133440	DTA1_122	1	+	104
scaffold_21	133441	133503	DTA1_123	1	+	62
scaffold_23	392927	393116	DTA1_124	1	+	189
scaffold_23	393117	393176	DTA1_125	1	+	59
scaffold_27	122315	124724	DTA1_126	1	-	2409
scaffold_3	1666271	1666301	DTB1_1	1	-	30
scaffold_7	1185020	1185058	DTB1_2	1	-	38
scaffold_10	795787	796215	DTB1_3	1	-	428
scaffold_12	222489	223020	DTB1_4	1	+	531
scaffold_12	238004	239558	DTB1_5	1	+	1554
scaffold_12	1234888	1236958	DTB1_6	1	-	2070
scaffold_12	1277474	1279543	DTB1_7	1	-	2069
scaffold_21	60707	62787	DTB1_8	1	+	2080
scaffold_28	23912	25932	DTB1_9	1	+	2020
scaffold_30	1	1407	DTB1_10	1	-	1406
scaffold_1	2057079	2057247	DTT1_1	1	+	168
scaffold_2	2669930	2669969	DTT1_2	1	+	39
scaffold_2	2058692	2062384	DTT1_3	1	-	3692
scaffold_3	1509754	1509890	DTT1_4	1	+	136
scaffold_4	1040006	1043460	DTT1_5	1	+	3454
scaffold_5	322974	323915	DTT1_6	1	+	941
scaffold_5	341	404	DTT1_7	1	-	63
scaffold_5	643420	643744	DTT1_8	1	-	324
scaffold_5	713943	713985	DTT1_9	1	+	42
scaffold_5	325551	326453	DTT1_10	1	+	902
scaffold_5	557863	557920	DTT1_11	1	-	57
scaffold_7	1004017	1004109	DTT1_12	1	+	92
scaffold_7	45432	45554	DTT1_13	1	+	122
scaffold_10	1	187	DTT1_14	1	+	186
scaffold_10	154507	154550	DTT1_15	1	+	43
scaffold_11	292459	292484	DTT1_16	1	+	25
scaffold_12	477442	478730	DTT1_17	1	+	1288
scaffold_12	479408	481850	DTT1_18	1	+	2442
scaffold_12	697069	697222	DTT1_19	1	-	153
scaffold_12	725002	725051	DTT1_20	1	-	49
scaffold_15	619136	619182	DTT1_21	1	+	46
scaffold_1	1134338	1136185	DTT2_1	1	+	1847
scaffold_2	611373	613273	DTT2_2	1	+	1900
scaffold_2	304743	306580	DTT2_3	1	+	1837
scaffold_3	1114900	1114934	DTT2_4	1	+	34
scaffold_3	1114935	1114983	DTT2_5	1	+	48
scaffold_3	1116085	1116125	DTT2_6	1	-	40
scaffold_3	723441	725287	DTT2_7	1	+	1846
scaffold_4	1139241	1141087	DTT2_8	1	+	1846
scaffold_6	323363	325213	DTT2_9	1	+	1850
scaffold_8	1326810	1326850	DTT2_10	1	+	40
scaffold_8	1329560	1331463	DTT2_11	1	-	1903
scaffold_8	781858	783703	DTT2_12	1	+	1845
scaffold_8	1229869	1231715	DTT2_13	1	+	1846
scaffold_10	1345810	1347643	DTT2_14	1	+	1833
scaffold_10	722625	722661	DTT2_15	1	+	36
scaffold_11	1327375	1329208	DTT2_16	1	+	1833
scaffold_11	1329193	1329237	DTT2_17	1	+	44
scaffold_11	389341	391187	DTT2_18	1	-	1846
scaffold_13	1057162	1057226	DTT2_19	1	-	64
scaffold_13	1057228	1058441	DTT2_20	1	-	1213
scaffold_13	162477	164352	DTT2_21	1	+	1875
scaffold_13	1070674	1071298	DTT2_22	1	-	624
scaffold_14	1428	3245	DTT2_23	1	-	1817
scaffold_14	453774	453810	DTT2_24	1	+	36
scaffold_14	455643	455673	DTT2_25	1	-	30
scaffold_14	455676	455698	DTT2_26	1	-	22
scaffold_15	569850	571671	DTT2_27	1	+	1821
scaffold_19	344012	345858	DTT2_28	1	+	1846
scaffold_19	396771	398618	DTT2_29	1	-	1847
scaffold_22	257354	257395	DTT2_30	1	+	41
scaffold_22	265296	267215	DTT2_31	1	-	1919
scaffold_27	63173	65031	DTT2_32	1	+	1858
scaffold_27	136660	138535	DTT2_33	1	+	1875
scaffold_30	43848	45689	DTT2_34	1	+	1841
scaffold_1	968524	968636	DTT3_1	1	+	112
scaffold_1	1063411	1063549	DTT3_2	1	+	138
scaffold_1	69900	70362	DTT3_3	1	-	462
scaffold_1	232453	232548	DTT3_4	1	+	95
scaffold_2	14941	15178	DTT3_5	1	+	237
scaffold_2	15308	15436	DTT3_6	1	+	128
scaffold_2	2287114	2287451	DTT3_7	1	+	337
scaffold_2	2287452	2288060	DTT3_8	1	+	608
scaffold_2	2141997	2142513	DTT3_9	1	+	516
scaffold_3	1185235	1185799	DTT3_10	1	-	564
scaffold_3	1252343	1253672	DTT3_11	1	-	1329
scaffold_3	936093	936353	DTT3_12	1	-	260
scaffold_3	1028017	1028209	DTT3_13	1	+	192
scaffold_3	13051	13097	DTT3_14	1	+	46
scaffold_3	310789	310857	DTT3_15	1	-	68
scaffold_4	173234	173313	DTT3_16	1	-	79
scaffold_4	459654	459753	DTT3_17	1	+	99
scaffold_5	1353455	1353864	DTT3_18	1	-	409
scaffold_5	819374	822896	DTT3_19	1	+	3522
scaffold_6	1736079	1736254	DTT3_20	1	-	175
scaffold_6	1025757	1025910	DTT3_21	1	-	153
scaffold_6	1122549	1123091	DTT3_22	1	+	542
scaffold_6	1243839	1244104	DTT3_23	1	+	265
scaffold_6	543588	543737	DTT3_24	1	+	149
scaffold_6	440888	441027	DTT3_25	1	+	139
scaffold_7	1654996	1655060	DTT3_26	1	-	64
scaffold_7	1590490	1594115	DTT3_27	1	+	3625
scaffold_7	1217151	1217319	DTT3_28	1	+	168
scaffold_7	1014103	1014555	DTT3_29	1	+	452
scaffold_7	116544	116883	DTT3_30	1	+	339
scaffold_7	1661856	1662293	DTT3_31	1	+	437
scaffold_7	1654416	1654995	DTT3_32	1	-	579
scaffold_8	1668023	1668081	DTT3_33	1	-	58
scaffold_8	1667476	1668022	DTT3_34	1	-	546
scaffold_8	837535	838013	DTT3_35	1	+	478
scaffold_8	838478	838598	DTT3_36	1	+	120
scaffold_8	214234	214341	DTT3_37	1	+	107
scaffold_8	284304	284661	DTT3_38	1	+	357
scaffold_8	284857	285203	DTT3_39	1	+	346
scaffold_8	101598	105241	DTT3_40	1	+	3643
scaffold_9	473830	473965	DTT3_41	1	-	135
scaffold_9	1706942	1707205	DTT3_42	1	+	263
scaffold_9	940315	940675	DTT3_43	1	+	360
scaffold_10	578629	578702	DTT3_44	1	-	73
scaffold_10	3986	5764	DTT3_45	1	+	1778
scaffold_10	153410	153766	DTT3_46	1	+	356
scaffold_11	1244761	1244799	DTT3_47	1	+	38
scaffold_11	604222	606197	DTT3_48	1	+	1975
scaffold_11	612231	612638	DTT3_49	1	+	407
scaffold_11	615137	616429	DTT3_50	1	+	1292
scaffold_11	391565	392084	DTT3_51	1	-	519
scaffold_11	1577041	1577524	DTT3_52	1	+	483
scaffold_11	234491	234520	DTT3_53	1	+	29
scaffold_11	234521	234900	DTT3_54	1	+	379
scaffold_11	235085	235139	DTT3_55	1	+	54
scaffold_11	235140	235380	DTT3_56	1	+	240
scaffold_11	235381	235455	DTT3_57	1	+	74
scaffold_12	1442910	1443205	DTT3_58	1	-	295
scaffold_12	1325400	1325496	DTT3_59	1	-	96
scaffold_12	1325489	1326278	DTT3_60	1	-	789
scaffold_12	916719	917098	DTT3_61	1	-	379
scaffold_12	917244	917507	DTT3_62	1	-	263
scaffold_12	682835	682977	DTT3_63	1	+	142
scaffold_12	360106	360137	DTT3_64	1	+	31
scaffold_12	360106	360137	DTT3_65	1	+	31
scaffold_12	360106	360137	DTT3_66	1	+	31
scaffold_12	360138	360681	DTT3_67	1	+	543
scaffold_13	972448	973059	DTT3_68	1	+	611
scaffold_15	619183	619803	DTT3_69	1	+	620
scaffold_15	36343	36819	DTT3_70	1	+	476
scaffold_15	36820	36927	DTT3_71	1	+	107
scaffold_16	675978	676535	DTT3_72	1	+	557
scaffold_20	249673	249730	DTT3_73	1	+	57
scaffold_21	289446	289544	DTT3_74	1	-	98
scaffold_21	131934	133275	DTT3_75	1	+	1341
scaffold_21	133615	133917	DTT3_76	1	+	302
scaffold_21	134296	135780	DTT3_77	1	+	1484
scaffold_22	245938	246503	DTT3_78	1	-	565
scaffold_22	203951	204444	DTT3_79	1	+	493
scaffold_23	383891	384432	DTT3_80	1	+	541
scaffold_23	383783	383890	DTT3_81	1	+	107
scaffold_24	103254	103529	DTT3_82	1	-	275
scaffold_25	81647	81941	DTT3_83	1	-	294
scaffold_30	35696	36188	DTT3_84	1	+	492
scaffold_35	14786	14826	DTT3_85	1	-	40
scaffold_35	15549	15782	DTT3_86	1	+	233
scaffold_1	2691360	2693203	DTT4_1	1	-	1843
scaffold_2	304743	306580	DTT4_2	1	+	1837
scaffold_4	1139240	1141086	DTT4_3	1	+	1846
scaffold_10	1345810	1347643	DTT4_4	1	+	1833
scaffold_1	2730070	2730103	DTX1_1	1	-	33
scaffold_3	615745	615785	DTX1_2	1	+	40
scaffold_3	1043641	1043744	DTX1_3	1	-	103
scaffold_3	1044054	1044466	DTX1_4	1	-	412
scaffold_3	1313721	1314225	DTX1_5	1	+	504
scaffold_3	1314220	1314466	DTX1_6	1	+	246
scaffold_4	498615	498676	DTX1_7	1	-	61
scaffold_5	657208	657677	DTX1_8	1	+	469
scaffold_6	1459176	1459242	DTX1_9	1	-	66
scaffold_6	627926	628386	DTX1_10	1	-	460
scaffold_6	628372	629593	DTX1_11	1	-	1221
scaffold_8	1412653	1412738	DTX1_12	1	-	85
scaffold_8	784027	784373	DTX1_13	1	-	346
scaffold_9	1691842	1692428	DTX1_14	1	+	586
scaffold_9	1692428	1692987	DTX1_15	1	+	559
scaffold_10	1121458	1121859	DTX1_16	1	+	401
scaffold_11	1480380	1480496	DTX1_17	1	-	116
scaffold_11	1483774	1484219	DTX1_18	1	-	445
scaffold_11	1484220	1485329	DTX1_19	1	-	1109
scaffold_11	1494214	1497300	DTX1_20	1	-	3086
scaffold_11	1533451	1533548	DTX1_21	1	-	97
scaffold_14	32815	35983	DTX1_22	1	+	3168
scaffold_14	710803	710889	DTX1_23	1	+	86
scaffold_18	299949	303060	DTX1_24	1	+	3111
scaffold_27	6915	6974	DTX1_25	1	+	59
scaffold_1	875523	876024	DTX2_1	1	+	501
scaffold_1	876025	877609	DTX2_2	1	+	1584
scaffold_2	300907	303078	DTX2_3	1	-	2171
scaffold_4	1043469	1044698	DTX2_4	1	-	1229
scaffold_4	1049870	1050823	DTX2_5	1	-	953
scaffold_4	1125203	1125299	DTX2_6	1	+	96
scaffold_12	580278	580437	DTX2_7	1	-	159
scaffold_14	189949	189990	DTX2_8	1	+	41
scaffold_15	764600	766725	DTX2_9	1	-	2125
scaffold_18	430077	431862	DTX2_10	1	-	1785
scaffold_19	319954	322128	DTX2_11	1	-	2174
scaffold_21	177873	180008	DTX2_12	1	+	2135
scaffold_29	60774	62831	DTX2_13	1	+	2057
scaffold_1	1181707	1181771	DTX3_1	1	+	64
scaffold_1	1181792	1182068	DTX3_2	1	+	276
scaffold_1	901705	901909	DTX3_3	1	-	204
scaffold_2	2420284	2420496	DTX3_4	1	+	212
scaffold_2	1142053	1142146	DTX3_5	1	+	93
scaffold_2	1237519	1237632	DTX3_6	1	+	113
scaffold_2	850186	850356	DTX3_7	1	-	170
scaffold_3	315830	316190	DTX3_8	1	-	360
scaffold_3	316254	316316	DTX3_9	1	-	62
scaffold_3	316523	316717	DTX3_10	1	+	194
scaffold_5	537975	538319	DTX3_11	1	-	344
scaffold_5	538372	538434	DTX3_12	1	-	62
scaffold_6	254666	255658	DTX3_13	1	-	992
scaffold_6	256777	256864	DTX3_14	1	-	87
scaffold_7	1237995	1238082	DTX3_15	1	+	87
scaffold_7	1238152	1238511	DTX3_16	1	+	359
scaffold_8	986472	986817	DTX3_17	1	-	345
scaffold_8	986870	986932	DTX3_18	1	-	62
scaffold_8	1145931	1145979	DTX3_19	1	-	48
scaffold_8	405344	405510	DTX3_20	1	+	166
scaffold_8	1145572	1145903	DTX3_21	1	-	331
scaffold_9	1629572	1629674	DTX3_22	1	-	102
scaffold_9	1310681	1311027	DTX3_23	1	-	346
scaffold_9	1311080	1311138	DTX3_24	1	-	58
scaffold_10	750667	750729	DTX3_25	1	+	62
scaffold_10	750799	751158	DTX3_26	1	+	359
scaffold_10	198995	199043	DTX3_27	1	+	48
scaffold_10	199096	199440	DTX3_28	1	+	344
scaffold_11	148460	148764	DTX3_29	1	-	304
scaffold_11	148991	149044	DTX3_30	1	-	53
scaffold_11	149115	149202	DTX3_31	1	-	87
scaffold_11	979631	980633	DTX3_32	1	+	1002
scaffold_12	311506	311782	DTX3_33	1	-	276
scaffold_12	311803	311867	DTX3_34	1	-	64
scaffold_12	492427	492785	DTX3_35	1	-	358
scaffold_12	492856	492904	DTX3_36	1	-	48
scaffold_12	1114833	1115179	DTX3_37	1	-	346
scaffold_12	1115232	1115294	DTX3_38	1	-	62
scaffold_12	633729	633993	DTX3_39	1	-	264
scaffold_13	1093950	1094181	DTX3_40	1	+	231
scaffold_13	2221	2566	DTX3_41	1	-	345
scaffold_14	643972	644195	DTX3_42	1	-	223
scaffold_16	60774	61748	DTX3_43	1	-	974
scaffold_16	61837	61912	DTX3_44	1	-	75
scaffold_18	97614	97676	DTX3_45	1	+	62
scaffold_18	97729	98073	DTX3_46	1	+	344
scaffold_19	300184	300744	DTX3_47	1	-	560
scaffold_26	128083	128244	DTX3_48	1	+	161
scaffold_37	2889	3091	DTX3_49	1	+	202
scaffold_37	3212	3416	DTX3_50	1	-	204
scaffold_1	584344	586141	DTX4_1	1	+	1797
scaffold_2	335704	337493	DTX4_2	1	-	1789
scaffold_3	1921471	1922359	DTX4_3	1	-	888
scaffold_3	1928691	1929034	DTX4_4	1	-	343
scaffold_3	1915301	1915875	DTX4_5	1	-	574
scaffold_3	1976236	1977673	DTX4_6	1	-	1437
scaffold_3	1985931	1986298	DTX4_7	1	-	367
scaffold_4	1565478	1567060	DTX4_8	1	-	1582
scaffold_4	1567973	1568204	DTX4_9	1	-	231
scaffold_4	2086138	2087939	DTX4_10	1	+	1801
scaffold_4	497621	498614	DTX4_11	1	-	993
scaffold_4	521843	522465	DTX4_12	1	-	622
scaffold_4	522764	523438	DTX4_13	1	-	674
scaffold_4	529779	530283	DTX4_14	1	-	504
scaffold_4	579732	581533	DTX4_15	1	+	1801
scaffold_5	1308723	1310492	DTX4_16	1	+	1769
scaffold_5	378867	380646	DTX4_17	1	+	1779
scaffold_5	133614	135372	DTX4_18	1	-	1758
scaffold_6	258451	260262	DTX4_19	1	+	1811
scaffold_7	1711057	1712367	DTX4_20	1	+	1310
scaffold_7	1689888	1690350	DTX4_21	1	+	462
scaffold_8	202972	203186	DTX4_22	1	-	214
scaffold_8	881764	883449	DTX4_23	1	-	1685
scaffold_8	600967	602797	DTX4_24	1	-	1830
scaffold_8	201037	202630	DTX4_25	1	-	1593
scaffold_9	72622	74411	DTX4_26	1	-	1789
scaffold_11	192599	193175	DTX4_27	1	+	576
scaffold_12	587136	587295	DTX4_28	1	-	159
scaffold_12	587580	589078	DTX4_29	1	-	1498
scaffold_14	336310	338094	DTX4_30	1	-	1784
scaffold_14	12569	14370	DTX4_31	1	-	1801
scaffold_14	189991	191782	DTX4_32	1	-	1791
scaffold_15	798794	800591	DTX4_33	1	-	1797
scaffold_15	611263	612944	DTX4_34	1	-	1681
scaffold_15	621622	621744	DTX4_35	1	-	122
scaffold_19	366374	368176	DTX4_36	1	+	1802
scaffold_29	85273	85366	DTX4_37	1	+	93
scaffold_1	826097	828186	DTX5_1	1	+	2089
scaffold_1	3074998	3075075	DTX5_2	1	+	77
scaffold_1	3282550	3284639	DTX5_3	1	+	2089
scaffold_2	1421585	1423686	DTX5_4	1	-	2101
scaffold_2	388797	390893	DTX5_5	1	+	2096
scaffold_2	179264	181366	DTX5_6	1	-	2102
scaffold_3	2337185	2337382	DTX5_7	1	+	197
scaffold_3	1807440	1809527	DTX5_8	1	-	2087
scaffold_4	1142539	1144633	DTX5_9	1	+	2094
scaffold_5	46156	48255	DTX5_10	1	+	2099
scaffold_6	1796306	1796394	DTX5_11	1	+	88
scaffold_6	1112666	1114764	DTX5_12	1	-	2098
scaffold_10	862910	862970	DTX5_13	1	-	60
scaffold_14	815009	817105	DTX5_14	1	-	2096
scaffold_15	812447	814542	DTX5_15	1	-	2095
scaffold_19	394784	396770	DTX5_16	1	+	1986
scaffold_1	568495	569161	DTX6_1	1	+	666
scaffold_1	569162	569569	DTX6_2	1	+	407
scaffold_1	570443	570888	DTX6_3	1	+	445
scaffold_1	584310	584343	DTX6_4	1	-	33
scaffold_1	586142	588026	DTX6_5	1	+	1884
scaffold_1	3275890	3276269	DTX6_6	1	-	379
scaffold_2	2562305	2563818	DTX6_7	1	+	1513
scaffold_2	2564066	2564443	DTX6_8	1	+	377
scaffold_2	1748868	1748905	DTX6_9	1	+	37
scaffold_2	695421	697337	DTX6_10	1	-	1916
scaffold_2	422736	424642	DTX6_11	1	+	1906
scaffold_4	1779288	1781203	DTX6_12	1	+	1915
scaffold_5	1159614	1161508	DTX6_13	1	+	1894
scaffold_6	1264206	1265764	DTX6_14	1	-	1558
scaffold_6	1810042	1811958	DTX6_15	1	+	1916
scaffold_7	1251682	1252540	DTX6_16	1	+	858
scaffold_7	801804	803726	DTX6_17	1	-	1922
scaffold_7	1565761	1567663	DTX6_18	1	-	1902
scaffold_8	1634493	1634531	DTX6_19	1	+	38
scaffold_8	271911	273830	DTX6_20	1	-	1919
scaffold_9	1465800	1465931	DTX6_21	1	-	131
scaffold_9	1213369	1213548	DTX6_22	1	+	179
scaffold_9	1214190	1214224	DTX6_23	1	-	34
scaffold_9	1214225	1214260	DTX6_24	1	+	35
scaffold_10	1054859	1056782	DTX6_25	1	+	1923
scaffold_10	38020	38394	DTX6_26	1	+	374
scaffold_10	39784	41180	DTX6_27	1	+	1396
scaffold_11	1069035	1069483	DTX6_28	1	+	448
scaffold_12	1289989	1291932	DTX6_29	1	-	1943
scaffold_12	635083	635122	DTX6_30	1	-	39
scaffold_13	1014446	1014470	DTX6_31	1	-	24
scaffold_13	1014471	1014512	DTX6_32	1	+	41
scaffold_16	409166	409204	DTX6_33	1	-	38
scaffold_17	368988	369025	DTX6_34	1	-	37
scaffold_17	369026	369051	DTX6_35	1	+	25
scaffold_1	2374362	2374829	DTX7_1	1	-	467
scaffold_1	3169247	3169282	DTX7_2	1	+	35
scaffold_2	2531635	2531672	DTX7_3	1	-	37
scaffold_2	2531673	2531700	DTX7_4	1	+	27
scaffold_2	2564444	2564478	DTX7_5	1	-	34
scaffold_2	1916486	1916696	DTX7_6	1	-	210
scaffold_2	1326737	1326769	DTX7_7	1	-	32
scaffold_2	609562	609832	DTX7_8	1	+	270
scaffold_3	1422386	1422421	DTX7_9	1	-	35
scaffold_3	844640	844675	DTX7_10	1	-	35
scaffold_4	1505801	1505828	DTX7_11	1	+	27
scaffold_4	321552	321583	DTX7_12	1	+	31
scaffold_5	1483760	1483795	DTX7_13	1	+	35
scaffold_5	498879	498914	DTX7_14	1	+	35
scaffold_5	498917	498946	DTX7_15	1	+	29
scaffold_6	1243400	1243434	DTX7_16	1	+	34
scaffold_7	1252541	1252570	DTX7_17	1	-	29
scaffold_9	404620	404647	DTX7_18	1	+	27
scaffold_9	1213558	1213680	DTX7_19	1	-	122
scaffold_10	303760	303797	DTX7_20	1	+	37
scaffold_10	1315485	1316065	DTX7_21	1	+	580
scaffold_10	1351056	1351094	DTX7_22	1	+	38
scaffold_10	303731	303759	DTX7_23	1	-	28
scaffold_10	41181	41216	DTX7_24	1	+	35
scaffold_10	1685087	1685121	DTX7_25	1	+	34
scaffold_11	427279	428855	DTX7_26	1	-	1576
scaffold_11	1640743	1640830	DTX7_27	1	+	87
scaffold_13	621678	621715	DTX7_28	1	+	37
scaffold_13	621717	621747	DTX7_29	1	+	30
scaffold_14	148300	149874	DTX7_30	1	+	1574
scaffold_14	795914	795949	DTX7_31	1	+	35
scaffold_14	675382	675416	DTX7_32	1	-	34
scaffold_15	386494	386531	DTX7_33	1	+	37
scaffold_15	166920	168463	DTX7_34	1	+	1543
scaffold_1	764579	764624	DTX8_1	1	-	45
scaffold_3	2344378	2346254	DTX8_2	1	+	1876
scaffold_4	953080	953105	DTX8_3	1	+	25
scaffold_5	1175852	1176160	DTX8_4	1	-	308
scaffold_7	660376	662054	DTX8_5	1	+	1678
scaffold_11	957574	957915	DTX8_6	1	+	341
scaffold_12	1338631	1338964	DTX8_7	1	-	333
scaffold_1	2534959	2536228	DTX9_1	1	+	1269
scaffold_2	2495479	2496686	DTX9_2	1	-	1207
scaffold_2	1216648	1216705	DTX9_3	1	-	57
scaffold_2	1216706	1216774	DTX9_4	1	+	68
scaffold_2	1221839	1221902	DTX9_5	1	+	63
scaffold_3	1375633	1376865	DTX9_6	1	+	1232
scaffold_4	1925582	1925651	DTX9_7	1	-	69
scaffold_4	1925652	1925700	DTX9_8	1	+	48
scaffold_9	1465932	1466535	DTX9_9	1	-	603
scaffold_10	1057048	1058299	DTX9_10	1	-	1251
scaffold_12	997531	997556	DTX9_11	1	-	25
scaffold_14	749151	749218	DTX9_12	1	+	67
scaffold_14	749219	749275	DTX9_13	1	+	56
scaffold_14	749151	749218	DTX9_14	1	-	67
scaffold_15	59741	61012	DTX9_15	1	-	1271
scaffold_23	298564	298613	DTX9_16	1	-	49
scaffold_1	1552034	1552279	DTX10_1	1	+	245
scaffold_1	1552280	1552755	DTX10_2	1	+	475
scaffold_1	1552853	1553061	DTX10_3	1	+	208
scaffold_1	1553058	1553449	DTX10_4	1	+	391
scaffold_1	1145268	1145322	DTX10_5	1	-	54
scaffold_1	714245	714349	DTX10_6	1	-	104
scaffold_1	591357	591448	DTX10_7	1	+	91
scaffold_1	591449	591817	DTX10_8	1	+	368
scaffold_1	33626	33692	DTX10_9	1	-	66
scaffold_1	3035434	3035553	DTX10_10	1	+	119
scaffold_1	3035556	3036288	DTX10_11	1	+	732
scaffold_2	113396	113482	DTX10_12	1	+	86
scaffold_2	114006	114053	DTX10_13	1	+	47
scaffold_2	2764520	2764672	DTX10_14	1	-	152
scaffold_2	878548	878585	DTX10_15	1	-	37
scaffold_2	111731	111809	DTX10_16	1	+	78
scaffold_2	111810	112082	DTX10_17	1	+	272
scaffold_3	1701704	1701869	DTX10_18	1	-	165
scaffold_3	1426960	1427434	DTX10_19	1	-	474
scaffold_3	1427435	1427693	DTX10_20	1	-	258
scaffold_3	317339	317389	DTX10_21	1	-	50
scaffold_4	1842933	1845037	DTX10_22	1	-	2104
scaffold_4	895106	895962	DTX10_23	1	-	856
scaffold_4	579617	579704	DTX10_24	1	+	87
scaffold_4	581534	581875	DTX10_25	1	+	341
scaffold_4	472504	472709	DTX10_26	1	+	205
scaffold_4	472702	473460	DTX10_27	1	+	758
scaffold_5	1786392	1786589	DTX10_28	1	-	197
scaffold_5	1786590	1786807	DTX10_29	1	-	217
scaffold_5	867886	868205	DTX10_30	1	+	319
scaffold_5	868198	868608	DTX10_31	1	+	410
scaffold_5	249796	250070	DTX10_32	1	+	274
scaffold_5	250071	250489	DTX10_33	1	+	418
scaffold_5	1789704	1789895	DTX10_34	1	-	191
scaffold_5	1789896	1790140	DTX10_35	1	-	244
scaffold_5	1792158	1792349	DTX10_36	1	-	191
scaffold_5	1792350	1792600	DTX10_37	1	-	250
scaffold_6	59657	59833	DTX10_38	1	+	176
scaffold_6	59834	60159	DTX10_39	1	+	325
scaffold_6	60346	60383	DTX10_40	1	-	37
scaffold_6	300239	300373	DTX10_41	1	-	134
scaffold_6	1008101	1008272	DTX10_42	1	-	171
scaffold_6	1008273	1008461	DTX10_43	1	-	188
scaffold_6	1184599	1186201	DTX10_44	1	-	1602
scaffold_7	1057398	1057571	DTX10_45	1	+	173
scaffold_7	1057572	1057888	DTX10_46	1	+	316
scaffold_7	678675	678992	DTX10_47	1	+	317
scaffold_7	678994	679406	DTX10_48	1	+	412
scaffold_7	495117	495154	DTX10_49	1	+	37
scaffold_7	495169	495206	DTX10_50	1	+	37
scaffold_7	495221	495614	DTX10_51	1	-	393
scaffold_7	495617	495935	DTX10_52	1	-	318
scaffold_8	1713042	1713573	DTX10_53	1	+	531
scaffold_8	1713554	1713723	DTX10_54	1	+	169
scaffold_9	1058273	1058360	DTX10_55	1	+	87
scaffold_9	1058361	1058750	DTX10_56	1	+	389
scaffold_9	1704603	1704692	DTX10_57	1	+	89
scaffold_9	1701107	1701507	DTX10_58	1	-	400
scaffold_9	1701508	1701596	DTX10_59	1	-	88
scaffold_10	1115228	1115291	DTX10_60	1	-	63
scaffold_10	1115292	1115359	DTX10_61	1	-	67
scaffold_11	180990	181225	DTX10_62	1	-	235
scaffold_11	340842	340923	DTX10_63	1	-	81
scaffold_11	363977	366012	DTX10_64	1	-	2035
scaffold_11	149680	151558	DTX10_65	1	-	1878
scaffold_11	1621915	1622404	DTX10_66	1	+	489
scaffold_13	701320	701550	DTX10_67	1	+	230
scaffold_14	162498	162752	DTX10_68	1	+	254
scaffold_14	162751	164103	DTX10_69	1	+	1352
scaffold_14	696476	696748	DTX10_70	1	+	272
scaffold_15	302198	302239	DTX10_71	1	+	41
scaffold_15	302263	302725	DTX10_72	1	+	462
scaffold_16	121739	121828	DTX10_73	1	+	89
scaffold_17	217169	219283	DTX10_74	1	+	2114
scaffold_17	223900	224761	DTX10_75	1	+	861
scaffold_18	14667	15053	DTX10_76	1	-	386
scaffold_18	15050	15259	DTX10_77	1	-	209
scaffold_18	183025	183235	DTX10_78	1	+	210
scaffold_18	183232	183619	DTX10_79	1	+	387
scaffold_18	298598	298981	DTX10_80	1	+	383
scaffold_18	298984	299493	DTX10_81	1	+	509
scaffold_18	299507	299595	DTX10_82	1	-	88
scaffold_18	311376	311644	DTX10_83	1	+	268
scaffold_18	311645	312068	DTX10_84	1	+	423
scaffold_19	280464	281043	DTX10_85	1	+	579
scaffold_20	339291	339427	DTX10_86	1	+	136
scaffold_24	274662	275079	DTX10_87	1	-	417
scaffold_24	275081	275401	DTX10_88	1	-	320
scaffold_28	32613	32674	DTX10_89	1	+	61
scaffold_29	39956	40033	DTX10_90	1	+	77
scaffold_29	40044	40201	DTX10_91	1	+	157
scaffold_39	6761	6897	DTX10_92	1	+	136
scaffold_1	3071403	3072321	DTX11_1	1	-	918
scaffold_8	283148	283176	DTX11_2	1	+	28
scaffold_8	283177	284066	DTX11_3	1	+	889
scaffold_11	233394	234284	DTX11_4	1	+	890
scaffold_19	386591	386611	DTX11_5	1	+	20
scaffold_24	173628	174547	DTX11_6	1	-	919
scaffold_2	1876893	1877169	DTX12_1	1	-	276
scaffold_2	1877919	1878179	DTX12_2	1	-	260
scaffold_2	388017	388293	DTX12_3	1	-	276
scaffold_2	391135	391397	DTX12_4	1	-	262
scaffold_2	425057	425579	DTX12_5	1	+	522
scaffold_2	113483	114005	DTX12_6	1	+	522
scaffold_11	1497398	1497919	DTX12_7	1	+	521
scaffold_12	99422	99943	DTX12_8	1	+	521
scaffold_1	356778	358152	DTX13_1	1	+	1374
scaffold_1	363319	363437	DTX13_2	1	+	118
scaffold_1	363450	363808	DTX13_3	1	+	358
scaffold_4	672040	672131	DTX13_4	1	-	91
scaffold_4	672148	672261	DTX13_5	1	-	113
scaffold_4	70148	72137	DTX13_6	1	-	1989
scaffold_4	473886	475063	DTX13_7	1	-	1177
scaffold_5	1591046	1591586	DTX13_8	1	-	540
scaffold_5	1591587	1591767	DTX13_9	1	-	180
scaffold_5	1351505	1352568	DTX13_10	1	-	1063
scaffold_5	1373822	1374743	DTX13_11	1	-	921
scaffold_5	1035340	1035500	DTX13_12	1	+	160
scaffold_5	1035501	1035779	DTX13_13	1	+	278
scaffold_7	134662	135336	DTX13_14	1	+	674
scaffold_7	143663	144237	DTX13_15	1	+	574
scaffold_8	1482457	1483105	DTX13_16	1	-	648
scaffold_8	1505214	1505925	DTX13_17	1	-	711
scaffold_8	1514374	1515003	DTX13_18	1	-	629
scaffold_8	721100	721487	DTX13_19	1	+	387
scaffold_9	68978	70955	DTX13_20	1	-	1977
scaffold_12	533205	534517	DTX13_21	1	-	1312
scaffold_12	543308	543980	DTX13_22	1	-	672
scaffold_12	1228939	1229527	DTX13_23	1	-	588
scaffold_12	1237203	1238048	DTX13_24	1	-	845
scaffold_15	827803	829187	DTX13_25	1	+	1384
scaffold_15	837664	838276	DTX13_26	1	+	612
scaffold_26	164600	165415	DTX13_27	1	+	815
scaffold_1	1149294	1149529	DTX14_1	1	-	235
scaffold_1	20798	20877	DTX14_2	1	-	79
scaffold_1	467502	468858	DTX14_3	1	-	1356
scaffold_2	347501	347762	DTX14_4	1	-	261
scaffold_3	316771	316831	DTX14_5	1	+	60
scaffold_3	316992	317180	DTX14_6	1	+	188
scaffold_4	1764291	1764461	DTX14_7	1	+	170
scaffold_4	1372526	1372691	DTX14_8	1	+	165
scaffold_5	495677	495933	DTX14_9	1	+	256
scaffold_6	215165	216304	DTX14_10	1	-	1139
scaffold_8	1320612	1320661	DTX14_11	1	+	49
scaffold_8	1320612	1320661	DTX14_12	1	-	49
scaffold_9	298299	299645	DTX14_13	1	+	1346
scaffold_10	1162288	1162318	DTX14_14	1	-	30
scaffold_10	557750	558472	DTX14_15	1	+	722
scaffold_10	558962	559596	DTX14_16	1	+	634
scaffold_11	107822	108226	DTX14_17	1	-	404
scaffold_11	113728	114674	DTX14_18	1	-	946
scaffold_11	287724	287745	DTX14_19	1	-	21
scaffold_12	323925	324162	DTX14_20	1	+	237
scaffold_12	380492	380612	DTX14_21	1	+	120
scaffold_12	381164	381274	DTX14_22	1	+	110
scaffold_13	513042	514056	DTX14_23	1	+	1014
scaffold_17	393686	393947	DTX14_24	1	-	261
scaffold_23	359694	359768	DTX14_25	1	-	74
scaffold_24	176805	177084	DTX14_26	1	-	279
scaffold_1	2385708	2385765	DTX15_1	1	+	57
scaffold_1	2385976	2386192	DTX15_2	1	-	216
scaffold_1	2386315	2386410	DTX15_3	1	-	95
scaffold_1	2386443	2386983	DTX15_4	1	-	540
scaffold_1	2386990	2387754	DTX15_5	1	-	764
scaffold_1	2271063	2271296	DTX15_6	1	+	233
scaffold_1	2276162	2276256	DTX15_7	1	+	94
scaffold_1	2276257	2276566	DTX15_8	1	+	309
scaffold_1	2276567	2276621	DTX15_9	1	-	54
scaffold_3	2370574	2373134	DTX15_10	1	-	2560
scaffold_3	1596891	1597520	DTX15_11	1	-	629
scaffold_3	1597886	1598594	DTX15_12	1	-	708
scaffold_3	1004207	1004470	DTX15_13	1	+	263
scaffold_3	1004679	1005316	DTX15_14	1	+	637
scaffold_3	1029791	1030127	DTX15_15	1	+	336
scaffold_3	1030125	1030425	DTX15_16	1	+	300
scaffold_3	1030426	1030469	DTX15_17	1	-	43
scaffold_3	11273	11388	DTX15_18	1	+	115
scaffold_3	11653	12103	DTX15_19	1	+	450
scaffold_3	12105	12615	DTX15_20	1	+	510
scaffold_3	12659	12786	DTX15_21	1	+	127
scaffold_3	12820	13050	DTX15_22	1	+	230
scaffold_3	1309228	1311984	DTX15_23	1	-	2756
scaffold_4	1745473	1745531	DTX15_24	1	-	58
scaffold_4	1493911	1495864	DTX15_25	1	-	1953
scaffold_5	847715	848051	DTX15_26	1	+	336
scaffold_5	848052	848320	DTX15_27	1	+	268
scaffold_5	848321	848375	DTX15_28	1	-	54
scaffold_5	562153	562395	DTX15_29	1	+	242
scaffold_5	563118	563180	DTX15_30	1	+	62
scaffold_6	887547	887574	DTX15_31	1	+	27
scaffold_7	659971	660054	DTX15_32	1	+	83
scaffold_7	660292	660375	DTX15_33	1	+	83
scaffold_8	1656782	1659585	DTX15_34	1	+	2803
scaffold_8	1659586	1659639	DTX15_35	1	-	53
scaffold_8	670929	671244	DTX15_36	1	+	315
scaffold_8	1185666	1185804	DTX15_37	1	+	138
scaffold_9	1060695	1060777	DTX15_38	1	+	82
scaffold_10	737615	737705	DTX15_39	1	-	90
scaffold_11	125989	126326	DTX15_40	1	-	337
scaffold_11	126661	126785	DTX15_41	1	-	124
scaffold_11	126773	127072	DTX15_42	1	-	299
scaffold_11	235042	235066	DTX15_43	1	+	24
scaffold_12	521396	521729	DTX15_44	1	+	333
scaffold_12	521730	522028	DTX15_45	1	+	298
scaffold_12	522029	522081	DTX15_46	1	-	52
scaffold_12	958733	958778	DTX15_47	1	-	45
scaffold_17	160301	160528	DTX15_48	1	+	227
scaffold_17	160560	160743	DTX15_49	1	+	183
scaffold_18	130726	133368	DTX15_50	1	+	2642
scaffold_18	143857	145241	DTX15_51	1	-	1384
scaffold_18	150345	151749	DTX15_52	1	-	1404
scaffold_18	151750	151815	DTX15_53	1	-	65
scaffold_22	176804	177153	DTX15_54	1	+	349
scaffold_1	2366658	2367206	DTX16_1	1	-	548
scaffold_1	1293241	1293278	DTX16_2	1	+	37
scaffold_10	1350749	1351052	DTX16_3	1	-	303
scaffold_10	1495161	1495198	DTX16_4	1	+	37
scaffold_10	1316066	1316282	DTX16_5	1	-	216
scaffold_10	37963	38019	DTX16_6	1	+	56
scaffold_10	41217	41241	DTX16_7	1	-	24
scaffold_12	997557	997948	DTX16_8	1	-	391
scaffold_13	760499	760535	DTX16_9	1	+	36
scaffold_13	836873	837382	DTX16_10	1	-	509
scaffold_13	837618	837754	DTX16_11	1	-	136
scaffold_34	16898	16935	DTX16_12	1	+	37
scaffold_1	2538556	2538647	DTX17_1	1	+	91
scaffold_1	2648817	2648961	DTX17_2	1	+	144
scaffold_1	913246	913462	DTX17_3	1	-	216
scaffold_1	930871	930907	DTX17_4	1	+	36
scaffold_1	2363929	2364031	DTX17_5	1	-	102
scaffold_1	2399895	2400024	DTX17_6	1	+	129
scaffold_1	2113032	2113228	DTX17_7	1	-	196
scaffold_1	2235424	2235462	DTX17_8	1	-	38
scaffold_1	2235463	2235683	DTX17_9	1	-	220
scaffold_1	2072597	2072810	DTX17_10	1	-	213
scaffold_1	1831928	1831976	DTX17_11	1	+	48
scaffold_1	1574659	1574744	DTX17_12	1	+	85
scaffold_1	1690229	1690456	DTX17_13	1	+	227
scaffold_1	1695923	1696124	DTX17_14	1	-	201
scaffold_1	1406569	1406737	DTX17_15	1	+	168
scaffold_1	1011740	1011845	DTX17_16	1	-	105
scaffold_1	1088373	1088543	DTX17_17	1	+	170
scaffold_1	1154961	1155157	DTX17_18	1	-	196
scaffold_1	746012	746234	DTX17_19	1	-	222
scaffold_1	894871	894918	DTX17_20	1	-	47
scaffold_1	640737	640768	DTX17_21	1	-	31
scaffold_1	640769	640980	DTX17_22	1	-	211
scaffold_1	339508	339721	DTX17_23	1	-	213
scaffold_1	2399669	2399894	DTX17_24	1	+	225
scaffold_1	2443711	2443898	DTX17_25	1	+	187
scaffold_1	494573	494658	DTX17_26	1	+	85
scaffold_1	494659	494879	DTX17_27	1	+	220
scaffold_1	3233320	3233448	DTX17_28	1	+	128
scaffold_2	659804	659885	DTX17_29	1	+	81
scaffold_2	2701479	2701646	DTX17_30	1	-	167
scaffold_2	2558081	2558131	DTX17_31	1	+	50
scaffold_2	2324151	2324314	DTX17_32	1	+	163
scaffold_2	2388804	2389014	DTX17_33	1	-	210
scaffold_2	2389452	2389635	DTX17_34	1	+	183
scaffold_2	2037689	2037754	DTX17_35	1	-	65
scaffold_2	2037982	2038375	DTX17_36	1	+	393
scaffold_2	1817443	1817650	DTX17_37	1	-	207
scaffold_2	1817651	1817756	DTX17_38	1	-	105
scaffold_2	1513870	1514024	DTX17_39	1	-	154
scaffold_2	1646740	1646799	DTX17_40	1	+	59
scaffold_2	1303345	1303433	DTX17_41	1	-	88
scaffold_2	1349520	1349666	DTX17_42	1	-	146
scaffold_2	1349667	1349711	DTX17_43	1	-	44
scaffold_2	1350527	1350644	DTX17_44	1	-	117
scaffold_2	1359148	1359313	DTX17_45	1	-	165
scaffold_2	971539	971585	DTX17_46	1	+	46
scaffold_2	1021661	1021813	DTX17_47	1	-	152
scaffold_2	1064487	1064651	DTX17_48	1	+	164
scaffold_2	646258	646387	DTX17_49	1	+	129
scaffold_2	419909	420099	DTX17_50	1	+	190
scaffold_2	144158	144363	DTX17_51	1	+	205
scaffold_2	149551	149749	DTX17_52	1	+	198
scaffold_3	2278026	2278154	DTX17_53	1	+	128
scaffold_3	2278155	2278406	DTX17_54	1	+	251
scaffold_3	2172547	2172758	DTX17_55	1	+	211
scaffold_3	2172759	2172799	DTX17_56	1	+	40
scaffold_3	1897522	1897692	DTX17_57	1	+	170
scaffold_3	1970847	1970968	DTX17_58	1	+	121
scaffold_3	1885810	1885926	DTX17_59	1	-	116
scaffold_3	1525442	1525594	DTX17_60	1	+	152
scaffold_3	1553381	1553497	DTX17_61	1	-	116
scaffold_3	1622332	1622427	DTX17_62	1	+	95
scaffold_3	1679349	1679395	DTX17_63	1	-	46
scaffold_3	1679396	1679630	DTX17_64	1	-	234
scaffold_3	1152531	1152700	DTX17_65	1	-	169
scaffold_3	778167	778376	DTX17_66	1	-	209
scaffold_3	806866	807013	DTX17_67	1	+	147
scaffold_3	823716	823883	DTX17_68	1	+	167
scaffold_3	882930	883032	DTX17_69	1	-	102
scaffold_3	624627	624866	DTX17_70	1	+	239
scaffold_3	647695	647816	DTX17_71	1	+	121
scaffold_3	697655	697694	DTX17_72	1	-	39
scaffold_3	1042252	1042385	DTX17_73	1	-	133
scaffold_3	16306	16547	DTX17_74	1	-	241
scaffold_3	49165	49319	DTX17_75	1	-	154
scaffold_3	49389	49578	DTX17_76	1	+	189
scaffold_3	50011	50100	DTX17_77	1	+	89
scaffold_3	88114	88216	DTX17_78	1	+	102
scaffold_3	100928	101110	DTX17_79	1	+	182
scaffold_3	161861	162036	DTX17_80	1	-	175
scaffold_3	192243	192346	DTX17_81	1	-	103
scaffold_3	202155	202352	DTX17_82	1	-	197
scaffold_3	220752	220851	DTX17_83	1	-	99
scaffold_4	1545346	1545444	DTX17_84	1	+	98
scaffold_4	1427209	1427313	DTX17_85	1	-	104
scaffold_4	1186903	1187037	DTX17_86	1	+	134
scaffold_4	1225410	1225568	DTX17_87	1	-	158
scaffold_4	1247202	1247290	DTX17_88	1	-	88
scaffold_4	1318211	1318412	DTX17_89	1	-	201
scaffold_4	605906	606108	DTX17_90	1	+	202
scaffold_4	396035	396187	DTX17_91	1	-	152
scaffold_4	36666	36823	DTX17_92	1	-	157
scaffold_4	53714	53873	DTX17_93	1	+	159
scaffold_5	320271	320502	DTX17_94	1	-	231
scaffold_5	321104	321316	DTX17_95	1	+	212
scaffold_5	1596850	1596997	DTX17_96	1	+	147
scaffold_5	1722728	1722849	DTX17_97	1	-	121
scaffold_5	1731596	1731807	DTX17_98	1	-	211
scaffold_5	1413851	1416317	DTX17_99	1	+	2466
scaffold_5	1457987	1458146	DTX17_100	1	-	159
scaffold_5	1458147	1458173	DTX17_101	1	-	26
scaffold_5	1016510	1016738	DTX17_102	1	+	228
scaffold_5	711554	711791	DTX17_103	1	+	237
scaffold_5	355597	355744	DTX17_104	1	-	147
scaffold_5	393957	394077	DTX17_105	1	-	120
scaffold_5	401303	401500	DTX17_106	1	+	197
scaffold_5	406796	406986	DTX17_107	1	-	190
scaffold_5	433142	433296	DTX17_108	1	-	154
scaffold_5	272342	272489	DTX17_109	1	-	147
scaffold_5	299645	299746	DTX17_110	1	+	101
scaffold_5	1925943	1925975	DTX17_111	1	+	32
scaffold_5	1925976	1926203	DTX17_112	1	+	227
scaffold_5	530490	530594	DTX17_113	1	-	104
scaffold_5	611122	611291	DTX17_114	1	+	169
scaffold_6	1445058	1445316	DTX17_115	1	-	258
scaffold_6	1478212	1478287	DTX17_116	1	-	75
scaffold_6	1795145	1795216	DTX17_117	1	-	71
scaffold_6	101373	101535	DTX17_118	1	-	162
scaffold_6	1470928	1471081	DTX17_119	1	+	153
scaffold_6	1795444	1795836	DTX17_120	1	+	392
scaffold_6	311606	311668	DTX17_121	1	-	62
scaffold_6	1469334	1469537	DTX17_122	1	-	203
scaffold_6	1670530	1670661	DTX17_123	1	-	131
scaffold_6	735018	735149	DTX17_124	1	+	131
scaffold_6	735150	735382	DTX17_125	1	+	232
scaffold_6	833661	833855	DTX17_126	1	-	194
scaffold_6	833856	833937	DTX17_127	1	-	81
scaffold_6	929289	929326	DTX17_128	1	-	37
scaffold_6	576106	576293	DTX17_129	1	-	187
scaffold_6	642215	642352	DTX17_130	1	-	137
scaffold_6	394364	394590	DTX17_131	1	+	226
scaffold_6	463356	463448	DTX17_132	1	+	92
scaffold_6	519547	519632	DTX17_133	1	+	85
scaffold_6	1327377	1327415	DTX17_134	1	-	38
scaffold_6	1327416	1327534	DTX17_135	1	-	118
scaffold_7	1764717	1764781	DTX17_136	1	+	64
scaffold_7	1384055	1384262	DTX17_137	1	-	207
scaffold_7	1445441	1445636	DTX17_138	1	-	195
scaffold_7	1451022	1451170	DTX17_139	1	-	148
scaffold_7	1502941	1503140	DTX17_140	1	+	199
scaffold_7	1538708	1538760	DTX17_141	1	+	52
scaffold_7	801120	801183	DTX17_142	1	-	63
scaffold_7	801190	801223	DTX17_143	1	-	33
scaffold_7	801431	801803	DTX17_144	1	+	372
scaffold_7	834736	834877	DTX17_145	1	-	141
scaffold_7	858814	859032	DTX17_146	1	-	218
scaffold_7	1445405	1445440	DTX17_147	1	-	35
scaffold_7	1330724	1330955	DTX17_148	1	-	231
scaffold_7	991929	992130	DTX17_149	1	-	201
scaffold_7	992136	992317	DTX17_150	1	-	181
scaffold_7	1051200	1051249	DTX17_151	1	-	49
scaffold_7	1051250	1051463	DTX17_152	1	-	213
scaffold_7	1123066	1123437	DTX17_153	1	-	371
scaffold_7	1123737	1123872	DTX17_154	1	-	135
scaffold_7	1124264	1124333	DTX17_155	1	+	69
scaffold_7	707070	707199	DTX17_156	1	+	129
scaffold_7	709250	709392	DTX17_157	1	-	142
scaffold_7	714781	714848	DTX17_158	1	+	67
scaffold_7	478169	478219	DTX17_159	1	-	50
scaffold_7	561884	562084	DTX17_160	1	-	200
scaffold_7	5404	5512	DTX17_161	1	+	108
scaffold_7	20736	20876	DTX17_162	1	+	140
scaffold_7	1716350	1716546	DTX17_163	1	+	196
scaffold_7	1726411	1726617	DTX17_164	1	-	206
scaffold_7	1763920	1764423	DTX17_165	1	-	503
scaffold_7	1764424	1764455	DTX17_166	1	-	31
scaffold_8	773893	774097	DTX17_167	1	+	204
scaffold_8	415308	415632	DTX17_168	1	+	324
scaffold_8	1788463	1788710	DTX17_169	1	+	247
scaffold_8	1788711	1788781	DTX17_170	1	+	70
scaffold_8	1520778	1520984	DTX17_171	1	-	206
scaffold_8	1632717	1632805	DTX17_172	1	-	88
scaffold_8	1314827	1314892	DTX17_173	1	-	65
scaffold_8	1315083	1315531	DTX17_174	1	+	448
scaffold_8	964083	964226	DTX17_175	1	-	143
scaffold_8	1010838	1010931	DTX17_176	1	-	93
scaffold_8	1073992	1074193	DTX17_177	1	-	201
scaffold_8	783729	783792	DTX17_178	1	-	63
scaffold_8	783797	783852	DTX17_179	1	-	55
scaffold_8	783966	784026	DTX17_180	1	+	60
scaffold_8	784374	787313	DTX17_181	1	+	2939
scaffold_8	753929	754127	DTX17_182	1	-	198
scaffold_8	490936	491071	DTX17_183	1	-	135
scaffold_8	288682	289289	DTX17_184	1	+	607
scaffold_8	317238	317403	DTX17_185	1	-	165
scaffold_8	338372	338596	DTX17_186	1	+	224
scaffold_8	339902	340113	DTX17_187	1	+	211
scaffold_8	340114	340317	DTX17_188	1	+	203
scaffold_8	106003	106191	DTX17_189	1	-	188
scaffold_8	148896	149027	DTX17_190	1	-	131
scaffold_8	172233	172466	DTX17_191	1	+	233
scaffold_9	1068197	1068379	DTX17_192	1	-	182
scaffold_9	1069272	1069378	DTX17_193	1	+	106
scaffold_9	19192	19310	DTX17_194	1	+	118
scaffold_9	48270	48470	DTX17_195	1	-	200
scaffold_9	1746627	1746791	DTX17_196	1	-	164
scaffold_9	740892	741194	DTX17_197	1	-	302
scaffold_9	741544	741608	DTX17_198	1	+	64
scaffold_9	1735914	1736125	DTX17_199	1	+	211
scaffold_9	523456	523554	DTX17_200	1	-	98
scaffold_9	523555	523765	DTX17_201	1	-	210
scaffold_9	260798	260869	DTX17_202	1	-	71
scaffold_9	260870	261089	DTX17_203	1	-	219
scaffold_9	268042	268227	DTX17_204	1	-	185
scaffold_9	270383	270539	DTX17_205	1	+	156
scaffold_9	281055	281178	DTX17_206	1	-	123
scaffold_9	294144	294335	DTX17_207	1	-	191
scaffold_9	377451	377621	DTX17_208	1	-	170
scaffold_9	425641	425843	DTX17_209	1	-	202
scaffold_9	427023	427253	DTX17_210	1	+	230
scaffold_9	427254	427285	DTX17_211	1	+	31
scaffold_9	1364628	1364849	DTX17_212	1	-	221
scaffold_9	153230	153420	DTX17_213	1	-	190
scaffold_9	154113	154269	DTX17_214	1	+	156
scaffold_9	816847	817049	DTX17_215	1	-	202
scaffold_9	817050	817074	DTX17_216	1	-	24
scaffold_10	1519685	1519803	DTX17_217	1	-	118
scaffold_10	1239713	1239902	DTX17_218	1	+	189
scaffold_10	1254158	1254334	DTX17_219	1	+	176
scaffold_10	992003	992186	DTX17_220	1	-	183
scaffold_10	1080557	1080661	DTX17_221	1	+	104
scaffold_10	1089278	1089381	DTX17_222	1	-	103
scaffold_10	1103801	1103976	DTX17_223	1	-	175
scaffold_10	1352904	1352997	DTX17_224	1	-	93
scaffold_10	231230	231303	DTX17_225	1	-	73
scaffold_10	231782	232053	DTX17_226	1	+	271
scaffold_10	248501	248652	DTX17_227	1	+	151
scaffold_10	249438	249619	DTX17_228	1	+	181
scaffold_10	344515	344695	DTX17_229	1	-	180
scaffold_10	108147	108291	DTX17_230	1	-	144
scaffold_10	139501	139722	DTX17_231	1	+	221
scaffold_10	1661664	1661880	DTX17_232	1	+	216
scaffold_10	1682412	1682579	DTX17_233	1	-	167
scaffold_11	1383451	1383595	DTX17_234	1	-	144
scaffold_11	1439675	1439838	DTX17_235	1	-	163
scaffold_11	1090693	1090860	DTX17_236	1	-	167
scaffold_11	1146001	1146454	DTX17_237	1	+	453
scaffold_11	1188020	1188138	DTX17_238	1	-	118
scaffold_11	1237462	1237523	DTX17_239	1	-	61
scaffold_11	800059	800187	DTX17_240	1	-	128
scaffold_11	618888	619103	DTX17_241	1	-	215
scaffold_11	498660	498829	DTX17_242	1	-	169
scaffold_11	504459	504672	DTX17_243	1	-	213
scaffold_11	13368	13502	DTX17_244	1	-	134
scaffold_11	101437	101651	DTX17_245	1	+	214
scaffold_11	1639881	1640093	DTX17_246	1	-	212
scaffold_11	1467777	1467911	DTX17_247	1	-	134
scaffold_11	1480497	1483507	DTX17_248	1	-	3010
scaffold_11	1483630	1483685	DTX17_249	1	+	55
scaffold_11	1483710	1483773	DTX17_250	1	+	63
scaffold_11	1039112	1039192	DTX17_251	1	+	80
scaffold_12	141419	141538	DTX17_252	1	-	119
scaffold_12	1168421	1168630	DTX17_253	1	+	209
scaffold_12	1451735	1451800	DTX17_254	1	-	65
scaffold_12	922474	922601	DTX17_255	1	+	127
scaffold_12	642098	642171	DTX17_256	1	-	73
scaffold_12	642172	642352	DTX17_257	1	-	180
scaffold_12	646899	647050	DTX17_258	1	+	151
scaffold_12	678461	678581	DTX17_259	1	-	120
scaffold_12	687569	687794	DTX17_260	1	+	225
scaffold_12	749650	749867	DTX17_261	1	+	217
scaffold_13	1075641	1075736	DTX17_262	1	-	95
scaffold_13	1124880	1125103	DTX17_263	1	-	223
scaffold_13	1125104	1125181	DTX17_264	1	-	77
scaffold_13	824046	824122	DTX17_265	1	-	76
scaffold_13	920984	921172	DTX17_266	1	-	188
scaffold_13	932855	933075	DTX17_267	1	-	220
scaffold_13	933076	933169	DTX17_268	1	-	93
scaffold_13	440468	440680	DTX17_269	1	-	212
scaffold_13	257526	257703	DTX17_270	1	+	177
scaffold_13	325216	325349	DTX17_271	1	-	133
scaffold_13	358409	358634	DTX17_272	1	+	225
scaffold_13	143569	143676	DTX17_273	1	-	107
scaffold_14	367439	367649	DTX17_274	1	+	210
scaffold_14	378196	378333	DTX17_275	1	-	137
scaffold_14	806143	806285	DTX17_276	1	-	142
scaffold_14	585857	586005	DTX17_277	1	-	148
scaffold_14	706778	706911	DTX17_278	1	+	133
scaffold_14	744624	744757	DTX17_279	1	+	133
scaffold_14	752997	753208	DTX17_280	1	+	211
scaffold_14	759835	759901	DTX17_281	1	+	66
scaffold_14	401634	402000	DTX17_282	1	+	366
scaffold_14	515704	515918	DTX17_283	1	-	214
scaffold_15	748945	749040	DTX17_284	1	-	95
scaffold_15	751888	752007	DTX17_285	1	+	119
scaffold_15	686972	687009	DTX17_286	1	+	37
scaffold_15	687010	687231	DTX17_287	1	+	221
scaffold_15	687232	687252	DTX17_288	1	+	20
scaffold_15	708834	709047	DTX17_289	1	+	213
scaffold_15	408034	408092	DTX17_290	1	+	58
scaffold_15	408093	408299	DTX17_291	1	+	206
scaffold_15	408300	408335	DTX17_292	1	+	35
scaffold_15	471291	471499	DTX17_293	1	+	208
scaffold_15	471500	471568	DTX17_294	1	+	68
scaffold_15	232468	232689	DTX17_295	1	-	221
scaffold_15	137922	138027	DTX17_296	1	-	105
scaffold_15	160240	160486	DTX17_297	1	+	246
scaffold_15	184506	184727	DTX17_298	1	-	221
scaffold_15	184728	184774	DTX17_299	1	-	46
scaffold_15	191520	191650	DTX17_300	1	-	130
scaffold_16	569086	569223	DTX17_301	1	+	137
scaffold_16	266411	266608	DTX17_302	1	-	197
scaffold_16	292362	292470	DTX17_303	1	-	108
scaffold_16	302998	303135	DTX17_304	1	+	137
scaffold_16	367507	367661	DTX17_305	1	-	154
scaffold_17	103492	103610	DTX17_306	1	+	118
scaffold_17	414504	414690	DTX17_307	1	-	186
scaffold_17	488239	488345	DTX17_308	1	+	106
scaffold_17	488932	489080	DTX17_309	1	-	148
scaffold_17	489288	489476	DTX17_310	1	+	188
scaffold_17	510774	510850	DTX17_311	1	+	76
scaffold_17	510851	511065	DTX17_312	1	+	214
scaffold_17	520370	520424	DTX17_313	1	-	54
scaffold_17	331734	331932	DTX17_314	1	+	198
scaffold_17	367180	367229	DTX17_315	1	+	49
scaffold_17	367230	367434	DTX17_316	1	+	204
scaffold_18	24295	24455	DTX17_317	1	-	160
scaffold_18	28339	28567	DTX17_318	1	-	228
scaffold_18	80841	80930	DTX17_319	1	-	89
scaffold_19	195495	195655	DTX17_320	1	-	160
scaffold_19	258181	258357	DTX17_321	1	-	176
scaffold_19	266158	266348	DTX17_322	1	-	190
scaffold_19	11185	11337	DTX17_323	1	-	152
scaffold_19	34762	34930	DTX17_324	1	-	168
scaffold_19	61304	61469	DTX17_325	1	+	165
scaffold_19	127294	127509	DTX17_326	1	+	215
scaffold_19	127554	127761	DTX17_327	1	+	207
scaffold_20	369255	372135	DTX17_328	1	-	2880
scaffold_20	372285	372347	DTX17_329	1	+	62
scaffold_20	386002	386066	DTX17_330	1	-	64
scaffold_20	386294	386688	DTX17_331	1	+	394
scaffold_20	63350	63468	DTX17_332	1	+	118
scaffold_20	94135	94232	DTX17_333	1	-	97
scaffold_20	116427	116618	DTX17_334	1	+	191
scaffold_20	254653	254716	DTX17_335	1	-	63
scaffold_20	258475	258696	DTX17_336	1	+	221
scaffold_20	261119	261279	DTX17_337	1	-	160
scaffold_21	236583	236801	DTX17_338	1	-	218
scaffold_21	298466	298682	DTX17_339	1	+	216
scaffold_22	277181	277283	DTX17_340	1	+	102
scaffold_22	309401	309511	DTX17_341	1	-	110
scaffold_22	324339	324472	DTX17_342	1	-	133
scaffold_22	324534	324635	DTX17_343	1	+	101
scaffold_22	324663	324765	DTX17_344	1	+	102
scaffold_22	394997	395175	DTX17_345	1	+	178
scaffold_22	155457	155611	DTX17_346	1	+	154
scaffold_23	269888	269977	DTX17_347	1	-	89
scaffold_23	269978	270197	DTX17_348	1	-	219
scaffold_23	172127	172297	DTX17_349	1	-	170
scaffold_24	249925	250067	DTX17_350	1	-	142
scaffold_25	30433	30552	DTX17_351	1	+	119
scaffold_25	47755	47934	DTX17_352	1	+	179
scaffold_25	73317	73452	DTX17_353	1	+	135
scaffold_25	73857	73883	DTX17_354	1	+	26
scaffold_25	73884	74095	DTX17_355	1	+	211
scaffold_25	74096	74129	DTX17_356	1	+	33
scaffold_25	77790	77927	DTX17_357	1	+	137
scaffold_25	105793	105868	DTX17_358	1	-	75
scaffold_26	21664	21906	DTX17_359	1	+	242
scaffold_26	30086	30166	DTX17_360	1	+	80
scaffold_26	43358	43493	DTX17_361	1	+	135
scaffold_26	117844	118009	DTX17_362	1	+	165
scaffold_27	86511	86639	DTX17_363	1	-	128
scaffold_27	5898	6602	DTX17_364	1	-	704
scaffold_27	6841	6914	DTX17_365	1	+	73
scaffold_30	2450	2529	DTX17_366	1	+	79
scaffold_30	59112	59766	DTX17_367	1	-	654
scaffold_37	14751	14966	DTX17_368	1	-	215
scaffold_1	2386228	2386251	DTX18_1	1	-	23
scaffold_1	2386228	2386251	DTX18_2	1	-	23
scaffold_1	2386252	2386314	DTX18_3	1	-	62
scaffold_1	2386411	2386442	DTX18_4	1	-	31
scaffold_1	2131524	2132228	DTX18_5	1	+	704
scaffold_1	28734	28784	DTX18_6	1	-	50
scaffold_1	157024	157146	DTX18_7	1	-	122
scaffold_1	220954	221201	DTX18_8	1	+	247
scaffold_1	221197	221445	DTX18_9	1	+	248
scaffold_1	221445	222217	DTX18_10	1	+	772
scaffold_1	222200	222244	DTX18_11	1	+	44
scaffold_2	2234494	2234933	DTX18_12	1	-	439
scaffold_2	2519392	2519862	DTX18_13	1	+	470
scaffold_2	1919990	1920662	DTX18_14	1	+	672
scaffold_2	1326025	1326709	DTX18_15	1	-	684
scaffold_2	1428502	1428582	DTX18_16	1	-	80
scaffold_2	1466743	1466870	DTX18_17	1	-	127
scaffold_2	1216800	1217457	DTX18_18	1	+	657
scaffold_3	2370199	2370568	DTX18_19	1	-	369
scaffold_3	2380935	2381494	DTX18_20	1	+	559
scaffold_3	2000982	2001475	DTX18_21	1	-	493
scaffold_3	2080441	2081150	DTX18_22	1	-	709
scaffold_3	844730	845311	DTX18_23	1	+	581
scaffold_3	995528	995783	DTX18_24	1	+	255
scaffold_3	12616	12658	DTX18_25	1	+	42
scaffold_3	12787	12819	DTX18_26	1	+	32
scaffold_4	1839106	1841492	DTX18_27	1	+	2386
scaffold_4	899830	900525	DTX18_28	1	-	695
scaffold_4	498736	499200	DTX18_29	1	+	464
scaffold_4	1495865	1495919	DTX18_30	1	-	54
scaffold_5	1613705	1613883	DTX18_31	1	-	178
scaffold_5	1636765	1637468	DTX18_32	1	+	703
scaffold_5	839595	840272	DTX18_33	1	+	677
scaffold_5	1082982	1083964	DTX18_34	1	+	982
scaffold_5	1085462	1086165	DTX18_35	1	+	703
scaffold_5	1175192	1175811	DTX18_36	1	-	619
scaffold_5	1907927	1908397	DTX18_37	1	+	470
scaffold_5	1906038	1906515	DTX18_38	1	+	477
scaffold_6	1393959	1394659	DTX18_39	1	-	700
scaffold_6	1487578	1487744	DTX18_40	1	+	166
scaffold_6	1487741	1487988	DTX18_41	1	+	247
scaffold_6	1487988	1488785	DTX18_42	1	+	797
scaffold_6	1488749	1488785	DTX18_43	1	+	36
scaffold_6	1545124	1545828	DTX18_44	1	-	704
scaffold_8	1530870	1531573	DTX18_45	1	-	703
[truncated: 4,760 more rows]
