# Supplementary material for: Transposable Elements in the Genome of the Lichen-Forming Fungus Umbilicaria pustulata and Their Distribution in Different Climate Zones along Elevation
Source: Biology (Basel). 2021 Dec 24;11(1):24. doi: 10.3390/biology11010024 (PMC8773270; doi:10.3390/biology11010024)
Supplement: Supplementary file 1 [file biology-11-00024-s001.zip › Supplementary_Materials/Table_S3.xlsx]

## Sheet: Sheet1
Table S3A. TE loci significantly differentiated between U. pustulata ecotypes (hdTEs) and genes in their proximity (1 Kbp up- downstream from TE insertion). Fixed insertions (intra-population frequency ≥ 0.95) are indicated with *
Within gene	TE family	TE class	scaffold	Gene start	Gene end	Overlap length	Gene ID	Gene annotation	location within gene	TE start	TE end	TE insertion Length	Identity vs consensus	Length Coverage vs consensus	up/downstream
yes	Helitron_06	DNA	scaffold_1	2425816	2427919	2103	FUN_00817	peptidase s9	in CDS [2426643-2426680][2426862-2427771]	2426652	2427031	379	92.7	6.22638	-
yes	Copia_10	LTR	scaffold_2	2621785	2623152	1021	FUN_01935	FAD binding domain	in start_CDS [2621785→2621785-2621890]	2619247	2621806	2559	99	48.715	upstream
no	Copia_15	LTR	scaffold_2	1878951	1883318	751	FUN_01718	alpha beta-Hydrolase		1878180	1878702	522	98.7	10.0288	upstream
no	Copia_07	LTR	scaffold_2	2632582	2633691	912	FUN_01936	serine threonine kinase		2626908	2632494	5586	96.4	99.519	upstream
no	Copia_06	LTR	scaffold_3	1093885	1095706	628	FUN_02312	MFS general substrate transporter		1087193	1093513	6320	97.1	99.8578	downstream
no	Copia_11	LTR	scaffold_3	1339993	1341842	582	FUN_02373	Clr5 domain		1342260	1342424	164	97.6	2.98182	upstream
no	TIR_04	DNA	scaffold_5	381624	385494	22	FUN_04074	Rho GTPase activator (Sac7)		378867	380646	1779	98	97.9086	downstream
no	TIR_04	DNA	scaffold_5	377357	378832	965	FUN_04073	general substrate transporter		378867	380646	1779	98	97.9086	upstream
no	MITE_03	DNA	scaffold_6	917876	919699	894	FUN_04844	aspartokinase		917226	917770	544	100	98.7296	downstream
no	Helitron_06	DNA	scaffold_6	1288346	1292413	483	FUN_04940	oxysterol binding		1281780	1287829	6049	99.4	99.3757	downstream
no	Helitron_06	DNA	scaffold_6	1279626	1281474	694	FUN_04939	plasmid p 4b orf-3 family		1281780	1287829	6049	99.4	99.3757	downstream
no	Unknown_06	unknown	scaffold_7	1767066	1768204	345	FUN_06217	Inositol-pentakisphosphate 2-kinase		1765122	1766411	1289	96.9	99.2302	upstream
no	Helitron_06	DNA	scaffold_8	938402	939763	845	FUN_06446	acid protease		932211	938247	6036	99.4	99.1621	downstream
no	Copia_11	LTR	scaffold_9	123380	125173	866	FUN_03377	hypothetical protein		123082	123246	164	92.2	2.98182	downstream
no	TIR_09	DNA	scaffold_10	1059090	1059407	209	FUN_05457	ABC transporter substrate-binding		1057048	1058299	1251	99	99.5227	downstream
no	TIR_09	DNA	scaffold_10	1058325	1059077	752	FUN_05456	nb-arc and tpr domain		1057048	1058299	1251	99	99.5227	downstream
no	Copia_14	LTR	scaffold_11	106439	107606	577	FUN_07132	pq loop repeat		105813	106016	203	86.6	3.65964
no	Copia_14	LTR	scaffold_11	104872	105408	536	FUN_07131			105813	106016	203	86.6	3.65964	downstream
no	TIR_07	DNA	scaffold_11	428924	430300	931	FUN_07153	dna pantothenate metabolism flavo		427279	428855	1576	97.9	100.896	upstream
no	Unknown_06	unknown	scaffold_11	1060064	1060496	213	FUN_07303	conidiation-specific		1057989	1059277	1288	96.9	99.1532	upstream
no	Copia_07	LTR	scaffold_11	1175407	1176498	7	FUN_07338	exosome complex component fungi type		1177491	1183087	5596	98.5	99.6971	downstream
no	Copia_07	LTR	scaffold_11	1183791	1184144	296	FUN_07339	amidoligase enzyme		1177491	1183087	5596	98.5	99.6971	downstream
no	Unknown_06	unknown	scaffold_17	538975	541533	758	FUN_08825	hypothetical protein		541775	542887	1112	97.2	85.6043	upstream
no	PiggyBac_01	DNA	scaffold_21	63145	64113	642	FUN_09125	short-chain dehydrogenase		60707	62787	2080	98.9	99.9039	upstream
no	PiggyBac_01	DNA	scaffold_21	56702	59908	201	FUN_09124	alkaline phosphatase		60707	62787	2080	98.9	99.9039	upstream
no_overlap	Copia_16	LTR								721153	721645	492	98.2	8.9422
no	TIR_06	DNA	scaffold_10	1052572	1053864	5	FUN_05455	hypothetical protein		1054859	1056782	1923	100	99.8961	upstream
no_overlap	Copia_04	LTR								171057	172755	1698	99.3	33.2941
no	Copia_08	LTR	scaffold_1	3272705	3273088	383	FUN_01123	GPI ethanolamine phosphate		3267434	3272394	4960	99.4	99.8792	upstream
no	Copia_08	LTR	scaffold_1	3265774	3266973	539	FUN_01122	hypothetical protein		3267434	3272394	4960	99.4	99.8792	upstream
no	Copia_04	LTR	scaffold_2	2372829	2373658	117	FUN_01854	short-chain dehydrogenase		2366854	2371946	5092	99.7	99.8431	upstream
no	Copia_08	LTR	scaffold_3	1516258	1518138	179	FUN_02431	amidophosphoribosyltransferase		1518959	1523918	4959	99.6	99.859	downstream
no	Copia_08	LTR	scaffold_3	1524045	1525598	873	FUN_02432	DNA glycosylase		1518959	1523918	4959	99.6	99.859	upstream
no	Copia_03	LTR	scaffold_6	342381	342644	263	FUN_04644	Alanine--tRNA ligase, partial		336927	342088	5161	99.8	99.9226	downstream
no	Copia_11	LTR	scaffold_9	1438746	1440462	498	FUN_03858	NADP-specific glutamate dehydrogenase		1440964	1446455	5491	99.5	99.8364	downstream
no	Copia_11	LTR	scaffold_9	1447196	1448687	259	FUN_03859	probable cytochrome P450 52A12		1440964	1446455	5491	99.5	99.8364	upstream
no	Copia_06	LTR	scaffold_28	94069	94824	684	FUN_09793	F-box domain-containing		87562	93753	6191	98.7	97.8196	downstream
Table S3B. Non-differentiated TE loci between U. pustulata ecotypes and genes in their proximity.
Within gene	TE family	TE class	scaffold	Gene start	Gene end	Overlap length	Gene ID	Gene annotation	location within gene	TE start	TE end	TE insertion Length	up/downstream
no	Copia_07*	LTR	scaffold_1	25096	26305	909	FUN_00003	glutamate synthase		26396	26703	307	downstream
no	Copia_11	LTR	scaffold_1	237331	240949	577	FUN_00049	ap-3 complex subunit delta		241372	241535	163	downstream
yes	TIR_17	DNA	scaffold_1	745465	747010	1545	FUN_00207	glycoside hydrolase	in CDS [745465-746312]	746012	746234	222	-
no	Unknown_01	unknown	scaffold_1	889312	890258	8	FUN_00260	ubiquinone menaquinone biosynthesis-related		891250	891372	122	downstream
yes	Tc1Mar_03	DNA	scaffold_1	1063196	1064153	957	FUN_00318	dihydrodipicolinate synthetase	in CDS [1063377-1064153]	1063411	1063549	138	-
no	TIR_14	DNA	scaffold_1	1147105	1149003	709	FUN_00344	cation efflux		1149294	1149529	235	upstream
no	TIR_14	DNA	scaffold_1	1149897	1150803	632	FUN_00345	Domain of unknown function		1149294	1149529	235	downstream
no	Copia_15*	LTR	scaffold_1	1660129	1662140	476	FUN_00553	cytochrome p450		1662664	1664508	1844	downstream
no	Helitron_03*	DNA	scaffold_1	1677050	1678053	198	FUN_00557	sister chromatid cohesion acetyltransferase Eco1		1675869	1676248	379	downstream
no	Helitron_05*	DNA	scaffold_1	1858963	1859661	410	FUN_00617	l-lactate dehydrogenase		1860251	1860726	475	upstream
no	Helitron_03	DNA	scaffold_1	1925623	1926715	315	FUN_00643	Short chain dehydrogenase		1927400	1927530	130	upstream
no	Helitron_03	DNA	scaffold_1	1928275	1930575	255	FUN_00645	hypothetical protein		1927400	1927530	130	downstream
yes	Helitron_03	DNA	scaffold_1	1927222	1928040	818	FUN_00644	NAD(P)-binding	in CDS [1927324-1928040]	1927400	1927530	130	-
no	Copia_07	LTR	scaffold_1	1941555	1942925	108	FUN_00652	sam binding domain-containing containing		1943817	1943966	149	upstream
no	TIR_17	DNA	scaffold_1	2235815	2237696	868	FUN_00751	hypothetical protein		2235424	2235683	259	downstream
yes	TIR_17	DNA	scaffold_1	2235454	2235765	311	FUN_00750	hypothetical protein	in start_CDS [2235454→2235765]	2235424	2235683	259	-
no	Copia_10	LTR	scaffold_1	2659658	2660092	153	FUN_00895			2658667	2658811	144	downstream
no	Copia_05	LTR	scaffold_1	2782419	2784249	425	FUN_00943	deoxyribodipyrimidine photo-lyase		2781715	2781844	129	upstream
no	Copia_10	LTR	scaffold_1	2874067	2875577	773	FUN_00980	hypothetical protein		2875804	2875914	110	downstream
no	Copia_10	LTR	scaffold_1	2876290	2877722	624	FUN_00981	CK1 CK1 kinase		2875804	2875914	110	upstream
no	Helitron_06	DNA	scaffold_2	313313	316040	40	FUN_01213	serine threonine		312067	312353	286	upstream
no	Helitron_06	DNA	scaffold_2	834548	835693	861	FUN_01348	duf1295-domain-containing		835832	836058	226	upstream
no	Helitron_01	DNA	scaffold_2	965792	967039	8	FUN_01383	u3 small nucleolar rna-associated		964673	964800	127	downstream
no	MITE_02	DNA	scaffold_2	2045858	2046301	283	FUN_01787	Cytochrome P450		2047018	2047249	231	upstream
no	Copia_24*	LTR	scaffold_2	2056755	2058266	658	FUN_01788	integral membrane		2055880	2056413	533	upstream
no	TIR_03	DNA	scaffold_2	2418028	2419317	33	FUN_01869	salicylate hydroxylase		2420284	2420496	212	upstream
no	Helitron_06*	DNA	scaffold_2	2426204	2427906	679	FUN_01871	Senescence spartin-associated		2425499	2425883	384	downstream
no	Gypsy_09*	LTR	scaffold_2	2464350	2467379	204	FUN_01887	Heterokaryon incompatibility Het-C		2468175	2469620	1445	downstream
yes	Unknown_01*	unknown	scaffold_2	2483909	2488893	2877	FUN_01894	related to vegetatible incompatibility HET-E-1	in CDS [2486821-2488893]	2487016	2488544	1528	-
no	Copia_10	LTR	scaffold_2	2632582	2633691	395	FUN_01936	serine threonine kinase		2634296	2634533	237	downstream
no	TIR_17	DNA	scaffold_2	2702570	2703775	76	FUN_01957	adaptor complexes medium subunit family		2701479	2701646	167	upstream
yes	TIR_17	DNA	scaffold_2	2700485	2702298	1813	FUN_01956	adaptor complexes medium subunit family	in CDS [2701077-2702298]	2701479	2701646	167	-
no	TIR_17	DNA	scaffold_3	202844	205088	508	FUN_02055	c2h2 transcription factor		202155	202352	197	upstream
no	Copia_13	LTR	scaffold_3	218300	221251	26	FUN_02058	C2H2 finger domain		222225	224897	2672	downstream
no	Copia_13	LTR	scaffold_3	225756	227827	141	FUN_02060	acid protease		222225	224897	2672	downstream
no	Unknown_01*	unknown	scaffold_3	261096	262700	147	FUN_02077	DNA mismatch repair msh-2		257843	260243	2400	upstream
no	Gypsy_11	LTR	scaffold_3	323612	325533	953	FUN_02102	Nucleotidyl transferase domain		325580	325921	341	downstream
no	Gypsy_11	LTR	scaffold_3	326822	328273	99	FUN_02103	camp-dependent kinase regulatory subunit		325580	325921	341	downstream
no	Copia_05*	LTR	scaffold_3	463761	464788	861	FUN_02127	N-terminal domain		462220	463622	1402	downstream
no	Copia_06	LTR	scaffold_3	657426	657863	437	FUN_02192	ATP-dependent DNA helicase		658266	658560	294	downstream
no	LARD_01*	nonLTR	scaffold_3	713951	714259	308	FUN_02209	WD40 YVTN repeat-like-containing domain		714413	717479	3066	downstream
no	LARD_01*	nonLTR	scaffold_3	860493	860846	353	FUN_02250	Elongator complex 1		861144	863283	2139	upstream
no	Helitron_05*	DNA	scaffold_3	959003	959506	132	FUN_02285	oligopeptide transporter		957718	958135	417	downstream
no	Unknown_01	unknown	scaffold_3	1298951	1299705	370	FUN_02362	lipid A biosynthesis lauroyl acyltransferase		1300335	1301224	889	downstream
yes	Unknown_01	unknown	scaffold_3	1300256	1302708	1968	FUN_02363	WD40 repeat	in CDS [1300256-1301435]	1300335	1301224	889	-
no	LTR_13	LTR	scaffold_3	1303184	1304748	897	FUN_02364	kinase-like domain		1304851	1305023	172	upstream
no	LTR_13	LTR	scaffold_3	1305158	1307087	865	FUN_02365	hypothetical protein		1304851	1305023	172	downstream
no	Gypsy_13*	LTR	scaffold_4	32270	33966	709	FUN_02705	cytochrome p450		30269	31979	1710	downstream
no	Copia_18	LTR	scaffold_4	238900	239313	413	FUN_02768	hypothetical protein		238661	238868	207	upstream
no	Copia_18	LTR	scaffold_4	239400	242897	468	FUN_02769	phosphoribosyl transferase domain		238661	238868	207	downstream
no	Copia_18	LTR	scaffold_4	237281	237865	204	FUN_02767	Protein of unknown function DUF3328		238661	238868	207	upstream
no	Copia_10	LTR	scaffold_4	440754	444500	970	FUN_02833	ankyrin repeat		444530	444707	177	downstream
no	Copia_10	LTR	scaffold_4	468764	471365	724	FUN_02844	ankyrin repeat-containing		468307	468488	181	downstream
no	Unknown_07*	unknown	scaffold_4	678972	680456	711	FUN_02893	C3HC zinc finger domain-containing		677787	678683	896	downstream
no	Unknown_05	unknown	scaffold_4	1569083	1570708	838	FUN_03193	hypothetical protein		1570870	1571326	456	downstream
no	Copia_01*	LTR	scaffold_4	1824532	1825561	49	FUN_03259	Splicing factor spf30		1822443	1823581	1138	downstream
yes	Unknown_12	unknown	scaffold_4	2007593	2008954	1361	FUN_03316	HTH -type DNA-binding domain	in CDS [2008375-2008513][2008645 -2008954]	2008257	2010332	2075	-
no	Unknown_04*	unknown	scaffold_4	2030551	2034492	602	FUN_03325	Ankyrin repeat-containing domain		2034890	2035382	492	downstream
no	Copia_10	LTR	scaffold_5	243305	243787	72	FUN_04030	conserved hypothetical protein		242128	242377	249	upstream
no	Copia_10	LTR	scaffold_5	239938	241508	380	FUN_04029	acetylglutamate kinase		242128	242377	249	downstream
no	Copia_07	LTR	scaffold_5	426143	427973	543	FUN_04090	formylmethionine deformylase		428430	428586	156	downstream
no	Copia_07	LTR	scaffold_5	429296	431107	290	FUN_04091	Peptidase Pab87- C-terminal		428430	428586	156	upstream
no	TIR_14	DNA	scaffold_5	493835	495191	514	FUN_04117	Ribosomal mitochondria		495677	495933	256	upstream
no	TIR_14	DNA	scaffold_5	496216	497460	717	FUN_04118	3-ketoacyl- thiolase B		495677	495933	256	upstream
yes	Copia_02	LTR	scaffold_5	589006	589809	803	FUN_04147	sR factor	in CDS [589006-589809]	588849	589133	284	-
yes	TIR_17	DNA	scaffold_5	709547	714545	2237	FUN_04189	eukaryotic translation initiation factor subunit eIF-4F	in CDS [710926-713694]	711554	711791	237	-
no	Copia_05	LTR	scaffold_5	862168	864717	497	FUN_04230	IBR domain-containing		865220	865386	166	downstream
yes	Copia_05	LTR	scaffold_5	865352	865822	470	FUN_04231	Type 1 glutamine amidotransferase (GATase1)	in CDS [865352-865822]	865220	865386	166	-
no	MITE_03	DNA	scaffold_5	1124001	1124088	87	FUN_04317			1124765	1124986	221	downstream
yes	MITE_03	DNA	scaffold_5	1124829	1127328	1157	FUN_04318	AAA family ATPase	in CDS [1124829-1125722]	1124765	1124986	221	-
no	TIR_08*	DNA	scaffold_5	1176680	1177604	480	FUN_04340	ras-like gtp-binding		1175852	1176160	308	downstream
no	TIR_08*	DNA	scaffold_5	1174851	1175146	294	FUN_04339	L-amino acid oxidase		1175852	1176160	308	downstream
no	HAT_01	DNA	scaffold_5	1695271	1697133	291	FUN_04480	pigment biosynthesis ayg1		1694299	1694562	263	upstream
no	Helitron_02*	DNA	scaffold_3	2046187	2046923	104	FUN_02593	hypothetical protein		2047819	2048106	287	upstream
no	Copia_18	LTR	scaffold_6	360340	361583	345	FUN_04649	hypothetical protein		359477	359685	208	upstream
no	Copia_08*	LTR	scaffold_6	706553	709104	725	FUN_04761	xaa-pro aminopeptidase		705592	706278	686	downstream
no	Copia_08*	LTR	scaffold_6	703499	704890	298	FUN_04760	Trypsin-like cysteine serine peptidase domain		705592	706278	686	downstream
no	Gypsy_01	LTR	scaffold_6	935788	940843	340	FUN_04850	myosin MYO2		941503	941797	294	downstream
no	Gypsy_01	LTR	scaffold_6	942538	944748	259	FUN_04851	hypothetical protein		941503	941797	294	upstream
no	Gypsy_03*	LTR	scaffold_6	1218108	1219663	87	FUN_04924	hypothetical protein		1220576	1221024	448	upstream
no	Gypsy_03*	LTR	scaffold_6	1221804	1224886	220	FUN_04925	PAB-dependent poly(A)-specific ribonuclease subunit PAN3		1220576	1221024	448	downstream
no	Unknown_01*	unknown	scaffold_6	1482574	1482993	99	FUN_05002	MFS quinate transporter		1483894	1487268	3374	upstream
no	LTR_13*	LTR	scaffold_6	1529166	1531319	7	FUN_05022	choline dehydrogenase		1532312	1532668	356	upstream
no	TIR_17	DNA	scaffold_7	559316	561640	756	FUN_05878	Neutral alkaline nonlysosomal ceramidase		561884	562084	200	upstream
no	LTR_10	LTR	scaffold_8	76582	77220	483	FUN_06242	probable transposable element		77737	77952	215	upstream
yes	LTR_10	LTR	scaffold_8	77815	78729	914	FUN_06243	probable transposable element	in CDS [77815-78729]	77737	77952	215	-
no	Copia_05*	LTR	scaffold_8	237015	239937	641	FUN_06277	NAD dependent epimerase dehydratase family		231102	236656	5554	downstream
no	TIR_17	DNA	scaffold_9	44430	47528	258	FUN_03361	SH3 domain		48270	48470	200	downstream
yes	TIR_17	DNA	scaffold_9	48270	49179	909	FUN_03362	AT DNA-binding motif	in CDS [48270-48946]	48270	48470	200	-
yes	Copia_07	LTR	scaffold_9	176013	177773	1760	FUN_03395	mfs monocarboxylate transporter	in intron [176597-177221]	176699	176982	283	-
no	Gypsy_05*	LTR	scaffold_9	721667	724052	466	FUN_03606	NADH-quinone oxidoreductase		722667	723052	385	downstream
no	Helitron_06	DNA	scaffold_9	877296	877921	223	FUN_03675	Tail specific protease		875467	876519	1052	upstream
no	TIR_10*	DNA	scaffold_9	1058931	1059877	819	FUN_03728	related to DUF887 domain		1058361	1058750	389	upstream
no	TIR_10*	DNA	scaffold_9	1057103	1057801	440	FUN_03727	BTB POZ-like		1058361	1058750	389	downstream
no	Unknown_03*	unknown	scaffold_9	1064947	1066957	606	FUN_03729	glycoside hydrolase family		1064132	1064553	421	upstream
no	Gypsy_03	LTR	scaffold_9	1176603	1178146	733	FUN_03764	folylpolyglutamate synthase		1178413	1178616	203	upstream
no	Gypsy_03*	LTR	scaffold_9	1176603	1178146	307	FUN_03764	folylpolyglutamate synthase		1178839	1179213	374	upstream
no	Unknown_08	unknown	scaffold_9	1205773	1207551	768	FUN_03776	RNA polymerase I specific transcription initiation factor		1204332	1205541	1209	upstream
no	Copia_10	LTR	scaffold_9	1393960	1395012	801	FUN_03844	Ankyrin repeat-containing domain		1393535	1393761	226	downstream
no	Copia_11*	LTR	scaffold_9	1509524	1510787	694	FUN_03881	Class II aldolase adducin N-terminal		1508838	1509218	380	upstream
no	LTR_13*	LTR	scaffold_10	370401	370783	382	FUN_05255	cytochrome P450		370966	371309	343	downstream
no	LTR_13	LTR	scaffold_10	597543	598836	694	FUN_05315	cfem domain-containing		596894	597237	343	downstream
no	Copia_18	LTR	scaffold_10	757370	758131	288	FUN_05371	PEBP		756458	756658	200	upstream
no	Gypsy_20*	LTR	scaffold_10	808885	810646	895	FUN_05378	DASH complex subunit Ask1		805754	808780	3026	upstream
no	Gypsy_20*	LTR	scaffold_10	805248	805630	382	FUN_05377	uncharacterized protein		805754	808780	3026	downstream
no	TIR_06	DNA	scaffold_10	1052572	1053864	5	FUN_05455	hypothetical protein		1054859	1056782	1923	upstream
no	Copia_14	LTR	scaffold_10	1113144	1113783	54	FUN_05471	short-chain dehydrogenase		1114729	1114939	210	downstream
no	Copia_10	LTR	scaffold_10	1364215	1364766	551	FUN_05550	FAD binding domain containing		1363909	1364150	241	downstream
no	Helitron_02*	DNA	scaffold_10	1443115	1444675	499	FUN_05580	MULTISPECIES: bifunctional murein DD-endopeptidase murein LD-carboxypeptidase		1445176	1445873	697	upstream
no	Helitron_05*	DNA	scaffold_11	52344	52835	491	FUN_07128	threonine synthase		53184	53973	789	downstream
no	Helitron_05*	DNA	scaffold_11	50553	52311	127	FUN_07127	threonine synthase		53184	53973	789	downstream
no	LARD_01*	nonLTR	scaffold_11	104872	105408	536	FUN_07131			104285	104685	400	upstream
no	LTR_13	LTR	scaffold_11	305370	307112	196	FUN_07140	Salicylate hydroxylase		307916	308204	288	upstream
no	Copia_15	LTR	scaffold_11	440233	442204	464	FUN_07158	beta-lactamase family		439457	439697	240	upstream
no	Copia_15	LTR	scaffold_11	436924	439033	576	FUN_07157	P-loop containing nucleoside triphosphate hydrolase		439457	439697	240	upstream
no	Unknown_01	unknown	scaffold_11	575891	577102	634	FUN_07205	lacto-N-biosidase		575318	575525	207	downstream
no	Unknown_01	unknown	scaffold_11	572010	574946	628	FUN_07204	ring finger ubiquitin ligase		575318	575525	207	upstream
no	MITE_03*	DNA	scaffold_11	731551	733225	487	FUN_07262	MFS general substrate transporter		733738	734068	330	downstream
no	TIR_17*	DNA	scaffold_11	1144302	1145684	683	FUN_07327	Salicylate hydroxylase		1146001	1146454	453	downstream
no	Copia_10	LTR	scaffold_11	1623453	1624119	454	FUN_07474	fungal fucose-specific lectin domain-containing		1622668	1622907	239	upstream
no	LARD_01*	nonLTR	scaffold_12	82422	82787	365	FUN_06721	hypothetical protein		80940	82382	1442	downstream
no	LARD_01*	nonLTR	scaffold_12	82879	83762	503	FUN_06722	major facilitator superfamily MFS_1		80940	82382	1442	downstream
yes	TIR_17*	DNA	scaffold_12	642075	643018	943	FUN_06832	Casein kinase phospho PP28	in CDS [642173-642761]	642172	642352	180	-
no	Copia_18	LTR	scaffold_12	682490	683356	606	FUN_06845	aspartic-type endopeptidase		683750	683955	205	upstream
no	Copia_18	LTR	scaffold_12	684245	684916	671	FUN_06846	Cytidine deaminase-like		683750	683955	205	downstream
no	Copia_15	LTR	scaffold_12	801379	802414	463	FUN_06891	related to nitrate assimilation regulatory nirA		802951	803745	794	downstream
no	TIR_16*	DNA	scaffold_12	998055	1000642	893	FUN_06966	r3h and g-patch domain-containing		997531	997948	417	upstream
yes	Tc1Mar_03	DNA	scaffold_12	1440452	1443229	1319	FUN_07074	family transcriptional regulator	in CDS [1440452-1443229]	1442910	1443205	295	-
no	LTR_11*	LTR	scaffold_13	41755	42422	307	FUN_07503	related to heat shock 67B2		39475	41062	1587	upstream
no	LTR_11*	LTR	scaffold_13	36138	39245	770	FUN_07501	spc97 spc98 family		39475	41062	1587	downstream
no	Copia_11	LTR	scaffold_13	262282	264999	408	FUN_07561	hypothetical protein		265591	266679	1088	upstream
no	Copia_11	LTR	scaffold_13	267618	270986	61	FUN_07562	Na+ H+ antiporter Nha1		265591	266679	1088	downstream
no	TIR_10	DNA	scaffold_13	701701	702183	482	FUN_07680	hypothetical protein		701320	701550	230	downstream
no	TIR_10	DNA	scaffold_13	700651	701301	650	FUN_07679	OHCU decarboxylase		701320	701550	230	downstream
no	Unknown_01*	unknown	scaffold_13	825941	827375	384	FUN_07731	choline transport		825107	825325	218	upstream
no	Unknown_01*	unknown	scaffold_13	824214	824871	657	FUN_07730			825107	825325	218	upstream
no	Copia_07	LTR	scaffold_14	9221	10903	354	FUN_07819	alpha beta hydrolase		11549	11837	288	downstream
yes	Copia_07	LTR	scaffold_14	11747	12438	691	FUN_07820	UMTA methyltransferase family	in CDS [11747-11880]	11549	11837	288	-
yes	TIR_10	DNA	scaffold_14	161753	164821	3068	FUN_07873	dependent receptor	in intron [162265-164729]	162751	164103	1352	-
no	Copia_13	LTR	scaffold_14	186251	187369	615	FUN_07881	hypothetical protein		187754	189948	2194	downstream
no	TIR_03	DNA	scaffold_14	642119	643961	989	FUN_08060	phytoene dehydrogenase		643972	644195	223	downstream
no	Copia_18*	LTR	scaffold_14	808635	812133	112	FUN_08128	RNA polymerase II-associated 3		813021	813672	651	upstream
no	Copia_18*	LTR	scaffold_14	813910	814407	497	FUN_08129	hypothetical protein		813021	813672	651	upstream
no	Helitron_06	DNA	scaffold_15	54509	56626	428	FUN_08168	cryptochrome photolyase fad-binding domain-containing		57198	57401	203	upstream
no	MITE_02*	DNA	scaffold_15	234815	235236	384	FUN_08235	cytochrome P450 alkane hydroxylase		235852	236078	226	upstream
no	TIR_17	DNA	scaffold_16	267333	269714	275	FUN_08500	atp-dependent rna helicase dbp4		266411	266608	197	upstream
no	TIR_17	DNA	scaffold_16	264400	265998	587	FUN_08498	related to NUP49 Nuclear pore		266411	266608	197	downstream
yes	TIR_17	DNA	scaffold_16	266321	267161	840	FUN_08499	like subfamily C member 8	in CDS [266321-266873]	266411	266608	197	-
no	Unknown_04*	unknown	scaffold_17	68592	69673	318	FUN_08662	short chain dehydrogenase		67511	67910	399	upstream
no	Unknown_04*	unknown	scaffold_17	64817	66673	162	FUN_08660	glutamyl-trna amidotransferase subunit a		67511	67910	399	upstream
yes	Unknown_04*	unknown	scaffold_17	67202	67798	596	FUN_08661	methionyl-tRNA formyltransferase	in CDS [67434-67798]	67511	67910	399	-
no	Gypsy_03	LTR	scaffold_17	92026	92426	400	FUN_08670	ectropic viral integration site 2A		91456	91612	156	downstream
no	Unknown_03	unknown	scaffold_17	257850	259032	632	FUN_08722	Alpha Beta hydrolase		257238	257482	244	upstream
no	Gypsy_11	LTR	scaffold_19	99926	100727	159	FUN_09013	imidazoleglycerol-phosphate dehydratase		101568	101883	315	upstream
no	Gypsy_11	LTR	scaffold_19	102245	102745	500	FUN_09014	Potassium channel tetramerisation-type BTB domain		101568	101883	315	upstream
yes	TIR_03*	DNA	scaffold_19	298367	300546	1362	FUN_09082	hypothetical protein	in CDS [300297-300546]	300184	300744	560	-
no	TIR_17	DNA	scaffold_20	258916	260462	780	FUN_09284	atp-dependent rna helicase dbp8		258475	258696	221	downstream
yes	TIR_17	DNA	scaffold_20	257162	258841	1366	FUN_09283	Ribonuclease H-like domain	in CDS [258314-258841]	258475	258696	221	-
no	MITE_02	DNA	scaffold_21	66673	67671	481	FUN_09127	N-terminal domain		68190	68423	233	upstream
no	MITE_02	DNA	scaffold_21	68886	69575	537	FUN_09128	polyketide synthase		68190	68423	233	downstream
yes	TIR_17	DNA	scaffold_21	236570	239143	1231	FUN_09163	heat shock Hsp88	in CDS [236570-236902]	236583	236801	218	-
yes	Copia_08*	LTR	scaffold_21	309570	309877	307	FUN_09190	quinone oxidoreductase	last CDS till end [309748-309877]	309853	310415	562	-
no	Unknown_01*	unknown	scaffold_21	360211	361569	197	FUN_09204	hypothetical protein		358145	359408	1263	downstream
no	Copia_18*	LTR	scaffold_22	404235	405254	420	FUN_09537	sidekick isoform X1		403203	403655	452	upstream
no	Helitron_06*	DNA	scaffold_23	353457	353949	492	FUN_08960	glycerate kinase		352691	353026	335	upstream
no	Copia_05	LTR	scaffold_24	270585	272478	117	FUN_09605	MFS transporter		264287	269702	5415	downstream
no	TIR_17	DNA	scaffold_26	22877	25009	29	FUN_09623	RNA polymerase III transcription factor		21664	21906	242	downstream
yes	TIR_17	DNA	scaffold_26	21306	22130	824	FUN_09622	DUF572-domain-containing	in CDS [21306-22130]	21664	21906	242	-
no	Copia_01*	LTR	scaffold_27	22719	23699	315	FUN_09730	hypothetical protein THITE_2121132		24384	24759	375	downstream
no	Copia_01*	LTR	scaffold_27	25074	26134	685	FUN_09731	related to mitotic and DNA damage checkpoint hus1		24384	24759	375	downstream
no	Copia_07	LTR	scaffold_9	1491009	1492430	2	FUN_03877	40-residue YVTN family beta-propeller repeat-containing		1493428	1493614	186	upstream
no	Copia_07	LTR	scaffold_9	1494451	1496323	163	FUN_03878	FAD NAD P-binding domain-containing		1493428	1493614	186	downstream
no	TIR_17*	DNA	scaffold_30	60716	61375	50	FUN_09840	nad dependent epimerase dehydratase		59112	59766	654	upstream
no	TIR_17*	DNA	scaffold_30	57526	58875	763	FUN_09839	geranylgeranyl pyrophosphate synthetase		59112	59766	654	downstream
no_overlap	Unknown_11	unknown								604002	604125	123
no_overlap	TIR_02*	DNA								875523	876024	501
no_overlap	Gypsy_15*	LTR								1679116	1679424	308
no_overlap	TIR_06*	DNA								422736	424642	1906
no_overlap	LTR_03*	LTR								1009626	1011049	1423
no_overlap	Unknown_10	unknown								1610040	1610242	202
no_overlap	Copia_13*	LTR								2048124	2048506	382
no_overlap	Helitron_03*	DNA								1343386	1343938	552
no_overlap	LTR_09*	LTR								81760	82105	345
no_overlap	Gypsy_16*	LTR								868609	869639	1030
no_overlap	Copia_02	LTR								870828	870951	123
no_overlap	MITE_02	DNA								772343	772620	277
no_overlap	Helitron_06*	DNA								1257313	1257817	504
no_overlap	Copia_10	LTR								1502784	1502984	200
no_overlap	Copia_10	LTR								1166292	1166513	221
no_overlap	Helitron_02*	DNA								640336	640940	604
no_overlap	Gypsy_11*	LTR								583278	584714	1436
no_overlap	Gypsy_11*	LTR								585081	586228	1147
no_overlap	LARD_01	nonLTR								212932	213147	215
no_overlap	Unknown_08	unknown								578717	579926	1209
no_overlap	LINE_03*	nonLTR								120322	121495	1173
no_overlap	Gypsy_07*	LTR								687393	688248	855
no_overlap	TIR_14	DNA								393686	393947	261
no_overlap	Helitron_06*	DNA								59305	60298	993
no_overlap	Helitron_06	DNA								357640	357884	244
no_overlap	LTR_09	LTR								415865	416127	262
no_overlap	Unknown_01*	unknown								205125	205687	562
no_overlap	MITE_01*	DNA								307166	307640	474
